# Supplementary material for: Chromosome-scale reference genome of broccoli (Brassica oleracea var. italica Plenck) provides insights into glucosinolate biosynthesis
Source: Hortic Res. 2024 Feb 28;11(5):uhae063. doi: 10.1093/hr/uhae063 (PMC11077082; doi:10.1093/hr/uhae063)
Supplement: Web_Material_uhae063 [file web_material_uhae063.zip]

Archive with 12 entries (12 files):
- Table S1-Genome assembly and annotation.xlsx
- Table S10-The content of glucosinolate in 4 Brassica species.xlsx
- Table S11-All genes in WGCNA.xlsx
- Table S12-The annotation of the 1795 genes.xlsx
- Table S2-TEfilter.xlsx
- Table S3-The species information of compare genomic.xlsx
- Table S4-The gene cluster of 13 species.xlsx
- Table S5- GO enrichment analysis of expansion contraction gene family.xlsx
- Table S6-ACKs_subgenome.xlsx
- Table S7-Multispecies comparative analysis of glucosinolate biosynthesis related genes.xlsx
- Table S8-The sample number of transcriptome.xlsx
- Table S9-The glucosinolate biosynthesis related genes expression profile.xlsx
