# Supplementary material for: Chromosome-scale reference genome of broccoli (Brassica oleracea var. italica Plenck) provides insights into glucosinolate biosynthesis
Source: Hortic Res. 2024 Feb 28;11(5):uhae063. doi: 10.1093/hr/uhae063 (PMC11077082; doi:10.1093/hr/uhae063)
Supplement: Web_Material_uhae063 [file web_material_uhae063.zip › Table S1-Genome assembly and annotation.xlsx]

## Sheet: Genome assembly
K_mer17
Type	number
Kmer	17
Depth	37
n_kmer	24653168422
Genome_size(M)	666.3
Revised Genome_size(M)	655.33
Heterozygous_rate(%)	0.44
Repeat_rate(%)	63.23
kmer41
Title	Contig	Scaffold
Total_length(bp)	418113670	428152863
Total_number(bp)	540149	450144
Max_length(bp)	72361	98721
N50_length(bp)	3486	4908
N90_length(bp)	252	317

## Sheet: Third generation sequencing 
libraries	Insert size	Total data (G)	Read length (bp)	Sequence coverage (X)
Illumina reads	350bp	35	150	53.44
PacBio reads	--	29	--	44.27
Total	--	64	--	97.71
Sample ID	Contig length	Scaffold length	Contig number	Scaffold number
Total	613792861	613800261	552	478
Max	49006907	79934553	-	-
Number>=2000	-	-	552	478
N50	14708456	64340119	12	5
N60	10250361	59335165	17	6
N70	7751774	57735250	25	7
N80	4820350	56604554	34	8
N90	2802620	52555196	50	9
Sequeues ID	Cluster Number	Sequeues Length
Hic_asm_0	5	64340119
Hic_asm_1	3	57735250
Hic_asm_2	6	59335165
Hic_asm_3	9	52555196
Hic_asm_4	11	56604554
Hic_asm_5	13	66496431
Hic_asm_6	10	79934553
Hic_asm_7	13	70903522
Hic_asm_8	13	68278771
Class	Scaffold Number	Total Length
place	9	576183561
unplace	469	37616700
total	478	613800261
Load rate	0.9387
Species	BUSCO notation assessment results
broccoli	C:99.4%[S:84.8%,D:14.6%],F:0.1%,M:0.5%,n:1614
Species	Complete		Complete + Partial
	# Prots	%Completeness	# Prots	%Completeness
broccoli	246	99.19	246	99.19

## Sheet: genome annotation
Basic statistical results of gene structure prediction
	Gene set	Number	Average transcript length(bp)	Average CDS length(bp)	Average exons per gene	Average exon length(bp)	Average intron length(bp)
De novo	Augustus	50019	1793.17	1031.49	4.38	235.44	225.28
	GlimmerHMM	71151	1581.82	725.7	2.87	253.24	458.88
	SNAP	54744	6295.42	583.79	4.32	135.11	1719.92
	Geneid	62267	3666.67	917.21	4.43	207.23	802.52
	Genscan	45481	6998.82	1247.28	5.88	212.16	1178.86
Homolog	Bolc	46212	1713.29	932.79	3.99	233.57	260.71
	Atha	41005	1903.86	1066.24	4.41	241.53	245.31
	Rsat	46712	1823.06	936.74	4.01	233.83	294.85
	Brap	43970	1996.62	970.74	4.28	226.84	312.83
	Bolb	52942	1781.23	915.7	4.03	226.99	285.27
RNAseq	PASA	20301	1570.57	990.72	3.74	265.12	211.86
	Transcripts	55009	3612.99	1869.15	6.08	307.49	343.36
EVM		59146	2108.7	970.2	4.27	227.07	347.87
Pasa-update*		59129	2069.47	967.6	4.24	228.16	339.99
Final set*		55958	2119.19	993.17	4.35	228.5	336.48
Basic statistical results of gene structure of proximal species
Species	Number	Average transcript length(bp)	Average CDS length(bp)	Average exons per gene	Average exon length(bp)	Average intron length(bp)
broccoli	55958	2119.19	993.17	4.35	228.5	336.48
Bolb(Brassica oleracea var. botrytis)	56976	1950.31	1002.14	4.46	224.48	273.7
Brap(Brassica rapa var. glabra)	48791	1907.41	1099.71	4.86	226.13	209.08
Bolc(Brassica oleracea var. capitata)	35400	1769	1039.05	4.57	227.45	204.56
Rsat(Raphanus sativus)	43239	1966.37	1144.41	4.75	240.97	219.24
Atha(Arabidopsis thaliana)	27310	1887.74	1229.9	5.16	238.41	158.18
Gene function annotation statistical results
	Number	Percent(%)
Total	55958	-
Swissprot	37891	67.71
Nr	54524	97.44
KEGG	38436	68.69
InterPro	44879	80.2
GO	26201	46.82
Pfam	36046	64.42
Annotated	54613	97.6
Unannotated	1345	2.4
Statistical results of non-coding RNA
	Type	Copy number	Average length(bp)	Total length(bp)	% of genome
miRNA		774	111.25	86107	0.014029
tRNA		3228	75.18	242691	0.039539
rRNA	rRNA	12061	381.56	4601981	0.75
	18S	1674	1701.73	2848694	0.46
	28S	6225	128.81	801841	0.13
	5.8S	1571	400.49	629172	0.1
	5S	2591	124.38	322274	0.052505
snRNA	snRNA	2404	110.32	265214	0.043209
	CD-box	2080	106.02	220529	0.035928
	HACA-box	105	131.49	13806	0.002249
	splicing	214	141.08	30192	0.004919
	scaRNA	5	137.4	687	0.000112
	Unknown	0	0	0	0

## Sheet: Repeat sequence annotation
Repeat sequence statistics
Type	Repeat Size(bp)	% of genome
Trf	72842105	11.87
Repeatmasker	349119679	56.88
Proteinmask	86412049	14.08
Total	361247175	58.85
Repeat sequence classification result statistics
	Denovo+Repbase		TE Proteins		Combined TEs
	Length(bp)	% in Genome	Length(bp)	% in Genome	Length(bp)	% in Genome
DNA	30187734	4.92	9139555	1.49	35454964	5.78
LINE	6368317	1.04	14918677	2.43	17092829	2.78
SINE	166364	0.03	0	0	166364	0.03
LTR	294180283	47.93	62355741	10.16	296777790	48.35
Unknown	23748868	3.87	0	0	23748868	3.87
Total	349119679	56.88	86412049	14.08	354845937	57.81

## Sheet: 8 Genomes assembly quality 
Summary statistics of Brassica oleracea genome assemblies
Morphotype	B. oleracea var. capitate	B. oleracea var. capitata	B. oleracea var. capitata	B. oleracea var. capitata	B. oleracea var. oleracea	B. oleracea var. botrytis	B. oleracea var. botrytis	B. oleracea var. italica	B. oleracea var. italica
Common name	Cabbage	Cabbage	Cabbage	Cabbage	Kale	Cauliflower	Cauliflower	Broccoli	Broccoli
Accession	OX-heart_923	D134	Cap02-12 (V1)	Cap02-12 (V2)JZS	TO1000	C-8	Korso-1401	HDEM	BOP04-28-6
Sequencing technology	PacBio, Hi-C	PacBio, Hi-C, 10× Genomics	Illumina, Roche 454	PacBio, Hi-C	Illumina, Roche 454	PacBio	PacBio, Bionano, Hi-C	MinION, Bionano	PacBio, Hi-C
Citation	Guo et al. 2021	Lv et al. 2020	Liu et al. 2014	Cai et al. 2020	Parkin et al. 2014	Sun et al. 2019	Guo et al. 2021	Belser et al. 2018	This study
Number of contigs	973	902	48307	1184	85075	1484	615	264	552
Total length of contigs	565430631	574885288	477847347	561011681	445615242	584.60 Mb	549672019	545017856	613792861
N90 (bp)	664223	620738	6223	442171	3412		1075378	2202317	2802620
N50 (bp)	3099365	3174540	28255	2371964	21614	2.11 Mb	4972625	9491203	14708456
Longest (bp)	12101101	15061548	199461	12778126	163976	9.81 Mb	25349057	26712175	49006907
BUSCO completeness	0.964583	0.976389	0.974306	0.971	0.971528	0.972	0.972222	0.970139	0.994
Pseudo-chromosomes (bp/%)	539,109,714/95.34%	529,897,152/92.17%	359,360,236/75.20%	539,569,482/96.18%	407,540,890/91.46%		544,393,584/99.04%	522,888,213/95.94%
Protein coding genes	62232	43868	45758	59064	59225	47772	60640	61279	55958
BUSCO by predicted proteins	0.949306	0.960417	0.949306	0.975	0.951389		0.961111	0.957639	0.9919
