# Supplementary material for: Chromosome-scale reference genome of broccoli (Brassica oleracea var. italica Plenck) provides insights into glucosinolate biosynthesis
Source: Hortic Res. 2024 Feb 28;11(5):uhae063. doi: 10.1093/hr/uhae063 (PMC11077082; doi:10.1093/hr/uhae063)
Supplement: Web_Material_uhae063 [file web_material_uhae063.zip › Table S10-The content of glucosinolate in 4 Brassica species.xlsx]

## Sheet: Sheet1
	硫苷	μmol/g(DW)	BOP15-51			Korso-1401			D134			OX-heart_923
3C	GIB	Glucoibervirin	0	0	0	3.3369	2.66358	2.67464	3.90007	3.90007	3.90007	7.14508	6.26338	6.65175
	IBE	Glucoiberin	1.21648	1.18088	0.851104	7.87313	5.85125	6.00296	10.5845	10.5845	10.5845	27.3741	20.806	21.2973
	SIN	Sinigrin	0.854446	0.753005	0.583899	26.5844	20.5984	21.1918	58.1681	58.1681	58.1681	66.729	57.0658	58.4248
4C	GER	Glucoerucin	4.30668	3.27637	2.5309	4.95797	3.78122	3.83571	1.50457	1.50457	1.50457	0	0	0
	RAA	Glucoraphanin	3.21774	3.34619	2.46124	13.6216	10.1521	10.5386	4.68468	4.68468	4.68468	1.10482	0.838571	0.863014
	GNA	Gluconapin	4.90546	4.58546	3.58712	4.02299	3.25364	3.35587	0.768404	0.768404	0.768404	0.29919	0.253334	0.259307
	PRO	Progoitrin	48.1342	46.9884	34.9515	28.5489	22.2448	23.1077	19.4973	19.4973	19.4973	1.94554	1.58106	1.64077
indolic	GBC	Glucobrassicin	10.4514	8.46706	7.27029	7.4329	6.56669	6.25728	5.47716	5.47716	5.47716	5.83027	5.45918	6.35715
	4OH	4-hydroxyglucobrassicin	2.11738	1.62183	1.22751	3.72118	2.94259	2.16956	2.04998	2.04998	2.04998	3.56317	3.08897	3.79397
	4ME	4-Methoxyglucobrassicin	6.59582	5.37408	4.56993	5.61918	4.61751	4.53862	1.67836	1.67836	1.67836	6.09322	5.56082	6.23507
	NEO	Neoglcobrassincin	9.39688	8.07363	7.13208	10.7514	9.17776	9.2973	2.25761	2.25761	2.25761	7.05668	6.64097	7.13575
aromatic	GNT	Gluconasturtiin	0.569848	0.480473	0.386378	0.689101	0.589431	0.754123	0.887386	0.887386	0.887386	0.534267	0.500423	0.53874
3C			2.07093	1.93388	1.435	37.7945	29.1133	29.8694	72.6526	72.6526	72.6526	101.248	84.1351	86.3739
4C			60.5641	58.1964	43.5307	51.1515	39.4317	40.8379	26.4549	26.4549	26.4549	3.34955	2.67296	2.76309
3C+4C			62.635	60.1303	44.9657	88.9459	68.545	70.7073	99.1076	99.1076	99.1076	104.598	86.8081	89.137
3C/3C+4C			0.0330635	0.0321615	0.0319133	0.424915	0.424732	0.422437	0.733069	0.733069	0.733069	0.967977	0.969208	0.969002
4C/3C+4C			0.966937	0.967838	0.968087	0.575085	0.575268	0.577563	0.266931	0.266931	0.266931	0.0320232	0.0307916	0.0309983
