# Supplementary material for: Chromosome-scale reference genome of broccoli (Brassica oleracea var. italica Plenck) provides insights into glucosinolate biosynthesis
Source: Hortic Res. 2024 Feb 28;11(5):uhae063. doi: 10.1093/hr/uhae063 (PMC11077082; doi:10.1093/hr/uhae063)
Supplement: Web_Material_uhae063 [file web_material_uhae063.zip › Table S11-All genes in WGCNA.xlsx]

## Sheet: LinkID-all
gene_id	module
BolI0575620	cyan
BolI0575640	red
BolI0575660	greenyellow
BolI0575710	royalblue
BolI0576160	turquoise
BolI0576170	turquoise
BolI0576030	salmon
BolI0575870	cyan
BolI0575890	brown
BolI0575920	yellow
BolI0575940	red
BolI0575980	red
BolI0580710	darkorange
BolI0580790	pink
BolI0580820	darkorange
BolI0580560	lightcyan
BolI0580860	red
BolI0579140	turquoise
BolI0579150	turquoise
BolI0579190	magenta
BolI0579380	lightcyan
BolI0579440	pink
BolI0579450	blue
BolI0579100	brown
BolI0579120	black
BolI0579140	turquoise
BolI0576100	turquoise
BolI0579050	turquoise
BolI0579900	tan
BolI0579910	red
BolI0579920	darkgreen
BolI0579930	darkturquoise
BolI0579950	turquoise
BolI0579960	orange
BolI0579980	lightcyan
BolI0579990	turquoise
BolI0580010	salmon
BolI0580030	yellow
BolI0580040	brown
BolI0580050	brown
BolI0580070	royalblue
BolI0580080	blue
BolI0580100	black
BolI0580140	brown
BolI0580160	blue
BolI0580170	brown
BolI0580180	brown
BolI0580190	blue
BolI0580210	red
BolI0580220	green
BolI0580220	green
BolI0580240	yellow
BolI0580260	purple
BolI0580300	blue
BolI0580310	midnightblue
BolI0580330	turquoise
BolI0580350	brown
BolI0580370	yellow
BolI0580390	turquoise
BolI0580400	turquoise
BolI0580410	turquoise
BolI0580440	blue
BolI0580460	turquoise
BolI0580470	green
BolI0580470	turquoise
BolI0580480	blue
BolI0580490	greenyellow
BolI0580500	blue
BolI0580510	turquoise
BolI0580530	blue
BolI0579500	yellow
BolI0579520	blue
BolI0579550	white
BolI0579620	magenta
BolI0579630	blue
BolI0579680	black
BolI0579470	brown
BolI0579700	midnightblue
BolI0579710	midnightblue
BolI0579720	midnightblue
BolI0579750	turquoise
BolI0579760	brown
BolI0579770	salmon
BolI0579800	blue
BolI0579810	greenyellow
BolI0579820	magenta
BolI0579830	turquoise
BolI0579850	purple
BolI0579490	yellow
BolI0579870	green
BolI0579880	salmon
BolI0579890	purple
BolI0579900	tan
BolI0577950	green
BolI0578820	darkorange
BolI0578930	red
BolI0577970	darkorange
BolI0578940	darkorange
BolI0578090	magenta
BolI0578180	darkorange
BolI0578240	darkorange
BolI0577900	red
BolI0578350	darkorange
BolI0578380	darkorange
BolI0578440	blue
BolI0271010	turquoise
BolI0271020	lightcyan
BolI0271030	brown
BolI0271040	tan
BolI0271050	red
BolI0271060	brown
BolI0271090	tan
BolI0271100	royalblue
BolI0262110	greenyellow
BolI0271110	darkorange
BolI0271120	blue
BolI0271150	grey60
BolI0271160	turquoise
BolI0271180	turquoise
BolI0271210	magenta
BolI0262120	black
BolI0271230	purple
BolI0271240	brown
BolI0271270	salmon
BolI0271280	brown
BolI0271290	tan
BolI0262130	turquoise
BolI0271290	tan
BolI0271310	cyan
BolI0271350	brown
BolI0271370	brown
BolI0262140	turquoise
BolI0271370	brown
BolI0271380	black
BolI0271390	black
BolI0271400	blue
BolI0271410	greenyellow
BolI0271420	greenyellow
BolI0271450	royalblue
BolI0271460	blue
BolI0271470	blue
BolI0271480	purple
BolI0271510	turquoise
BolI0271560	greenyellow
BolI0271570	brown
BolI0271580	blue
BolI0271600	lightgreen
BolI0271610	blue
BolI0271620	pink
BolI0271630	greenyellow
BolI0271660	red
BolI0271680	pink
BolI0271690	black
BolI0271700	green
BolI0271710	turquoise
BolI0271740	turquoise
BolI0271770	brown
BolI0271780	lightcyan
BolI0271800	blue
BolI0271810	black
BolI0271830	royalblue
BolI0271850	yellow
BolI0271860	brown
BolI0271870	yellow
BolI0271880	blue
BolI0271900	lightcyan
BolI0271920	darkturquoise
BolI0271930	tan
BolI0271940	brown
BolI0271950	black
BolI0271960	blue
BolI0271970	brown
BolI0271980	pink
BolI0271990	brown
BolI0262190	black
BolI0261170	green
BolI0272040	green
BolI0272060	green
BolI0272070	purple
BolI0272080	royalblue
BolI0272090	blue
BolI0262190	turquoise
BolI0272160	turquoise
BolI0272170	magenta
BolI0272190	brown
BolI0272200	green
BolI0272210	black
BolI0272220	salmon
BolI0262200	turquoise
BolI0272240	purple
BolI0272260	red
BolI0272270	brown
BolI0272290	turquoise
BolI0272300	turquoise
BolI0272310	purple
BolI0272320	darkred
BolI0272330	turquoise
BolI0272340	blue
BolI0272350	purple
BolI0272360	tan
BolI0272360	tan
BolI0272370	brown
BolI0272380	orange
BolI0272390	pink
BolI0272400	turquoise
BolI0272410	turquoise
BolI0262220	grey60
BolI0272420	turquoise
BolI0272430	pink
BolI0272430	brown
BolI0272440	blue
BolI0272450	black
BolI0272470	yellow
BolI0272520	brown
BolI0272540	turquoise
BolI0272580	lightgreen
BolI0272590	blue
BolI0272630	brown
BolI0272640	brown
BolI0262250	darkgrey
BolI0272670	brown
BolI0272680	green
BolI0272690	darkturquoise
BolI0272710	orange
BolI0272720	yellow
BolI0272730	blue
BolI0272740	purple
BolI0272750	turquoise
BolI0272760	brown
BolI0262250	darkgrey
BolI0272780	turquoise
BolI0272790	turquoise
BolI0272820	blue
BolI0272830	green
BolI0272860	brown
BolI0272870	turquoise
BolI0272880	blue
BolI0272890	turquoise
BolI0262260	salmon
BolI0272910	turquoise
BolI0272940	magenta
BolI0272960	greenyellow
BolI0272970	red
BolI0273040	pink
BolI0262270	pink
BolI0273050	cyan
BolI0273060	brown
BolI0273070	yellow
BolI0273090	brown
BolI0273120	purple
BolI0273130	blue
BolI0273140	yellow
BolI0273150	brown
BolI0262280	brown
BolI0273180	lightgreen
BolI0273190	brown
BolI0273210	midnightblue
BolI0273220	purple
BolI0273240	magenta
BolI0273240	blue
BolI0273270	turquoise
BolI0273280	turquoise
BolI0273290	pink
BolI0273300	salmon
BolI0273310	blue
BolI0262300	turquoise
BolI0273320	green
BolI0273340	green
BolI0273350	turquoise
BolI0273360	purple
BolI0273370	turquoise
BolI0273400	green
BolI0273460	greenyellow
BolI0273480	greenyellow
BolI0273490	cyan
BolI0273500	greenyellow
BolI0273510	salmon
BolI0273530	turquoise
BolI0273540	salmon
BolI0273550	magenta
BolI0273560	brown
BolI0273570	blue
BolI0273580	salmon
BolI0273620	grey60
BolI0273630	pink
BolI0273640	blue
BolI0262330	pink
BolI0273650	yellow
BolI0273670	tan
BolI0273690	darkred
BolI0273700	midnightblue
BolI0273720	turquoise
BolI0273730	turquoise
BolI0273740	brown
BolI0273750	brown
BolI0273760	grey60
BolI0273770	greenyellow
BolI0273800	turquoise
BolI0273840	black
BolI0273850	purple
BolI0273860	brown
BolI0273880	grey60
BolI0273880	turquoise
BolI0273890	magenta
BolI0261180	purple
BolI0273910	cyan
BolI0273910	brown
BolI0273920	turquoise
BolI0273930	salmon
BolI0273940	yellow
BolI0273950	yellow
BolI0273960	blue
BolI0273970	blue
BolI0262420	turquoise
BolI0273990	blue
BolI0274000	lightgreen
BolI0274010	turquoise
BolI0274050	pink
BolI0274060	brown
BolI0274080	lightgreen
BolI0274100	brown
BolI0262430	turquoise
BolI0274110	blue
BolI0274130	purple
BolI0274140	blue
BolI0274170	red
BolI0274180	blue
BolI0262440	red
BolI0274250	greenyellow
BolI0274280	turquoise
BolI0262450	brown
BolI0262460	red
BolI0274350	brown
BolI0274380	yellow
BolI0262470	blue
BolI0274420	pink
BolI0274430	darkgreen
BolI0274470	darkgreen
BolI0274490	turquoise
BolI0274500	pink
BolI0274520	grey60
BolI0274530	turquoise
BolI0262480	green
BolI0274580	turquoise
BolI0274620	blue
BolI0274640	royalblue
BolI0274660	blue
BolI0262490	blue
BolI0274680	lightyellow
BolI0274700	turquoise
BolI0274720	greenyellow
BolI0262510	blue
BolI0274780	turquoise
BolI0274790	royalblue
BolI0274810	darkorange
BolI0274830	yellow
BolI0274840	royalblue
BolI0274850	lightgreen
BolI0274860	turquoise
BolI0274910	brown
BolI0274920	brown
BolI0274920	brown
BolI0274930	yellow
BolI0274940	green
BolI0274950	cyan
BolI0262530	yellow
BolI0274970	turquoise
BolI0274980	turquoise
BolI0275010	red
BolI0275030	cyan
BolI0275040	cyan
BolI0275060	salmon
BolI0275070	black
BolI0262540	tan
BolI0275090	royalblue
BolI0275100	lightgreen
BolI0275110	brown
BolI0262550	pink
BolI0275190	salmon
BolI0275210	midnightblue
BolI0275220	lightgreen
BolI0262560	red
BolI0275260	brown
BolI0275270	darkgrey
BolI0275280	green
BolI0275310	red
BolI0275330	blue
BolI0275340	brown
BolI0275350	brown
BolI0262570	brown
BolI0275360	tan
BolI0275360	black
BolI0275370	midnightblue
BolI0275380	blue
BolI0275390	blue
BolI0275400	brown
BolI0275410	blue
BolI0275420	midnightblue
BolI0262580	turquoise
BolI0275470	blue
BolI0275500	turquoise
BolI0275520	lightyellow
BolI0275540	purple
BolI0262590	blue
BolI0275600	turquoise
BolI0275610	lightyellow
BolI0275650	brown
BolI0262590	blue
BolI0275720	blue
BolI0275730	brown
BolI0275740	midnightblue
BolI0275750	midnightblue
BolI0275790	grey60
BolI0275820	brown
BolI0275840	salmon
BolI0275850	blue
BolI0275870	turquoise
BolI0275880	lightcyan
BolI0275950	white
BolI0261200	purple
BolI0276000	lightcyan
BolI0276030	pink
BolI0276040	darkorange
BolI0276050	turquoise
BolI0276080	pink
BolI0276100	turquoise
BolI0276110	turquoise
BolI0276120	turquoise
BolI0276130	brown
BolI0276150	blue
BolI0262620	brown
BolI0276220	green
BolI0276230	brown
BolI0262630	blue
BolI0276240	green
BolI0276260	magenta
BolI0276260	magenta
BolI0276270	greenyellow
BolI0276280	brown
BolI0276320	blue
BolI0276330	lightcyan
BolI0276340	red
BolI0262640	tan
BolI0276350	darkred
BolI0276370	brown
BolI0276390	purple
BolI0276430	brown
BolI0276470	greenyellow
BolI0262650	pink
BolI0276530	greenyellow
BolI0276540	greenyellow
BolI0276550	turquoise
BolI0276560	brown
BolI0276590	turquoise
BolI0276610	blue
BolI0262660	lightyellow
BolI0276620	salmon
BolI0276630	turquoise
BolI0276640	blue
BolI0276650	red
BolI0276660	lightyellow
BolI0276700	green
BolI0276710	grey60
BolI0276720	turquoise
BolI0276740	turquoise
BolI0276750	midnightblue
BolI0276760	darkturquoise
BolI0262670	brown
BolI0276770	black
BolI0276780	blue
BolI0276800	grey60
BolI0276810	purple
BolI0276830	magenta
BolI0261200	cyan
BolI0276840	magenta
BolI0276880	red
BolI0276890	turquoise
BolI0276900	blue
BolI0262680	brown
BolI0276910	yellow
BolI0276920	blue
BolI0276950	turquoise
BolI0276960	brown
BolI0276970	red
BolI0276980	purple
BolI0262700	red
BolI0277080	blue
BolI0277100	blue
BolI0277110	magenta
BolI0277120	turquoise
BolI0277140	blue
BolI0262710	brown
BolI0277270	blue
BolI0277280	white
BolI0277290	purple
BolI0262720	blue
BolI0277340	salmon
BolI0277380	turquoise
BolI0277390	turquoise
BolI0262730	turquoise
BolI0277410	red
BolI0277430	brown
BolI0277440	turquoise
BolI0277450	black
BolI0277460	red
BolI0277470	brown
BolI0277490	blue
BolI0277500	brown
BolI0262750	turquoise
BolI0277530	turquoise
BolI0277610	brown
BolI0277620	pink
BolI0277630	greenyellow
BolI0277640	blue
BolI0277650	turquoise
BolI0277660	red
BolI0277670	pink
BolI0262770	green
BolI0277680	magenta
BolI0277690	green
BolI0277700	blue
BolI0277710	brown
BolI0277730	brown
BolI0277740	blue
BolI0277740	blue
BolI0277750	brown
BolI0262780	lightgreen
BolI0277780	brown
BolI0277790	blue
BolI0277810	yellow
BolI0277820	blue
BolI0277830	red
BolI0277840	turquoise
BolI0262790	salmon
BolI0261260	skyblue
BolI0277850	brown
BolI0277860	greenyellow
BolI0277880	turquoise
BolI0277890	magenta
BolI0262800	brown
BolI0277900	midnightblue
BolI0277930	brown
BolI0277960	brown
BolI0262810	blue
BolI0277970	magenta
BolI0277990	pink
BolI0262830	red
BolI0278060	brown
BolI0278070	yellow
BolI0278080	greenyellow
BolI0278090	turquoise
BolI0278100	greenyellow
BolI0278120	turquoise
BolI0278160	salmon
BolI0278190	brown
BolI0278200	lightgreen
BolI0262850	turquoise
BolI0278210	darkgrey
BolI0278220	yellow
BolI0278240	tan
BolI0278250	green
BolI0278260	green
BolI0262860	blue
BolI0278280	turquoise
BolI0278300	salmon
BolI0278310	turquoise
BolI0278320	blue
BolI0262870	purple
BolI0278370	turquoise
BolI0278380	blue
BolI0278380	blue
BolI0278390	cyan
BolI0278410	lightgreen
BolI0278430	orange
BolI0262880	black
BolI0278470	red
BolI0278480	turquoise
BolI0278480	turquoise
BolI0278500	black
BolI0262890	blue
BolI0278550	brown
BolI0278600	cyan
BolI0278610	cyan
BolI0278620	greenyellow
BolI0278630	red
BolI0278640	greenyellow
BolI0278660	greenyellow
BolI0262900	pink
BolI0261270	purple
BolI0278670	blue
BolI0278680	grey60
BolI0278700	turquoise
BolI0278720	blue
BolI0278730	blue
BolI0278740	yellow
BolI0278760	green
BolI0278770	turquoise
BolI0278780	turquoise
BolI0278790	green
BolI0278800	blue
BolI0278810	black
BolI0278820	grey60
BolI0278820	blue
BolI0278830	red
BolI0278840	turquoise
BolI0262920	yellow
BolI0278870	red
BolI0278900	midnightblue
BolI0278910	brown
BolI0278920	greenyellow
BolI0278930	blue
BolI0278940	pink
BolI0278960	salmon
BolI0262930	red
BolI0278980	tan
BolI0279000	turquoise
BolI0279000	brown
BolI0279050	yellow
BolI0279060	pink
BolI0262940	lightyellow
BolI0279100	blue
BolI0279110	tan
BolI0279120	pink
BolI0279130	grey60
BolI0279140	greenyellow
BolI0279160	pink
BolI0279190	turquoise
BolI0279200	magenta
BolI0279220	magenta
BolI0279240	blue
BolI0279260	lightgreen
BolI0279270	blue
BolI0279280	lightcyan
BolI0279290	yellow
BolI0262970	yellow
BolI0279310	pink
BolI0279340	blue
BolI0279430	turquoise
BolI0279430	turquoise
BolI0279480	purple
BolI0279500	red
BolI0279510	blue
BolI0279520	pink
BolI0279550	magenta
BolI0279580	pink
BolI0279590	lightyellow
BolI0279600	magenta
BolI0279610	magenta
BolI0279680	black
BolI0261280	turquoise
BolI0279710	turquoise
BolI0279740	green
BolI0279740	blue
BolI0279770	brown
BolI0279780	magenta
BolI0279790	turquoise
BolI0279800	grey60
BolI0279820	greenyellow
BolI0279850	turquoise
BolI0279860	darkturquoise
BolI0279870	lightcyan
BolI0279880	purple
BolI0263010	green
BolI0279890	magenta
BolI0279900	turquoise
BolI0263030	lightcyan
BolI0279960	green
BolI0279980	lightgreen
BolI0279990	lightyellow
BolI0280000	blue
BolI0280010	skyblue
BolI0280040	darkgrey
BolI0263040	green
BolI0280050	turquoise
BolI0280070	cyan
BolI0280080	black
BolI0280090	turquoise
BolI0280110	green
BolI0280120	magenta
BolI0280130	brown
BolI0280190	black
BolI0263050	yellow
BolI0280280	yellow
BolI0280280	yellow
BolI0280310	turquoise
BolI0263060	midnightblue
BolI0280320	yellow
BolI0280330	purple
BolI0280390	turquoise
BolI0280390	turquoise
BolI0280400	black
BolI0263070	red
BolI0280510	brown
BolI0280560	green
BolI0280570	brown
BolI0280590	turquoise
BolI0280600	turquoise
BolI0280620	red
BolI0280630	magenta
BolI0263080	green
BolI0280670	purple
BolI0280670	purple
BolI0280680	magenta
BolI0263090	brown
BolI0280770	green
BolI0280780	green
BolI0280790	turquoise
BolI0280800	turquoise
BolI0263100	brown
BolI0261290	brown
BolI0261080	black
BolI0280840	midnightblue
BolI0280850	tan
BolI0280860	pink
BolI0263120	greenyellow
BolI0280920	blue
BolI0280940	brown
BolI0280950	salmon
BolI0280960	yellow
BolI0263130	royalblue
BolI0281010	turquoise
BolI0281070	black
BolI0281110	turquoise
BolI0281110	brown
BolI0281120	green
BolI0263140	yellow
BolI0281130	salmon
BolI0281140	turquoise
BolI0281150	lightcyan
BolI0281180	yellow
BolI0281190	magenta
BolI0281220	yellow
BolI0281230	magenta
BolI0281240	turquoise
BolI0263150	brown
BolI0281260	purple
BolI0281270	midnightblue
BolI0281280	black
BolI0281280	black
BolI0281320	turquoise
BolI0281330	brown
BolI0263160	blue
BolI0281350	turquoise
BolI0281380	brown
BolI0281400	yellow
BolI0281400	magenta
BolI0281420	midnightblue
BolI0281430	turquoise
BolI0281470	green
BolI0281480	greenyellow
BolI0281490	lightyellow
BolI0281500	purple
BolI0281510	turquoise
BolI0281520	red
BolI0281540	turquoise
BolI0281550	red
BolI0281560	brown
BolI0281570	royalblue
BolI0281580	brown
BolI0281590	blue
BolI0281610	greenyellow
BolI0281620	blue
BolI0281630	blue
BolI0263180	black
BolI0281670	brown
BolI0281680	blue
BolI0263180	black
BolI0281710	blue
BolI0281720	blue
BolI0281760	grey60
BolI0281760	blue
BolI0281770	green
BolI0281780	lightcyan
BolI0281790	red
BolI0261300	blue
BolI0281800	darkgreen
BolI0281810	black
BolI0281820	magenta
BolI0281830	yellow
BolI0281840	black
BolI0281850	yellow
BolI0281860	brown
BolI0281910	pink
BolI0263220	magenta
BolI0281920	brown
BolI0281930	cyan
BolI0281950	turquoise
BolI0281960	brown
BolI0281980	brown
BolI0263230	yellow
BolI0282000	tan
BolI0282010	blue
BolI0282010	salmon
BolI0282040	lightcyan
BolI0282060	tan
BolI0263240	black
BolI0282100	brown
BolI0282120	blue
BolI0282150	lightgreen
BolI0263250	blue
BolI0282170	pink
BolI0282180	greenyellow
BolI0282180	greenyellow
BolI0282190	brown
BolI0282220	turquoise
BolI0282230	blue
BolI0282240	greenyellow
BolI0282260	tan
BolI0282300	yellow
BolI0282310	red
BolI0282350	black
BolI0263270	green
BolI0282380	tan
BolI0282390	black
BolI0282410	turquoise
BolI0282420	blue
BolI0282430	tan
BolI0282440	blue
BolI0282450	purple
BolI0282470	blue
BolI0263280	purple
BolI0282480	yellow
BolI0282500	salmon
BolI0282510	cyan
BolI0282520	green
BolI0282530	pink
BolI0282540	tan
BolI0282550	red
BolI0282570	black
BolI0263300	yellow
BolI0261310	blue
BolI0282810	purple
BolI0282830	turquoise
BolI0282880	salmon
BolI0282890	darkturquoise
BolI0282900	turquoise
BolI0282910	brown
BolI0282920	cyan
BolI0282930	magenta
BolI0282940	lightgreen
BolI0282950	red
BolI0282970	turquoise
BolI0282980	blue
BolI0282990	blue
BolI0283010	blue
BolI0283070	lightcyan
BolI0283180	blue
BolI0283230	red
BolI0283250	brown
BolI0283250	brown
BolI0283290	salmon
BolI0283310	lightcyan
BolI0283330	black
BolI0263350	blue
BolI0283340	blue
BolI0283350	blue
BolI0283390	turquoise
BolI0283400	brown
BolI0283420	greenyellow
BolI0263370	black
BolI0283450	yellow
BolI0283460	lightyellow
BolI0283470	red
BolI0283490	brown
BolI0283510	blue
BolI0263380	turquoise
BolI0283520	blue
BolI0283520	red
BolI0283530	grey60
BolI0283560	purple
BolI0283670	red
BolI0263390	grey60
BolI0283700	yellow
BolI0283730	green
BolI0283740	salmon
BolI0283750	blue
BolI0283760	brown
BolI0283770	brown
BolI0261320	darkred
BolI0283790	lightgreen
BolI0283820	turquoise
BolI0283830	turquoise
BolI0283840	purple
BolI0283870	brown
BolI0283890	cyan
BolI0283950	midnightblue
BolI0283970	green
BolI0284040	brown
BolI0284060	blue
BolI0284070	lightcyan
BolI0284080	salmon
BolI0284100	black
BolI0284140	blue
BolI0284150	turquoise
BolI0263400	brown
BolI0284210	purple
BolI0284230	turquoise
BolI0284240	brown
BolI0284250	turquoise
BolI0284260	turquoise
BolI0284300	turquoise
BolI0284310	green
BolI0284350	brown
BolI0284360	red
BolI0263420	brown
BolI0284370	pink
BolI0284380	blue
BolI0284410	turquoise
BolI0284420	darkred
BolI0284440	blue
BolI0284460	greenyellow
BolI0284480	yellow
BolI0284490	green
BolI0284530	magenta
BolI0284540	turquoise
BolI0284560	green
BolI0284570	turquoise
BolI0284590	tan
BolI0284610	cyan
BolI0284650	greenyellow
BolI0284720	purple
BolI0284730	lightcyan
BolI0284750	midnightblue
BolI0284760	purple
BolI0261330	green
BolI0284770	turquoise
BolI0284780	magenta
BolI0284790	blue
BolI0284810	tan
BolI0284820	brown
BolI0284840	pink
BolI0263460	yellow
BolI0284870	yellow
BolI0284880	midnightblue
BolI0284890	pink
BolI0284900	magenta
BolI0284910	yellow
BolI0284980	blue
BolI0263470	lightcyan
BolI0285050	pink
BolI0285070	blue
BolI0285120	grey60
BolI0285150	turquoise
BolI0285160	blue
BolI0285230	yellow
BolI0285260	red
BolI0285270	blue
BolI0285280	turquoise
BolI0285320	yellow
BolI0285330	brown
BolI0285360	red
BolI0263500	pink
BolI0285400	turquoise
BolI0285440	purple
BolI0285450	blue
BolI0263510	pink
BolI0285470	brown
BolI0285500	turquoise
BolI0285520	purple
BolI0263520	grey60
BolI0285560	black
BolI0285570	turquoise
BolI0285580	blue
BolI0285590	purple
BolI0285600	yellow
BolI0285630	yellow
BolI0285710	greenyellow
BolI0263540	green
BolI0285760	blue
BolI0285770	blue
BolI0285780	greenyellow
BolI0285790	green
BolI0285800	green
BolI0285810	lightcyan
BolI0285830	blue
BolI0285840	purple
BolI0285840	purple
BolI0285850	red
BolI0263560	purple
BolI0261340	brown
BolI0285890	cyan
BolI0285910	cyan
BolI0285920	lightgreen
BolI0285930	brown
BolI0285940	blue
BolI0285950	turquoise
BolI0285960	magenta
BolI0285970	turquoise
BolI0286010	pink
BolI0286020	pink
BolI0286060	green
BolI0286070	brown
BolI0286100	grey60
BolI0286110	turquoise
BolI0286140	turquoise
BolI0286160	purple
BolI0286170	brown
BolI0263600	brown
BolI0286230	green
BolI0286260	blue
BolI0263610	brown
BolI0286280	blue
BolI0286290	yellow
BolI0286300	cyan
BolI0286330	grey60
BolI0263620	brown
BolI0286370	greenyellow
BolI0286380	lightgreen
BolI0286390	darkorange
BolI0286400	green
BolI0286420	brown
BolI0286430	brown
BolI0286440	yellow
BolI0286490	magenta
BolI0286510	turquoise
BolI0286560	blue
BolI0263630	turquoise
BolI0286580	blue
BolI0286590	blue
BolI0286600	darkgrey
BolI0286610	brown
BolI0286620	salmon
BolI0286630	salmon
BolI0286640	grey60
BolI0286650	black
BolI0263640	blue
BolI0286680	cyan
BolI0286690	darkorange
BolI0286730	blue
BolI0286740	white
BolI0286760	yellow
BolI0263660	turquoise
BolI0286780	blue
BolI0263670	brown
BolI0286810	brown
BolI0286840	brown
BolI0286850	magenta
BolI0286860	greenyellow
BolI0286870	cyan
BolI0263680	darkred
BolI0286880	red
BolI0286890	turquoise
BolI0286940	magenta
BolI0263690	blue
BolI0286980	purple
BolI0287020	magenta
BolI0287030	turquoise
BolI0287040	brown
BolI0287060	darkgreen
BolI0287070	blue
BolI0287080	midnightblue
BolI0287100	turquoise
BolI0287110	turquoise
BolI0263700	pink
BolI0287180	cyan
BolI0287210	brown
BolI0287230	brown
BolI0287230	brown
BolI0287240	blue
BolI0287270	black
BolI0287290	pink
BolI0287330	blue
BolI0287340	blue
BolI0263730	yellow
BolI0287400	brown
BolI0287440	blue
BolI0287470	cyan
BolI0287480	cyan
BolI0287490	tan
BolI0287500	salmon
BolI0287510	brown
BolI0287520	greenyellow
BolI0287520	greenyellow
BolI0287530	blue
BolI0287550	blue
BolI0263740	blue
BolI0287570	magenta
BolI0287580	blue
BolI0287580	blue
BolI0287590	pink
BolI0287600	blue
BolI0263750	cyan
BolI0287620	brown
BolI0287630	brown
BolI0287640	blue
BolI0287660	brown
BolI0287680	lightgreen
BolI0287690	blue
BolI0287700	black
BolI0287720	turquoise
BolI0287730	yellow
BolI0287750	yellow
BolI0263810	darkred
BolI0287760	midnightblue
BolI0287780	green
BolI0287790	magenta
BolI0287800	brown
BolI0287810	greenyellow
BolI0287830	purple
BolI0287830	black
BolI0287860	blue
BolI0287890	red
BolI0287900	green
BolI0287910	brown
BolI0287920	blue
BolI0287930	black
BolI0287930	greenyellow
BolI0287950	brown
BolI0287960	grey60
BolI0287960	grey60
BolI0287980	magenta
BolI0287990	salmon
BolI0288020	lightgreen
BolI0288060	tan
BolI0288070	pink
BolI0263870	blue
BolI0288080	turquoise
BolI0288090	midnightblue
BolI0288100	turquoise
BolI0288110	turquoise
BolI0288120	brown
BolI0288170	tan
BolI0288210	darkturquoise
BolI0263880	brown
BolI0288250	blue
BolI0288260	blue
BolI0288270	black
BolI0288310	darkgrey
BolI0288310	white
BolI0288370	lightcyan
BolI0288380	brown
BolI0288450	darkturquoise
BolI0288480	blue
BolI0288500	purple
BolI0263930	green
BolI0261370	brown
BolI0288510	tan
BolI0263940	turquoise
BolI0288570	cyan
BolI0288600	salmon
BolI0288610	tan
BolI0288630	brown
BolI0288660	darkturquoise
BolI0288670	darkturquoise
BolI0288690	blue
BolI0288700	blue
BolI0288710	pink
BolI0263960	red
BolI0288730	turquoise
BolI0288770	brown
BolI0288790	black
BolI0288810	turquoise
BolI0288820	brown
BolI0263970	blue
BolI0288990	greenyellow
BolI0289000	blue
BolI0263980	magenta
BolI0289050	darkgreen
BolI0289120	turquoise
BolI0289150	black
BolI0264000	brown
BolI0289170	black
BolI0289190	grey60
BolI0289210	turquoise
BolI0289240	black
BolI0289250	salmon
BolI0264010	greenyellow
BolI0289270	purple
BolI0289290	turquoise
BolI0289320	grey60
BolI0289320	turquoise
BolI0289330	turquoise
BolI0264020	midnightblue
BolI0289380	darkred
BolI0289410	turquoise
BolI0289420	turquoise
BolI0264030	magenta
BolI0289430	red
BolI0289440	blue
BolI0289450	blue
BolI0289460	turquoise
BolI0289470	red
BolI0289480	blue
BolI0289490	salmon
BolI0264040	magenta
BolI0289550	pink
BolI0264050	black
BolI0289580	brown
BolI0289590	lightcyan
BolI0264050	black
BolI0289640	yellow
BolI0289650	turquoise
BolI0289650	darkorange
BolI0289690	brown
BolI0289700	white
BolI0289710	turquoise
BolI0289750	yellow
BolI0289770	turquoise
BolI0289790	salmon
BolI0264060	brown
BolI0289840	black
BolI0289860	cyan
BolI0289910	blue
BolI0289920	black
BolI0289930	darkorange
BolI0289950	brown
BolI0289960	salmon
BolI0289970	red
BolI0290020	brown
BolI0290030	lightcyan
BolI0290030	lightcyan
BolI0290060	brown
BolI0264080	darkturquoise
BolI0261090	black
BolI0290110	yellow
BolI0290120	lightgreen
BolI0290160	turquoise
BolI0290230	black
BolI0290260	brown
BolI0290310	brown
BolI0290370	turquoise
BolI0264130	turquoise
BolI0290440	grey60
BolI0290480	pink
BolI0264140	black
BolI0290520	turquoise
BolI0290530	grey60
BolI0290550	brown
BolI0290570	green
BolI0290610	brown
BolI0290680	blue
BolI0264180	brown
BolI0290700	darkred
BolI0290750	red
BolI0290770	green
BolI0290800	blue
BolI0290820	black
BolI0290840	greenyellow
BolI0290850	red
BolI0290910	brown
BolI0264200	lightgreen
BolI0291050	turquoise
BolI0291060	turquoise
BolI0264210	midnightblue
BolI0291070	turquoise
BolI0291100	black
BolI0264230	salmon
BolI0291140	brown
BolI0291200	midnightblue
BolI0291220	black
BolI0291240	turquoise
BolI0291250	royalblue
BolI0291280	greenyellow
BolI0264250	blue
BolI0291300	darkorange
BolI0291320	turquoise
BolI0291330	tan
BolI0291350	turquoise
BolI0291350	turquoise
BolI0264260	magenta
BolI0291360	brown
BolI0291370	black
BolI0291370	black
BolI0291380	turquoise
BolI0291390	blue
BolI0291410	green
BolI0291420	blue
BolI0291470	brown
BolI0264300	brown
BolI0291480	purple
BolI0291510	yellow
BolI0291520	turquoise
BolI0291530	salmon
BolI0291540	brown
BolI0264310	green
BolI0291670	darkorange
BolI0264310	blue
BolI0264330	tan
BolI0291800	brown
BolI0264340	blue
BolI0264350	green
BolI0264360	blue
BolI0292040	darkorange
BolI0292050	darkgrey
BolI0264370	blue
BolI0292090	darkorange
BolI0292110	turquoise
BolI0292120	darkorange
BolI0264380	brown
BolI0264390	blue
BolI0292150	darkorange
BolI0292170	darkorange
BolI0264400	pink
BolI0264410	magenta
BolI0264420	royalblue
BolI0292320	darkorange
BolI0292350	darkorange
BolI0292380	darkorange
BolI0264440	salmon
BolI0264450	turquoise
BolI0292470	darkgrey
BolI0292530	darkorange
BolI0292580	darkorange
BolI0264490	midnightblue
BolI0264500	turquoise
BolI0292810	darkorange
BolI0292830	darkorange
BolI0264510	red
BolI0292930	lightcyan
BolI0264520	turquoise
BolI0264530	midnightblue
BolI0264540	skyblue
BolI0293170	turquoise
BolI0264550	yellow
BolI0293200	darkorange
BolI0293210	darkorange
BolI0264560	darkred
BolI0293310	darkorange
BolI0293330	brown
BolI0264580	turquoise
BolI0293430	yellow
BolI0293440	brown
BolI0264590	lightcyan
BolI0293480	black
BolI0293500	brown
BolI0293540	turquoise
BolI0293610	yellow
BolI0293620	cyan
BolI0293630	turquoise
BolI0264610	magenta
BolI0293660	brown
BolI0293670	cyan
BolI0293680	blue
BolI0293690	green
BolI0264620	midnightblue
BolI0293700	brown
BolI0264640	brown
BolI0293780	tan
BolI0293800	blue
BolI0293810	yellow
BolI0264650	blue
BolI0293840	red
BolI0293850	lightgreen
BolI0293890	greenyellow
BolI0293900	blue
BolI0293910	blue
BolI0264660	blue
BolI0293930	purple
BolI0293960	red
BolI0293970	black
BolI0293980	turquoise
BolI0293990	blue
BolI0264670	blue
BolI0294040	brown
BolI0294050	magenta
BolI0294060	salmon
BolI0294100	turquoise
BolI0294140	midnightblue
BolI0294160	turquoise
BolI0294170	turquoise
BolI0294180	turquoise
BolI0294190	white
BolI0294200	pink
BolI0294240	cyan
BolI0264690	black
BolI0294280	blue
BolI0294300	lightgreen
BolI0294310	lightyellow
BolI0294320	green
BolI0294330	green
BolI0294340	cyan
BolI0264700	brown
BolI0294380	turquoise
BolI0294440	brown
BolI0294450	turquoise
BolI0264710	turquoise
BolI0294460	brown
BolI0294470	lightgreen
BolI0294520	turquoise
BolI0264710	turquoise
BolI0294550	red
BolI0294570	brown
BolI0294580	brown
BolI0294620	turquoise
BolI0294630	red
BolI0294640	blue
BolI0264710	turquoise
BolI0294690	turquoise
BolI0264720	blue
BolI0294750	brown
BolI0294760	blue
BolI0294790	yellow
BolI0294810	brown
BolI0294820	tan
BolI0294830	yellow
BolI0264730	brown
BolI0294850	brown
BolI0294860	turquoise
BolI0294870	turquoise
BolI0294880	darkgreen
BolI0294900	green
BolI0294910	red
BolI0294930	darkgreen
BolI0264740	green
BolI0294960	purple
BolI0295010	blue
BolI0295060	blue
BolI0295090	darkorange
BolI0295100	brown
BolI0295120	turquoise
BolI0295140	yellow
BolI0295210	yellow
BolI0295220	brown
BolI0264770	green
BolI0295230	blue
BolI0295240	blue
BolI0295250	brown
BolI0295290	lightgreen
BolI0295300	magenta
BolI0295320	brown
BolI0295340	greenyellow
BolI0295360	darkgreen
BolI0295370	darkgreen
BolI0295380	tan
BolI0295400	turquoise
BolI0264790	turquoise
BolI0295410	turquoise
BolI0295440	pink
BolI0295450	cyan
BolI0295460	blue
BolI0295470	blue
BolI0295510	salmon
BolI0295520	lightgreen
BolI0264800	black
BolI0295530	turquoise
BolI0295540	royalblue
BolI0295550	turquoise
BolI0295560	blue
BolI0295570	salmon
BolI0295600	lightcyan
BolI0295640	blue
BolI0264810	brown
BolI0295650	salmon
BolI0295710	magenta
BolI0264830	black
BolI0295880	blue
BolI0295890	turquoise
BolI0264840	blue
BolI0295940	purple
BolI0295940	pink
BolI0295970	darkred
BolI0295980	green
BolI0264850	blue
BolI0296020	turquoise
BolI0264860	blue
BolI0296090	cyan
BolI0296100	cyan
BolI0264870	turquoise
BolI0296150	blue
BolI0296160	turquoise
BolI0296180	turquoise
BolI0296190	greenyellow
BolI0296200	red
BolI0296230	brown
BolI0296250	black
BolI0264870	orange
BolI0296280	brown
BolI0296290	brown
BolI0296310	brown
BolI0296330	royalblue
BolI0296370	brown
BolI0296370	salmon
BolI0264890	salmon
BolI0296390	yellow
BolI0296400	salmon
BolI0296410	purple
BolI0296430	blue
BolI0296440	blue
BolI0264900	salmon
BolI0296470	magenta
BolI0296480	red
BolI0296490	turquoise
BolI0296490	turquoise
BolI0296500	green
BolI0296510	yellow
BolI0264910	salmon
BolI0296550	brown
BolI0296620	lightgreen
BolI0296660	black
BolI0296690	green
BolI0296700	green
BolI0296710	turquoise
BolI0296720	salmon
BolI0296760	lightcyan
BolI0296770	blue
BolI0296790	green
BolI0296810	cyan
BolI0296820	purple
BolI0296830	yellow
BolI0296850	yellow
BolI0296890	purple
BolI0296900	blue
BolI0296940	turquoise
BolI0296950	turquoise
BolI0296980	cyan
BolI0264940	lightcyan
BolI0297040	brown
BolI0264960	brown
BolI0297080	brown
BolI0264970	red
BolI0297110	brown
BolI0297120	turquoise
BolI0297180	turquoise
BolI0297190	salmon
BolI0297200	blue
BolI0297210	red
BolI0297220	green
BolI0297240	tan
BolI0297260	brown
BolI0297280	magenta
BolI0297310	purple
BolI0297320	tan
BolI0297340	blue
BolI0297350	brown
BolI0297360	blue
BolI0297370	brown
BolI0297380	brown
BolI0297390	turquoise
BolI0265000	magenta
BolI0297410	blue
BolI0297420	blue
BolI0297460	brown
BolI0297470	brown
BolI0297490	blue
BolI0265010	pink
BolI0297500	turquoise
BolI0297520	cyan
BolI0297550	yellow
BolI0297570	brown
BolI0297580	magenta
BolI0265020	blue
BolI0297600	black
BolI0297610	lightyellow
BolI0297620	blue
BolI0297630	black
BolI0265020	salmon
BolI0297690	green
BolI0297700	lightcyan
BolI0297720	blue
BolI0297730	brown
BolI0297740	tan
BolI0297760	yellow
BolI0297770	turquoise
BolI0265040	brown
BolI0261450	blue
BolI0297800	brown
BolI0297840	pink
BolI0297850	salmon
BolI0297860	brown
BolI0297910	cyan
BolI0297930	white
BolI0297940	turquoise
BolI0297950	purple
BolI0297970	turquoise
BolI0297980	salmon
BolI0298020	brown
BolI0298030	turquoise
BolI0298040	magenta
BolI0298050	lightgreen
BolI0298060	black
BolI0298070	green
BolI0265090	brown
BolI0298070	green
BolI0298080	purple
BolI0298080	purple
BolI0298110	turquoise
BolI0298140	yellow
BolI0298160	salmon
BolI0298170	tan
BolI0298190	tan
BolI0298200	turquoise
BolI0298210	brown
BolI0265110	cyan
BolI0298270	cyan
BolI0298350	black
BolI0298370	brown
BolI0298410	brown
BolI0298420	brown
BolI0298430	yellow
BolI0298440	magenta
BolI0298450	brown
BolI0298460	brown
BolI0298470	pink
BolI0298500	tan
BolI0298630	turquoise
BolI0298640	brown
BolI0298650	turquoise
BolI0298670	yellow
BolI0265130	lightgreen
BolI0298690	brown
BolI0298700	turquoise
BolI0298710	turquoise
BolI0298720	turquoise
BolI0298730	purple
BolI0298810	salmon
BolI0298820	blue
BolI0265140	brown
BolI0298860	brown
BolI0298870	turquoise
BolI0298880	blue
BolI0298920	turquoise
BolI0265150	brown
BolI0261100	turquoise
BolI0299020	greenyellow
BolI0299030	brown
BolI0299040	turquoise
BolI0299070	grey60
BolI0265170	blue
BolI0299100	turquoise
BolI0299110	turquoise
BolI0299210	blue
BolI0299230	magenta
BolI0299240	magenta
BolI0299250	pink
BolI0299260	blue
BolI0299270	magenta
BolI0299280	royalblue
BolI0299290	lightyellow
BolI0299300	yellow
BolI0299310	darkred
BolI0299330	brown
BolI0299350	green
BolI0299360	turquoise
BolI0299370	magenta
BolI0299400	green
BolI0299410	tan
BolI0265200	greenyellow
BolI0299420	purple
BolI0299430	green
BolI0299440	magenta
BolI0299480	brown
BolI0299490	lightcyan
BolI0265210	brown
BolI0299560	magenta
BolI0299580	turquoise
BolI0299630	blue
BolI0299630	brown
BolI0299660	royalblue
BolI0299670	brown
BolI0265220	yellow
BolI0299670	brown
BolI0299680	darkred
BolI0299710	brown
BolI0299720	royalblue
BolI0299730	turquoise
BolI0299740	skyblue
BolI0299760	lightcyan
BolI0265230	cyan
BolI0299770	blue
BolI0299800	red
BolI0299860	brown
BolI0299860	brown
BolI0265260	tan
BolI0299870	red
BolI0299980	blue
BolI0299990	purple
BolI0300010	salmon
BolI0300010	turquoise
BolI0300010	turquoise
BolI0300020	royalblue
BolI0300030	brown
BolI0300040	grey60
BolI0265270	grey60
BolI0300050	blue
BolI0300060	pink
BolI0300070	blue
BolI0300080	magenta
BolI0300110	purple
BolI0300120	orange
BolI0265280	blue
BolI0300190	lightcyan
BolI0300220	brown
BolI0300230	darkgreen
BolI0300240	lightgreen
BolI0300270	lightyellow
BolI0300290	grey60
BolI0300300	brown
BolI0300310	pink
BolI0300320	brown
BolI0300330	darkgrey
BolI0300340	cyan
BolI0265300	pink
BolI0300350	turquoise
BolI0300360	blue
BolI0300370	green
BolI0300430	brown
BolI0300440	blue
BolI0300460	blue
BolI0300470	darkgreen
BolI0300490	pink
BolI0300500	black
BolI0265320	lightgreen
BolI0300560	brown
BolI0300580	pink
BolI0300610	blue
BolI0300630	red
BolI0265330	magenta
BolI0300670	yellow
BolI0300680	blue
BolI0300690	salmon
BolI0265340	salmon
BolI0265360	yellow
BolI0300850	orange
BolI0300880	brown
BolI0300890	red
BolI0265370	magenta
BolI0300960	magenta
BolI0300990	midnightblue
BolI0301000	grey60
BolI0301020	red
BolI0265380	pink
BolI0261480	black
BolI0301030	magenta
BolI0301040	green
BolI0301050	blue
BolI0301080	magenta
BolI0301090	cyan
BolI0301130	brown
BolI0301180	brown
BolI0301190	yellow
BolI0301210	brown
BolI0301240	turquoise
BolI0301270	turquoise
BolI0265390	pink
BolI0301330	red
BolI0301340	yellow
BolI0301400	turquoise
BolI0301410	brown
BolI0301420	red
BolI0265400	darkgreen
BolI0301440	blue
BolI0301450	blue
BolI0301460	salmon
BolI0301510	red
BolI0265410	pink
BolI0301520	black
BolI0265420	turquoise
BolI0265430	darkturquoise
BolI0301610	brown
BolI0301610	brown
BolI0301620	yellow
BolI0301650	brown
BolI0301660	tan
BolI0301730	pink
BolI0301750	brown
BolI0265450	royalblue
BolI0301790	blue
BolI0301800	black
BolI0301810	lightyellow
BolI0301820	red
BolI0301840	blue
BolI0301850	darkturquoise
BolI0301870	pink
BolI0301880	black
BolI0301890	purple
BolI0301900	turquoise
BolI0301970	brown
BolI0265470	pink
BolI0301980	brown
BolI0301990	magenta
BolI0302000	midnightblue
BolI0302010	royalblue
BolI0302020	turquoise
BolI0302030	royalblue
BolI0302040	green
BolI0302060	black
BolI0302070	lightcyan
BolI0265480	yellow
BolI0302080	purple
BolI0302130	darkorange
BolI0302150	green
BolI0302160	blue
BolI0302190	brown
BolI0302200	brown
BolI0302210	salmon
BolI0302220	tan
BolI0302230	blue
BolI0302250	black
BolI0302260	salmon
BolI0302270	brown
BolI0265500	magenta
BolI0302320	darkturquoise
BolI0302330	black
BolI0302410	yellow
BolI0302430	yellow
BolI0302450	cyan
BolI0265510	blue
BolI0302460	turquoise
BolI0302470	brown
BolI0302480	brown
BolI0302490	brown
BolI0302500	blue
BolI0302520	brown
BolI0265520	blue
BolI0302580	lightgreen
BolI0302580	lightgreen
BolI0302590	magenta
BolI0265530	brown
BolI0302610	darkorange
BolI0302660	turquoise
BolI0302710	brown
BolI0302720	brown
BolI0302750	turquoise
BolI0265550	blue
BolI0261500	royalblue
BolI0302800	blue
BolI0302810	blue
BolI0302820	blue
BolI0265560	yellow
BolI0302870	turquoise
BolI0302910	turquoise
BolI0265570	white
BolI0302920	darkgreen
BolI0302930	turquoise
BolI0302940	cyan
BolI0302950	grey60
BolI0302960	pink
BolI0302990	green
BolI0303000	black
BolI0265580	purple
BolI0303030	blue
BolI0303040	brown
BolI0303050	lightgreen
BolI0303080	black
BolI0303100	red
BolI0265590	brown
BolI0303120	blue
BolI0303170	tan
BolI0303180	grey60
BolI0303190	black
BolI0303200	greenyellow
BolI0303210	purple
BolI0265600	lightgreen
BolI0303230	brown
BolI0303280	darkgrey
BolI0303350	brown
BolI0303360	yellow
BolI0265610	red
BolI0303410	brown
BolI0303420	blue
BolI0303450	yellow
BolI0303460	turquoise
BolI0303470	lightyellow
BolI0303500	brown
BolI0303510	brown
BolI0303520	blue
BolI0265630	turquoise
BolI0303550	brown
BolI0303560	darkgrey
BolI0303570	magenta
BolI0303580	brown
BolI0303600	cyan
BolI0303620	turquoise
BolI0303630	blue
BolI0265640	turquoise
BolI0303640	cyan
BolI0303650	lightcyan
BolI0303680	grey60
BolI0303690	grey60
BolI0303700	blue
BolI0303720	turquoise
BolI0303720	tan
BolI0265650	turquoise
BolI0261510	turquoise
BolI0303740	yellow
BolI0303780	grey60
BolI0303790	blue
BolI0303830	blue
BolI0303850	magenta
BolI0265660	salmon
BolI0303880	blue
BolI0303890	red
BolI0303900	lightcyan
BolI0303910	turquoise
BolI0303920	green
BolI0303930	black
BolI0303940	royalblue
BolI0303950	black
BolI0303960	magenta
BolI0265670	blue
BolI0303990	purple
BolI0303990	midnightblue
BolI0304000	brown
BolI0304010	turquoise
BolI0304020	yellow
BolI0304030	white
BolI0304040	lightyellow
BolI0265680	brown
BolI0304050	black
BolI0304060	purple
BolI0304070	lightyellow
BolI0304080	tan
BolI0304090	blue
BolI0304110	magenta
BolI0304120	turquoise
BolI0304130	skyblue
BolI0265690	turquoise
BolI0304140	black
BolI0304150	pink
BolI0304160	grey60
BolI0304170	blue
BolI0304180	brown
BolI0304190	brown
BolI0304230	blue
BolI0304240	purple
BolI0304260	purple
BolI0304280	turquoise
BolI0304290	blue
BolI0304310	red
BolI0304330	black
BolI0304340	red
BolI0304350	turquoise
BolI0304360	turquoise
BolI0304380	blue
BolI0304390	pink
BolI0304400	brown
BolI0304410	turquoise
BolI0304420	magenta
BolI0304440	black
BolI0304450	orange
BolI0304460	cyan
BolI0265720	turquoise
BolI0304470	yellow
BolI0304490	blue
BolI0304500	white
BolI0304510	lightcyan
BolI0304520	greenyellow
BolI0304540	red
BolI0304560	green
BolI0304570	green
BolI0304580	blue
BolI0304590	turquoise
BolI0304610	lightcyan
BolI0304620	brown
BolI0304640	black
BolI0265730	green
BolI0304680	green
BolI0304710	yellow
BolI0304730	turquoise
BolI0304740	turquoise
BolI0304740	blue
BolI0304760	turquoise
BolI0304790	brown
BolI0304800	salmon
BolI0304810	brown
BolI0304820	blue
BolI0304830	brown
BolI0265740	yellow
BolI0304840	brown
BolI0304850	turquoise
BolI0304860	pink
BolI0304870	pink
BolI0304880	blue
BolI0304890	brown
BolI0304920	grey60
BolI0265750	grey60
BolI0304950	brown
BolI0304960	tan
BolI0304980	tan
BolI0304990	blue
BolI0305010	salmon
BolI0305020	brown
BolI0265760	midnightblue
BolI0305040	cyan
BolI0305070	blue
BolI0305080	blue
BolI0305120	blue
BolI0305140	purple
BolI0305160	yellow
BolI0305190	pink
BolI0305200	turquoise
BolI0305210	magenta
BolI0305220	lightyellow
BolI0305240	turquoise
BolI0305310	turquoise
BolI0305320	royalblue
BolI0305330	black
BolI0305340	blue
BolI0305390	green
BolI0305400	turquoise
BolI0305430	green
BolI0305440	magenta
BolI0305470	turquoise
BolI0305480	tan
BolI0305580	turquoise
BolI0305590	red
BolI0305600	lightcyan
BolI0265810	yellow
BolI0305630	midnightblue
[truncated: 26,040 more rows]
