# Supplementary material for: Chromosome-scale reference genome of broccoli (Brassica oleracea var. italica Plenck) provides insights into glucosinolate biosynthesis
Source: Hortic Res. 2024 Feb 28;11(5):uhae063. doi: 10.1093/hr/uhae063 (PMC11077082; doi:10.1093/hr/uhae063)
Supplement: Web_Material_uhae063 [file web_material_uhae063.zip › Table S12-The annotation of the 1795 genes.xlsx]

## Sheet: Sheet1
GeneID	Chromosome	Start	End	Description
BolI0001240.1	C01	602452	604385
BolI0001340.1	C01	661776	664911	Phosphoenolpyruvate carboxykinase ATP
BolI0001680.1	C01	892545	896027
BolI0001780.1	C01	954097	954655
BolI0001930.1	C01	1052501	1054303	Belongs to the peptidase C1 family
BolI0002390.1	C01	1273952	1274827	oxidoreductase activity
BolI0002420.1	C01	1298322	1299649	endoplasmic reticulum tubular network membrane organization
BolI0002610.1	C01	1396007	1400154	DnaJ molecular chaperone homology domain
BolI0002880.1	C01	1557984	1561675	Thioredoxin-like protein HCF164, chloroplastic
BolI0003250.1	C01	1778386	1779957	prolyl 4-hydroxylase
BolI0004030.1	C01	2150644	2151891	Belongs to the chalcone stilbene synthases family
BolI0004190.1	C01	2238416	2239031	-
BolI0004340.1	C01	2303220	2303830
BolI0004470.1	C01	2357022	2358045	acylglycerol lipase activity
BolI0005260.1	C01	2746890	2750352	Stage II sporulation protein E (SpoIIE)
BolI0006210.1	C01	3260939	3270370	Calcineurin-binding protein
BolI0007710.1	C01	4114793	4115582	BEST Arabidopsis thaliana protein match is Protein of
BolI0007760.1	C01	4136514	4144323	Leucine rich repeat N-terminal domain
BolI0007900.1	C01	4194020	4197085	wall-associated receptor kinase-like
BolI0007930.1	C01	4237517	4240420	Biotin/lipoate A/B protein ligase family
BolI0007990.1	C01	4255460	4257300	Calcineurin-like metallo-phosphoesterase superfamily protein
BolI0008070.1	C01	4338882	4341484	aminopeptidase
BolI0009150.1	C01	5164430	5173298	This magnesium-dependent enzyme catalyzes the hydrolysis of ATP coupled with the transport of calcium
BolI0009580.1	C01	5484729	5488111	Aminopeptidase P, N-terminal domain
BolI0009960.1	C01	5831922	5834694	Phospholipase A2 family protein
BolI0009970.1	C01	5835033	5835281	Associates with the EF-Tu.GDP complex and induces the exchange of GDP to GTP. It remains bound to the aminoacyl-tRNA.EF- Tu.GTP complex up to the GTP hydrolysis stage on the ribosome
BolI0009980.1	C01	5842321	5842658	-
BolI0009990.1	C01	5842667	5843146
BolI0010000.1	C01	5843967	5847607	cellular component assembly
BolI0011440.1	C01	6880735	6883529	Phosphatase IMPL1
BolI0011470.1	C01	6907377	6908712	Reverse transcriptase-like
BolI0011490.1	C01	6913221	6913684	Ribosomal protein-like protein
BolI0011500.1	C01	6919213	6920436	Ribonuclease H protein
BolI0011630.1	C01	7063296	7066728	Protein of unknown function (DUF1296)
BolI0011680.1	C01	7116147	7118768	Purine nucleobase transmembrane transport
BolI0011790.1	C01	7228996	7229535
BolI0012010.1	C01	7438276	7439623
BolI0012170.1	C01	7553471	7554292	Exostosin family
BolI0012200.1	C01	7558633	7566443	isoform X1
BolI0012810.1	C01	8023486	8024302
BolI0012830.1	C01	8027708	8030087	General transcription factor IIE subunit
BolI0012870.1	C01	8040019	8040333
BolI0012900.1	C01	8107627	8113006	Protein of unknown function (DUF751)
BolI0013030.1	C01	8239397	8239906	-
BolI0013260.1	C01	8422715	8425573	Myb-like DNA-binding domain
BolI0013400.1	C01	8581123	8589108	Contains the following InterPro domains Glycoside hydrolase, family 18, catalytic domain (InterPro IPR001223), Chitinase II (InterPro IPR011583), Glycoside hydrolase, catalytic core (InterPro IPR017853), Glycoside hydrolase, subgroup, catalytic core (InterPro IPR013781)
BolI0013670.1	C01	8790389	8792673	synthase
BolI0013690.1	C01	8823263	8825188	Ribonuclease H protein
BolI0014110.1	C01	9131776	9134535	Small RNA
BolI0014190.1	C01	9224503	9225871	F-box protein
BolI0014220.1	C01	9245152	9246061	Tropinone reductase
BolI0014420.1	C01	9322924	9324357	cytochrome P450
BolI0015010.1	C01	9739475	9753462
BolI0015160.1	C01	9872106	9874077	-
BolI0015360.1	C01	10131364	10134887
BolI0015650.1	C01	10383654	10384259
BolI0016160.1	C01	10803825	10805673	Myelodysplasia-myeloid leukemia factor 1-interacting protein
BolI0016200.1	C01	10838200	10840429	Myelodysplasia-myeloid leukemia factor 1-interacting protein
BolI0016230.1	C01	10878129	10879891	Myelodysplasia-myeloid leukemia factor 1-interacting protein
BolI0016270.1	C01	10928560	10929107
BolI0016340.1	C01	11057318	11066854	isoform X1
BolI0016490.1	C01	11168019	11169826	Cysteine-rich receptor-like protein kinase
BolI0016500.1	C01	11177822	11183387	Cysteine-rich receptor-like protein kinase
BolI0016570.1	C01	11221835	11224713	serine threonine-protein kinase
BolI0016630.1	C01	11266123	11268166
BolI0016640.1	C01	11268630	11268896
BolI0016730.1	C01	11348561	11350713	-
BolI0016740.1	C01	11350889	11351840
BolI0016750.1	C01	11366687	11368219	Belongs to the multi antimicrobial extrusion (MATE) (TC 2.A.66.1) family
BolI0016760.1	C01	11378048	11379022
BolI0016770.1	C01	11382685	11383905
BolI0016970.1	C01	11511088	11511844
BolI0016990.1	C01	11515221	11515985	glutamine biosynthetic process
BolI0017110.1	C01	11746348	11747756
BolI0017990.1	C01	12551060	12560305	Ribonuclease H protein
BolI0018950.1	C01	13366448	13370056
BolI0019220.1	C01	13535751	13537534	60s ribosomal protein
BolI0019280.1	C01	13561054	13561510	alpha-amylase activity
BolI0019810.1	C01	13927043	13927736
BolI0019840.1	C01	13950823	13951872	Belongs to the actin family
BolI0019960.1	C01	14046211	14048919	transcriptional
BolI0020160.1	C01	14165917	14167824	Belongs to the sterol desaturase family
BolI0020470.1	C01	14438109	14439154	F-box LRR-repeat kelch-repeat protein At1g11620
BolI0020520.1	C01	14552768	14555914	Ribonuclease H protein
BolI0020850.1	C01	14829831	14830289
BolI0020990.1	C01	14894781	14901002	Converts the prephenate produced from the shikimate- chorismate pathway into phenylalanine
BolI0021420.1	C01	15160536	15160877
BolI0021990.1	C01	15580190	15580741	2S seed storage protein
BolI0022040.1	C01	15600379	15601038	disease resistance
BolI0022080.1	C01	15610951	15621146	Protein of unknown function (DUF1624)
BolI0022400.1	C01	15936990	15939214	G-quadruplex DNA unwinding
BolI0022870.1	C01	16287686	16291381	Phosphopantetheine adenylyltransferase
BolI0023570.1	C01	17058084	17062768	Ribonuclease H protein
BolI0023610.1	C01	17111258	17112281	-
BolI0023650.1	C01	17129216	17131495	BEST Arabidopsis thaliana protein match is
BolI0023790.1	C01	17261896	17263246	Belongs to the class-I aminoacyl-tRNA synthetase family
BolI0023840.1	C01	17383481	17388000	ribosomal protein
BolI0024780.1	C01	18200130	18200519
BolI0024800.1	C01	18241777	18242752	cysteine-type endopeptidase inhibitor activity
BolI0024820.1	C01	18253925	18254333	cysteine-type endopeptidase inhibitor activity
BolI0025110.1	C01	18566370	18567678	-
BolI0026500.1	C01	19861545	19869047
BolI0026700.1	C01	19993012	19993472	F-box protein
BolI0026800.1	C01	20160609	20161056
BolI0027250.1	C01	20747339	20750360	transferase activity, transferring hexosyl groups
BolI0027400.1	C01	20893839	20896380	Belongs to the DHHC palmitoyltransferase family
BolI0027420.1	C01	20905406	20907434
BolI0027430.1	C01	20907614	20908918	phosphatase 2C
BolI0027480.1	C01	20955077	20956482	Tetratricopeptide repeat
BolI0027510.1	C01	20982027	20982404	Belongs to the class-II pyridine nucleotide-disulfide oxidoreductase family
BolI0027580.1	C01	21005186	21007142	Zinc finger BED domain-containing protein RICESLEEPER
BolI0027960.1	C01	21662293	21663288	motor neuron migration
BolI0028250.1	C01	22081017	22081804	oxidoreductase activity
BolI0028770.1	C01	22625800	22642712	ATP-dependent DNA helicase
BolI0028780.1	C01	22660075	22661357	basic region leucin zipper
BolI0028850.1	C01	22787703	22788041
BolI0028870.1	C01	22791107	22796424	Ribonuclease H protein
BolI0029000.1	C01	22954875	22958067	-
BolI0029280.1	C01	23425910	23430975	O-acyltransferase (WSD1-like)
BolI0029290.1	C01	23445743	23447132	Belongs to the STXBP unc-18 SEC1 family
BolI0029310.1	C01	23468097	23471209	Pyruvate kinase
BolI0029590.1	C01	23928849	23930909	protein dimerization activity
BolI0029680.1	C01	24044406	24050120	WAT1-related protein
BolI0030200.1	C01	25216725	25217237
BolI0030460.1	C01	25631407	25632857
BolI0031600.1	C01	28010233	28013872	ribonuclease H protein At1g65750
BolI0031620.1	C01	28016741	28017703	Malate dehydrogenase
BolI0031680.1	C01	28099639	28113676	Acyl-activating enzyme 17
BolI0031700.1	C01	28129423	28135314	Belongs to the alpha-IPM synthase homocitrate synthase family
BolI0031770.1	C01	28488420	28489513
BolI0031920.1	C01	28673931	28677416	G-quadruplex DNA unwinding
BolI0031940.1	C01	28700128	28719970	protein polyubiquitination
BolI0032140.1	C01	34612100	34612500	Zinc finger BED domain-containing protein
BolI0032220.1	C01	34768528	34769726	Cofactor assembly of complex C subunit B, CCB2/CCB4
BolI0032360.1	C01	34979864	34983265	NADH dehydrogenase (quinone) activity
BolI0032410.1	C01	35000360	35001883	ATP synthase subunit 9, mitochondrial
BolI0032570.1	C01	35210990	35217069	Telomere-capping, CST complex subunit
BolI0032700.1	C01	35421564	35426076	Ribonuclease H protein
BolI0032710.1	C01	35426320	35429375	pectinesterase
BolI0032750.1	C01	35694714	35713303
BolI0032840.1	C01	35807583	35809606	quinone reductase
BolI0032990.1	C01	36027419	36029418
BolI0033270.1	C01	36440532	36442720
BolI0033340.1	C01	36564211	36569354	protein serine/threonine kinase activity
BolI0033430.1	C01	36689656	36691722	Belongs to the iron ascorbate-dependent oxidoreductase family
BolI0034000.1	C01	37704091	37704726	TdcA1-ORF2 protein
BolI0034010.1	C01	37708339	37708772
BolI0034060.1	C01	37803613	37804177
BolI0034070.1	C01	37873237	37880921	Belongs to the glycosyltransferase 8 family
BolI0034330.1	C01	38247641	38250361	Belongs to the disease resistance NB-LRR family
BolI0034390.1	C01	38371482	38372889
BolI0034400.1	C01	38373009	38373772	mRNA level of the MEB5.2 gene (At3g17800) remains unchanged after cutting the inflorescence stem
BolI0034620.1	C01	38683280	38686674	At4g04980-like
BolI0034890.1	C01	39180368	39183610
BolI0034980.1	C01	39301437	39302388	TdcA1-ORF2 protein
BolI0035000.1	C01	39317740	39318015
BolI0035010.1	C01	39320845	39326136	FBD
BolI0035120.1	C01	39480889	39481290
BolI0035320.1	C01	39765928	39767787
BolI0035380.1	C01	39859871	39865541	-
BolI0036300.1	C01	41145529	41146261	PDDEXK-like family of unknown function
BolI0036310.1	C01	41161656	41163260	Plant transposase (Ptta/En/Spm family)
BolI0036520.1	C01	41444044	41446115	BEST Arabidopsis thaliana protein match is Cyclopropane-fatty-acyl-phospholipid synthase (TAIR
BolI0036530.1	C01	41464487	41465810
BolI0036700.1	C01	41806337	41808994	Serine threonine-protein kinase
BolI0036710.1	C01	41810076	41811514	gag-polypeptide of LTR copia-type
BolI0036720.1	C01	41817486	41819087	Serine threonine-protein kinase
BolI0036770.1	C01	41869747	41871281	E3 ubiquitin-protein ligase
BolI0037100.1	C01	42275217	42275531
BolI0037420.1	C01	42693826	42699127	transposition, RNA-mediated
BolI0038200.1	C01	43449435	43454930	far-red elongated
BolI0038230.1	C01	43496687	43498669	beta-glucosidase activity
BolI0038300.1	C01	43584546	43585355	trichome birefringence-like
BolI0038350.1	C01	43644108	43648635	TdcA1-ORF2 protein
BolI0038410.1	C01	43708488	43712906
BolI0038830.1	C01	44180659	44182086	Ribonuclease H protein
BolI0038840.1	C01	44186919	44188678
BolI0038910.1	C01	44327842	44329376	G-quadruplex DNA unwinding
BolI0038950.1	C01	44342179	44342694	Ribonuclease H protein
BolI0039000.1	C01	44445271	44445963	multicellular organism development
BolI0039010.1	C01	44447767	44450061	MULE transposase domain
BolI0039200.1	C01	44591071	44591472	MULE transposase domain
BolI0039210.1	C01	44593512	44595909	Ulp1 protease family, C-terminal catalytic domain
BolI0039220.1	C01	44596465	44598505	Ulp1 protease family, C-terminal catalytic domain
BolI0039720.1	C01	45299390	45307708	Belongs to the peptidase M16 family
BolI0040420.1	C01	46070496	46070814
BolI0040430.1	C01	46071374	46071701
BolI0040460.1	C01	46092749	46095659	magnesium transporter
BolI0040660.1	C01	46251507	46252755	G-quadruplex DNA unwinding
BolI0041110.1	C01	46749151	46752639	hydroxymethylglutaryl-CoA reductase (NADPH) activity
BolI0041170.1	C01	46787395	46788522
BolI0041250.1	C01	46870180	46872548
BolI0041260.1	C01	46873218	46874175	GBF-interacting protein 1
BolI0041310.1	C01	46917626	46918879	U-box domain-containing protein
BolI0041440.1	C01	47024964	47028118
BolI0041690.1	C01	47217976	47218994
BolI0041710.1	C01	47231921	47233673	F-box kelch-repeat protein
BolI0042150.1	C01	47711404	47711823
BolI0042310.1	C01	47887734	47909684	Aux IAA proteins are short-lived transcriptional factors that function as repressors of early auxin response genes at low auxin concentrations
BolI0042320.1	C01	47910269	47910693
BolI0042340.1	C01	47930594	47931815
BolI0043030.1	C01	48699283	48700152
BolI0043060.1	C01	48714156	48719373	Topless-related
BolI0043190.1	C01	48822873	48824535	RING-H2 finger protein
BolI0043210.1	C01	48835084	48836062	RING-H2 finger protein
BolI0043450.1	C01	49049094	49060530	Belongs to the ABC transporter superfamily. ABCG family. PDR (TC 3.A.1.205) subfamily
BolI0043620.1	C01	49188335	49188687
BolI0045150.1	C01	50426295	50427949	Belongs to the sulfotransferase 1 family
BolI0045160.1	C01	50430752	50431154
BolI0045170.1	C01	50434058	50434495
BolI0045290.1	C01	50619415	50621444	peroxisomal (S)-2-hydroxy-acid oxidase
BolI0045300.1	C01	50622198	50624228	peroxisomal (S)-2-hydroxy-acid oxidase
BolI0045330.1	C01	50632849	50634420	Belongs to the iron ascorbate-dependent oxidoreductase family
BolI0046830.1	C01	52376198	52379348	BEST Arabidopsis thaliana protein match is hAT transposon superfamily protein (TAIR
BolI0046990.1	C01	52502809	52503747	nuclease activity
BolI0047320.1	C01	52697363	52698799	double-strand break repair via break-induced replication
BolI0047490.1	C01	52824720	52829299	retinoblastoma-related
BolI0048270.1	C01	53373461	53379717	Glycosyl hydrolase family 85
BolI0049570.1	C01	54124052	54124963	Tetratricopeptide repeat
BolI0049600.1	C01	54134468	54136409
BolI0049710.1	C01	54265569	54269310	Defective in exine formation
BolI0050840.1	C01	55016957	55020185	kinase) family
BolI0050890.1	C01	55042792	55043139
BolI0051730.1	C01	55675145	55675504	Ralf-like
BolI0052330.1	C01	56029938	56032056	BEST Arabidopsis thaliana protein match is Cysteine Histidine-rich C1 domain family protein (TAIR
BolI0052470.1	C01	56172621	56173375	Disease resistance protein
BolI0052620.1	C01	56258239	56262723	Disease resistance protein
BolI0052690.1	C01	56307249	56308488	-
BolI0052740.1	C01	56329979	56333638	BEST Arabidopsis thaliana protein match is
BolI0056190.1	C02	1229224	1230003	Phenylalanine ammonialyase
BolI0056200.1	C02	1232640	1232984
BolI0057440.1	C02	1945430	1953391
BolI0057720.1	C02	2112973	2114014	protein modification by small protein conjugation or removal
BolI0058420.1	C02	2420396	2422680	RPR
BolI0058670.1	C02	2544475	2548018	Oligopeptidase
BolI0058680.1	C02	2548327	2550142	Ribonuclease H protein
BolI0058930.1	C02	2634342	2639591	Auxin-responsive family
BolI0059230.1	C02	2816227	2818565	D-arabinono-1,4-lactone oxidase
BolI0059250.1	C02	2840247	2844365	Mitochondrial protein
BolI0059530.1	C02	2988363	2996114	resistance protein
BolI0060450.1	C02	3520418	3524149	zinc induced facilitator
BolI0060820.1	C02	3663510	3673071	BEST Arabidopsis thaliana protein match is Surfeit locus protein 2
BolI0060830.1	C02	3673434	3676597
BolI0060860.1	C02	3709003	3709913	Belongs to the protein kinase superfamily. Ser Thr protein kinase family
BolI0060900.1	C02	3775085	3786668	Ribonuclease H protein
BolI0061340.1	C02	4043654	4044550	-
BolI0061350.1	C02	4045700	4045861
BolI0061690.1	C02	4235322	4235735	Ribonuclease H protein
BolI0062080.1	C02	4452418	4455304	NC domain-containing protein
BolI0062090.1	C02	4455889	4457488	acyl-activating enzyme 5, peroxisomal
BolI0062100.1	C02	4458758	4459632	negative regulation of response to water deprivation
BolI0062160.1	C02	4487687	4488321	TFIIIC subunit
BolI0062800.1	C02	4906801	4910033	Belongs to the glycosyltransferase 2 family. Plant cellulose synthase subfamily
BolI0063200.1	C02	5182180	5193840	RESISTANCE protein
BolI0063230.1	C02	5204060	5210436	MIF4G domain
BolI0063670.1	C02	5535245	5536594
BolI0063720.1	C02	5557303	5558517	G-type lectin S-receptor-like serine threonine-protein kinase
BolI0063950.1	C02	5690898	5693685	Protein kinase domain
BolI0064020.1	C02	5898920	5900850	aspartic-type endopeptidase activity
BolI0064030.1	C02	5904734	5907281	Belongs to the peptidase A1 family
BolI0064040.1	C02	5913749	5916512	Belongs to the peptidase A1 family
BolI0064050.1	C02	5917135	5918700	Belongs to the peptidase A1 family
BolI0064060.1	C02	5919222	5921615	kinase) family
BolI0064070.1	C02	5929539	5939111	Belongs to the peptidase A1 family
BolI0064650.1	C02	6301368	6309666	homeobox-leucine zipper protein
BolI0065220.1	C02	6667755	6669211	mob1 phocein family protein
BolI0065620.1	C02	6973169	6976037	assists the folding of proteins upon ATP hydrolysis
BolI0065830.1	C02	7145389	7146221	Late embryogenesis abundant protein
BolI0066600.1	C02	7718305	7719300	Leucine Rich Repeat
BolI0066800.1	C02	7940243	7944327	Catalyzes the attachment of alanine to tRNA(Ala) in a two-step reaction alanine is first activated by ATP to form Ala- AMP and then transferred to the acceptor end of tRNA(Ala). Also edits incorrectly charged tRNA(Ala) via its editing domain
BolI0067030.1	C02	8193581	8196210
BolI0067100.1	C02	8242206	8243198
BolI0067110.1	C02	8245136	8247928	CAS/CSE protein, C-terminus
BolI0067340.1	C02	8480297	8483515	G-quadruplex DNA unwinding
BolI0067430.1	C02	8547409	8554603
BolI0067440.1	C02	8555033	8556068
BolI0067670.1	C02	8770484	8775751	Domain of unknown function (DUF1985)
BolI0067870.1	C02	8910438	8910837
BolI0068020.1	C02	9003872	9007879	leucine-rich repeat protein kinase
BolI0068030.1	C02	9010180	9013615	leucine-rich repeat protein kinase
BolI0068040.1	C02	9048381	9068180	leucine-rich repeat protein kinase
BolI0068130.1	C02	9129833	9136775	MULE transposase domain
BolI0068280.1	C02	9246520	9247055	belongs to the protein kinase superfamily
BolI0068560.1	C02	9530649	9531323	No apical meristem (NAM) protein
BolI0069100.1	C02	9971571	9976865	Calcineurin-like phosphoesterase
BolI0069560.1	C02	10272034	10279615	gag-polypeptide of LTR copia-type
BolI0069640.1	C02	10399500	10400596	ubiquinone biosynthetic process
BolI0069860.1	C02	10681964	10682799
BolI0069980.1	C02	10802049	10810295	clathrin assembly protein
BolI0070540.1	C02	11604199	11605473	LRR-repeat protein
BolI0070650.1	C02	11698442	11707742	Peroxisome biogenesis protein
BolI0070670.1	C02	11725952	11728377	hap8 hap8 (hapless 8)
BolI0071150.1	C02	12128879	12141981	Catalytic subunit of a heterodimeric structure-specific endonuclease that resolves DNA secondary structures generated during DNA repair and recombination. Has endonuclease activity towards branched DNA substrates, introducing single-strand cuts in duplex DNA close to junctions with ss-DNA
BolI0071310.1	C02	12256915	12258933	microtubule cytoskeleton organization
BolI0071320.1	C02	12264039	12264912	microtubule cytoskeleton organization
BolI0071450.1	C02	12353425	12358801	belongs to the protein kinase superfamily
BolI0071460.1	C02	12361511	12368374
BolI0071610.1	C02	12505068	12505711	-
BolI0071860.1	C02	12783494	12784397
BolI0072180.1	C02	13160978	13161469
BolI0072800.1	C02	13799558	13800839
BolI0072860.1	C02	13871165	13872106	BEST Arabidopsis thaliana protein match is
BolI0072910.1	C02	13920485	13921356
BolI0073060.1	C02	14161030	14164008	Belongs to the glycosyltransferase 31 family
BolI0073110.1	C02	14252866	14253897	Late embryogenesis abundant protein D-34-like
BolI0073970.1	C02	15289405	15295354	Ribonuclease H protein
BolI0074080.1	C02	15452892	15454392	E3 ubiquitin-protein ligase
BolI0074660.1	C02	16129561	16133456	Golgi complex component 7 (COG7)
BolI0074780.1	C02	16236944	16238160	Plant lipoxygenase may be involved in a number of diverse aspects of plant physiology including growth and development, pest resistance, and senescence or responses to wounding
BolI0074890.1	C02	16299778	16306231	-
BolI0074920.1	C02	16370283	16371585
BolI0075440.1	C02	16835497	16838108	Transcription elongation factor that enhances transcription elongation by RNA polymerase II (RNAPII)
BolI0075560.1	C02	17080448	17081390	synthase
BolI0075830.1	C02	17393805	17402678
BolI0076130.1	C02	17789788	17790459	receptor-like protein kinase
BolI0076140.1	C02	17795985	17800196	serine threonine-protein kinase
BolI0076430.1	C02	18275518	18281888	TdcA1-ORF2 protein
BolI0076450.1	C02	18293348	18296574	Nuclear chaperone required for maturation and nuclear export of pre-60S ribosome subunits
BolI0076470.1	C02	18346718	18348443	Ribonuclease H protein
BolI0076550.1	C02	18448453	18454306	Histone acetyltransferase
BolI0077130.1	C02	19195152	19201637	Ribonuclease H protein
BolI0077140.1	C02	19211376	19213066
BolI0077840.1	C02	20071749	20072545
BolI0077960.1	C02	20265874	20269650	Ribonuclease H protein
BolI0078150.1	C02	20495880	20496581	Zinc finger protein
BolI0078230.1	C02	20610175	20613370
BolI0078380.1	C02	20818054	20821898	basic region leucin zipper
BolI0078530.1	C02	20995489	20997528	multicellular organism development
BolI0078820.1	C02	21290664	21292166
BolI0078830.1	C02	21292547	21294864
BolI0078850.1	C02	21329263	21330255	Belongs to the peptidase A1 family
BolI0079030.1	C02	21445106	21446884	Uncharacterised ACR, YagE family COG1723
BolI0079070.1	C02	21487040	21489542	Belongs to the argonaute family
BolI0079260.1	C02	21630123	21635974	meprin and TRAF homology domain-containing protein MATH domain-containing protein
BolI0079270.1	C02	21640181	21643276	exocyst complex component
BolI0079280.1	C02	21652547	21653879	meprin and TRAF homology domain-containing protein MATH domain-containing protein
BolI0079290.1	C02	21661295	21673666	meprin and TRAF homology domain-containing protein MATH domain-containing protein
BolI0079300.1	C02	21726093	21726551	Contains the following InterPro domains Polynucleotidyl transferase, ribonuclease H fold (InterPro IPR012337)
BolI0079670.1	C02	22230805	22231267
BolI0079720.1	C02	22301360	22302427
BolI0079800.1	C02	22445299	22446797
BolI0079850.1	C02	22488155	22493342	Ubiquitin-protein ligase
BolI0079860.1	C02	22493557	22493793	GDSL/SGNH-like Acyl-Esterase family found in Pmr5 and Cas1p
BolI0079870.1	C02	22496375	22505684	Ribosomal protein-like protein
BolI0080090.1	C02	22806522	22807706
BolI0080100.1	C02	22814356	22816124
BolI0080380.1	C02	23106750	23107241	Uncharacterized protein At4g22758-like
BolI0080490.1	C02	23260987	23264457	Domain of unknown function (DUF4218)
BolI0080720.1	C02	23576305	23577834	glycosyltransferase family 14 protein core-2 I-branching enzyme family protein
BolI0081700.1	C02	24771374	24772003	Belongs to the TRAFAC class myosin-kinesin ATPase superfamily. Kinesin family
BolI0081740.1	C02	24838353	24839006	Belongs to the TRAFAC class myosin-kinesin ATPase superfamily. Kinesin family
BolI0081840.1	C02	24945117	24946203
BolI0081910.1	C02	25049575	25050417	Protein of unknown function (DUF3537)
BolI0081930.1	C02	25062651	25065954	zinc finger A20 and AN1 domain-containing stress-associated protein
BolI0082220.1	C02	25421856	25423806	threonine synthase
BolI0082230.1	C02	25424434	25430233	Ribonuclease H protein
BolI0082280.1	C02	25469625	25472263	-
BolI0082290.1	C02	25473437	25474201
BolI0083020.1	C02	26264876	26266196	Ribonuclease H protein
BolI0083030.1	C02	26268376	26269854	protein serine/threonine kinase activity
BolI0083390.1	C02	26567373	26571712
BolI0083400.1	C02	26572230	26572607	Galactosyl transferase GMA12 MNN10 family protein
BolI0083480.1	C02	26649114	26650113	RWP-RK domain-containing protein
BolI0083520.1	C02	26673569	26675704	G-quadruplex DNA unwinding
BolI0083530.1	C02	26722735	26724809
BolI0083540.1	C02	26724868	26725242
BolI0083670.1	C02	26874893	26877430	protein dimerization activity
BolI0083760.1	C02	26986230	26988210	accumulation and replication of
BolI0083970.1	C02	27157564	27158418	Glutathione
BolI0084180.1	C02	27369594	27370532	Tropinone reductase
BolI0084760.1	C02	28076207	28078212	Belongs to the helicase family
BolI0084770.1	C02	28078956	28081246	DNA recombination
BolI0085560.1	C02	29002309	29002674
BolI0085870.1	C02	29389041	29392556	G-quadruplex DNA unwinding
BolI0085940.1	C02	29485677	29486810	Serine arginine repetitive matrix protein
BolI0086500.1	C02	30106694	30106988	-
BolI0086520.1	C02	30126494	30126829
BolI0086550.1	C02	30136180	30137884	Cupin-like domain
BolI0086560.1	C02	30137983	30140252	Cupin-like domain
BolI0086670.1	C02	30322571	30330152	F-Box protein
BolI0087000.1	C02	30628882	30630184	S1 RNA binding domain
BolI0087110.1	C02	30703890	30705637	Enhancer of polycomb-like protein
BolI0088310.1	C02	31848020	31849341
BolI0088980.1	C02	32463407	32464388	isoform X1
BolI0089220.1	C02	32669235	32671697
BolI0089340.1	C02	32992556	32994225	CONTAINS InterPro DOMAIN s Nucleic acid-binding, OB-fold (InterPro IPR012340), Nucleic acid-binding, OB-fold-like (InterPro IPR016027)
BolI0089440.1	C02	33165088	33171631	Serine threonine-protein kinase
BolI0089450.1	C02	33174407	33176352	Surface antigen
BolI0089650.1	C02	33451669	33452808	Belongs to the cytochrome P450 family
BolI0089660.1	C02	33459524	33461071	cell division
BolI0090200.1	C02	34007116	34011731	isoform X1
BolI0090280.1	C02	34151857	34154152	oxidoreductase activity
BolI0090330.1	C02	34201865	34211572	E3 ubiquitin-protein ligase
BolI0090340.1	C02	34211661	34212255	E3 ubiquitin-protein ligase
BolI0090480.1	C02	34363371	34365034	multicellular organism development
BolI0090490.1	C02	34366746	34367123
BolI0091910.1	C02	37178689	37180392	H ACA ribonucleoprotein complex subunit
BolI0092030.1	C02	37429203	37437356	PHD finger family protein
BolI0092090.1	C02	37574226	37582228	Tetratricopeptide repeat
BolI0092120.1	C02	37695380	37697252
BolI0092130.1	C02	37698787	37702893	oligopeptide transporter
BolI0092160.1	C02	37775986	37777149	subtilisin-like protease
BolI0092190.1	C02	37789053	37790179	G-quadruplex DNA unwinding
BolI0092390.1	C02	38509204	38509855
BolI0092400.1	C02	38510439	38512280
BolI0092430.1	C02	38527525	38529101	Belongs to the glycosyltransferase 8 family
BolI0092440.1	C02	38536084	38540658	Non-lysosomal glucosylceramidase that catalyzes the conversion of glucosylceramide to free glucose and ceramide
BolI0092560.1	C02	39433620	39438459
BolI0092920.1	C02	45797809	45798210
BolI0093050.1	C02	46106543	46115450	exocyst localization
BolI0093150.1	C02	46318875	46319675
BolI0093310.1	C02	47240044	47241168
BolI0093370.1	C02	47312815	47313338	Catalyzes the conversion of inosine 5'-phosphate (IMP) to xanthosine 5'-phosphate (XMP), the first committed and rate- limiting step in the de novo synthesis of guanine nucleotides, and therefore plays an important role in the regulation of cell growth
BolI0093380.1	C02	47313368	47313746
BolI0093390.1	C02	47313756	47314247
BolI0093750.1	C02	48872642	48878485
BolI0093790.1	C02	48937065	48937581	phosphate transporter
BolI0093840.1	C02	49022961	49025478
BolI0093900.1	C02	49078631	49079931
BolI0093930.1	C02	49105572	49105967
BolI0093990.1	C02	49237242	49242072	helicase activity
BolI0094160.1	C02	49540428	49541194
BolI0094260.1	C02	49608275	49609770
BolI0094270.1	C02	49630722	49632041	acid phosphatase
BolI0094330.1	C02	49734053	49737279	ZINC FINGER protein
BolI0094370.1	C02	49837240	49841069	Encoded by
BolI0094430.1	C02	49913973	49931195	Belongs to the cation transport ATPase (P-type) (TC 3.A.3) family. Type IV subfamily
BolI0094510.1	C02	49999539	50000790	mRNA cap-binding component of the eukaryotic translation initiation factor 3 (eIF-3) complex, which is involved in protein synthesis of a specialized repertoire of mRNAs and, together with other initiation factors, stimulates binding of mRNA and methionyl-tRNAi to the 40S ribosome. The eIF-3 complex specifically targets and initiates translation of a subset of mRNAs involved in cell proliferation…
BolI0094540.1	C02	50091059	50091666	Belongs to the oxygen-dependent FAD-linked oxidoreductase family
BolI0094920.1	C02	50691961	50693208	heat shock
BolI0094980.1	C02	50798092	50798573	Cytochrome C oxidase, cbb3-type, subunit III
BolI0095050.1	C02	50940886	50946708
BolI0095130.1	C02	51043721	51044850
BolI0095180.1	C02	51178868	51182979	Ulp1 protease family, C-terminal catalytic domain
BolI0095450.1	C02	51595841	51599466	RESISTANCE protein
BolI0095470.1	C02	51600453	51621780	TMV resistance protein N-like
BolI0095550.1	C02	51752973	51756617	-
BolI0095580.1	C02	51795439	51798032	Component of the replication protein A complex (RPA) required for DNA recombination, repair and replication. The activity of RPA is mediated by single-stranded DNA binding and protein interactions. Probably involved in repair of double-strand DNA breaks (DSBs) induced by genotoxic stresses
BolI0095600.1	C02	51833732	51834828
BolI0095700.1	C02	51944591	51947152	Protein of unknown function, DUF594
BolI0096100.1	C02	52516733	52521834	Belongs to the 'GDSL' lipolytic enzyme family
BolI0096110.1	C02	52521969	52522500
BolI0096540.1	C02	53011937	53012511	belongs to the protein kinase superfamily
BolI0096610.1	C02	53082408	53085715
BolI0096620.1	C02	53086520	53088733
BolI0097130.1	C02	53572101	53576965	glucose import
BolI0097660.1	C02	54162081	54162927	palmitoyl-(protein) hydrolase activity
BolI0098080.1	C02	54379318	54380443	Sec-independent protein translocase protein TATC
BolI0098270.1	C02	54508220	54508903
BolI0098280.1	C02	54512379	54513811	Translin-associated protein
BolI0098490.1	C02	54761663	54763091	Domain of unknown function (DUF4228)
BolI0098500.1	C02	54763395	54764997	Quinolinate phosphoribosyl transferase, N-terminal domain
BolI0098510.1	C02	54770811	54772239	Domain of unknown function (DUF4228)
BolI0098520.1	C02	54772543	54783434	Quinolinate phosphoribosyl transferase, N-terminal domain
BolI0098680.1	C02	54974449	54985595
BolI0098820.1	C02	55111413	55114627	enzyme inhibitor pectinesterase pectinesterase inhibitor
BolI0098940.1	C02	55207898	55208969	Anthranilate synthase alpha subunit 2
BolI0098970.1	C02	55238878	55241724	PHD finger
BolI0099230.1	C02	55644543	55646048	Ribonuclease H protein
BolI0099290.1	C02	55719815	55720246	Nematode resistance protein-like
BolI0099300.1	C02	55720592	55721434	Protein NRT1 PTR FAMILY
BolI0099650.1	C02	56198289	56203429
BolI0099800.1	C02	56372535	56373506
BolI0100040.1	C02	56592214	56613772	Signal peptide peptidase
BolI0100750.1	C02	57509009	57511908	-
BolI0100840.1	C02	57665594	57666949	Belongs to the peptidase A1 family
BolI0101370.1	C02	58259660	58262028
BolI0102890.1	C02	59953872	59954437	protein modification by small protein conjugation or removal
BolI0103060.1	C02	60092668	60101295	Protein of unknown function (DUF1216)
BolI0103070.1	C02	60102425	60105398	BEST Arabidopsis thaliana protein match is Protein of
BolI0104310.1	C02	61304265	61305670
BolI0105510.1	C02	62355434	62358082
BolI0105550.1	C02	62390936	62391283	L-asparagine biosynthetic process
BolI0105870.1	C02	62749897	62761272	Encodes a member of the Arabidopsis Pumilio (APUM) proteins containing PUF domain (eight repeats of approximately 36 amino acids each). PUF proteins regulate both mRNA stability and translation through sequence-specific binding to the 3' UTR of target mRNA transcripts
BolI0106230.1	C02	63041013	63046081	Protein of unknown function (DUF493)
BolI0106660.1	C02	63469859	63470550	rRNA binding
BolI0107080.1	C02	63785509	63786423	TdcA1-ORF2 protein
BolI0107340.1	C02	64054302	64056559
BolI0107360.1	C02	64062236	64065394
BolI0107580.1	C02	64281810	64286678	Domain of unknown function (DUF1985)
BolI0107610.1	C02	64309690	64310865
BolI0107860.1	C02	64512810	64516159	Sterol 3-beta-glucosyltransferase
BolI0108040.1	C02	64701225	64702949	Belongs to the disease resistance NB-LRR family
BolI0108690.1	C02	65158787	65159191
BolI0109020.1	C02	65449378	65449839	histone deacetylase
BolI0109090.1	C02	65478601	65480406
BolI0109280.1	C02	65587971	65591591	U-box domain-containing protein
BolI0109370.1	C02	65676413	65677390	-
BolI0109400.1	C02	65689431	65697261	Stress up-regulated Nod 19
BolI0109480.1	C02	65740799	65746192	calcium-dependent phospholipid binding
BolI0109590.1	C02	65819826	65820614	Heat stress transcription factor
BolI0109700.1	C02	65918855	65922272
BolI0109740.1	C02	65957897	65958814	ATP-dependent DNA helicase
BolI0109750.1	C02	65959905	65961912	DNA recombination
BolI0109930.1	C02	66096661	66102652	ATP-dependent DNA helicase
BolI0110190.1	C02	66276308	66278226	BEST Arabidopsis thaliana protein match is
BolI0110270.1	C02	66352879	66354588	Cyclin-dependent kinase
BolI0111620.1	C02	67425243	67425809
BolI0111790.1	C02	67588062	67588415	-
BolI0111800.1	C02	67599819	67600040
BolI0111880.1	C02	67669700	67675263
BolI0112230.1	C02	67913359	67915483	Mitogen-activated protein kinase kinase kinase
BolI0112360.1	C02	68077028	68078397	oxygen-evolving enhancer protein
BolI0113370.1	C03	324166	326302	Domain of unknown function (DUF3527)
BolI0114730.1	C03	996190	1000172	Domain of unknown function
BolI0114830.1	C03	1040888	1042027	Belongs to the small heat shock protein (HSP20) family
BolI0115680.1	C03	1506649	1516800	homeobox-leucine zipper protein
BolI0115700.1	C03	1519818	1527324	Belongs to the UDP-glycosyltransferase family
BolI0116080.1	C03	1729839	1738037	respiratory burst oxidase homolog protein
BolI0116140.1	C03	1765574	1778704	sulfoxide reductase
BolI0116190.1	C03	1797970	1800815	Ribonuclease H protein
BolI0116360.1	C03	1891280	1891873	snap33, atsnap33, snp33, atsnap33b snap33 (soluble n-ethylmaleimide-sensitive factor adaptor protein 33)
BolI0117040.1	C03	2148833	2152340	Potassium transporter
BolI0117110.1	C03	2170272	2170988
BolI0117270.1	C03	2259678	2260851	DNA-directed RNA polymerase
BolI0117300.1	C03	2287622	2290698	-
BolI0117350.1	C03	2311226	2312101	acylglycerol lipase activity
BolI0117660.1	C03	2460696	2464351	Control of topological states of DNA by transient breakage and subsequent rejoining of DNA strands. Topoisomerase II makes double-strand breaks
BolI0117730.1	C03	2517495	2517907
BolI0117880.1	C03	2553768	2555426	Histidine kinase
BolI0118720.1	C03	2957062	2957870	Catalyzes the conversion of inosine 5'-phosphate (IMP) to xanthosine 5'-phosphate (XMP), the first committed and rate- limiting step in the de novo synthesis of guanine nucleotides, and therefore plays an important role in the regulation of cell growth
BolI0118950.1	C03	3094488	3094819
BolI0119400.1	C03	3343068	3344420	Glutaredoxin
BolI0119430.1	C03	3357478	3360391	Catalyzes xyloglucan endohydrolysis (XEH) and or endotransglycosylation (XET). Cleaves and religates xyloglucan polymers, an essential constituent of the primary cell wall, and thereby participates in cell wall construction of growing tissues
BolI0119640.1	C03	3440825	3441995	Belongs to the AAA ATPase family
BolI0119730.1	C03	3471704	3473863	Translocase of chloroplast
BolI0119740.1	C03	3475004	3480166
BolI0121280.1	C03	4134007	4136065	NC domain-containing protein
BolI0121290.1	C03	4138033	4138817	NC domain-containing protein
BolI0121300.1	C03	4139977	4140908	NC domain-containing protein
BolI0121310.1	C03	4145848	4147908	NC domain-containing protein
BolI0121320.1	C03	4149876	4150660	NC domain-containing protein
BolI0121330.1	C03	4151820	4152751	NC domain-containing protein
BolI0121340.1	C03	4161574	4162336
BolI0121350.1	C03	4170579	4172638	NC domain-containing protein
BolI0121360.1	C03	4174606	4175542	NC domain-containing protein
BolI0121800.1	C03	4373428	4375168	-
BolI0121890.1	C03	4419762	4421040	cysteine-type peptidase activity
BolI0121920.1	C03	4442049	4442885	negative regulation of extracellular matrix assembly
BolI0122110.1	C03	4528769	4533902	Belongs to the glycosyltransferase 2 family. Plant cellulose synthase subfamily
BolI0122820.1	C03	4968895	4970037	G-quadruplex DNA unwinding
BolI0122830.1	C03	4972587	4974185	Molecular chaperone, heat shock protein, Hsp40, DnaJ (InterPro IPR015609)
BolI0122840.1	C03	4974605	4975071
BolI0122990.1	C03	5028485	5031059	FAR1-related sequence
BolI0124390.1	C03	5696940	5698071	La ribonucleoprotein domain family member
BolI0124630.1	C03	5831866	5833175	Coiled-coil domain-containing protein
BolI0124700.1	C03	5865785	5867851	NAC domain-containing protein
BolI0124740.1	C03	5881391	5882493	vesicle-associated membrane protein
BolI0124760.1	C03	5905189	5908850	Catalyzes the reduction of fatty acyl-CoA to fatty alcohols
BolI0124940.1	C03	6009050	6016568	serine carboxypeptidase S28 family protein
BolI0125050.1	C03	6086502	6089462	ABC transporter G family member
BolI0127030.1	C03	6922135	6924532	vacuolar proton-transporting V-type ATPase complex assembly
BolI0127040.1	C03	6942418	6942974	-
BolI0127050.1	C03	6946084	6947187
BolI0127080.1	C03	6955394	6957943	Other Eukaryotes - 0 (source NCBI BLink)
BolI0127310.1	C03	7081057	7085747	Villin headpiece domain
BolI0127420.1	C03	7164292	7164765
BolI0127450.1	C03	7175393	7178015	belongs to the protein kinase superfamily
BolI0127570.1	C03	7242596	7246645	vacuolar proton-transporting V-type ATPase complex assembly
BolI0127600.1	C03	7278528	7279467	QWRF family
BolI0127610.1	C03	7282495	7285510	zinc finger
BolI0127800.1	C03	7418705	7419083	pumilio homolog
BolI0127860.1	C03	7462267	7463682	F-box domain
BolI0127880.1	C03	7467731	7470516	-
BolI0128490.1	C03	7846976	7847575	Membrane bound O-acyl transferase family
BolI0129480.1	C03	8535249	8536560	Nuclear movement family protein
BolI0129730.1	C03	8730614	8734257
BolI0129740.1	C03	8735574	8735900
BolI0130040.1	C03	8939647	8948318	Encoded by
BolI0130090.1	C03	8975356	8977546	Low-temperature-induced 65 kDa protein-like
BolI0130240.1	C03	9047955	9048598
BolI0130250.1	C03	9052966	9056162
BolI0130420.1	C03	9150323	9153443	glucose-methanol-choline (GMC) oxidoreductase family protein
BolI0130510.1	C03	9206306	9209042	phosphatase 2C
BolI0130940.1	C03	9495946	9496761
BolI0131380.1	C03	9835566	9837439	Pseudouridine synthase
BolI0131400.1	C03	9842144	9842969	F-box Kelch-repeat protein
BolI0131490.1	C03	9906525	9909626	post-chaperonin tubulin folding pathway
BolI0131510.1	C03	9920637	9922843	Thylakoidal processing peptidase
BolI0131840.1	C03	10123766	10124449	Plastocyanin-like domain
BolI0132040.1	C03	10261421	10261860
BolI0132140.1	C03	10298551	10301825
BolI0132150.1	C03	10303424	10306430	Belongs to the SecY SEC61-alpha family
BolI0132350.1	C03	10472722	10476300	Leucine rich repeat
BolI0132440.1	C03	10529985	10531313	F-box protein
BolI0132910.1	C03	10840882	10842012	-
BolI0133050.1	C03	10921104	10924508
BolI0133060.1	C03	10926470	10927519	Replication factor-A C terminal domain
BolI0133880.1	C03	11482618	11484041	CarD-like/TRCF domain
BolI0134050.1	C03	11582541	11583639	Tropinone reductase
BolI0135790.1	C03	12868247	12873622	Belongs to the sterol desaturase family
BolI0137610.1	C03	14094494	14096012
BolI0137860.1	C03	14231366	14232925	protein phosphatase 2C 30
BolI0137970.1	C03	14379890	14380531	Abscisic acid receptor
BolI0137990.1	C03	14393988	14394619	F-box protein
BolI0138000.1	C03	14397777	14401206	BTB POZ domain-containing protein
BolI0138300.1	C03	14588213	14591266	Protein kinase family protein protein phosphatase 2C ( PP2C)
BolI0138900.1	C03	15034908	15038279	-
BolI0138940.1	C03	15059067	15060689	Has 154 Blast hits to 154 proteins in 12 species Archae - 0
BolI0139160.1	C03	15171716	15172069	beta-glucosidase activity
BolI0143020.1	C03	18112722	18114331	Belongs to the carbohydrate kinase PfkB family
BolI0143100.1	C03	18174190	18180299	B3 domain-containing protein
BolI0143290.1	C03	18316611	18318722
BolI0143730.1	C03	18695096	18695767	Plant transposase (Ptta/En/Spm family)
BolI0143800.1	C03	18736833	18737999	cytosolic iron-sulfur protein assembly protein 1
BolI0143850.1	C03	18801289	18803503	Domain of unknown function (DUF1985)
BolI0143990.1	C03	18911450	18912767	Gtr1/RagA G protein conserved region
BolI0144050.1	C03	18971414	18972452	glutamate N-acetyltransferase activity
BolI0144180.1	C03	19140569	19143323
BolI0144270.1	C03	19228016	19228872	long chain acyl-coa synthetase 9
BolI0144370.1	C03	19378622	19383234	PRLI-interacting factor
BolI0144780.1	C03	19677559	19678753
BolI0145230.1	C03	20062140	20070799	Ribonuclease H protein
BolI0145550.1	C03	20401083	20405685	Belongs to the glycosyl hydrolase 1 family
BolI0145740.1	C03	20592730	20594402	protein serine/threonine kinase activity
BolI0145760.1	C03	20604098	20605237	protein ubiquitination
BolI0145770.1	C03	20620703	20621092	protein ubiquitination
BolI0145900.1	C03	20718513	20721442	Belongs to the cytochrome P450 family
BolI0146020.1	C03	20870322	20873653	retrograde transport, endosome to Golgi
BolI0146030.1	C03	20874099	20880460
BolI0146510.1	C03	21210796	21214788	in StAR and phosphatidylcholine transfer protein
BolI0147050.1	C03	21725886	21727861	cytochrome P450
BolI0147070.1	C03	21749464	21749832	Ribonuclease H protein
BolI0147350.1	C03	21991810	22005085	F-Box protein
BolI0147770.1	C03	22319914	22320542	Ribonuclease H protein
BolI0147820.1	C03	22358853	22365748	Component of the post-replicative DNA mismatch repair system (MMR)
BolI0148150.1	C03	22640780	22642927	G-quadruplex DNA unwinding
BolI0149420.1	C03	23393989	23397855	40S ribosomal protein
BolI0149620.1	C03	23506956	23508504	EVI5-like protein
BolI0151130.1	C03	24357185	24357624
BolI0151930.1	C03	24834438	24839109	ADP binding
BolI0153080.1	C03	25486076	25490061	Transcription factor
BolI0153180.1	C03	25552663	25555186	-
BolI0153860.1	C03	25941696	25942906
BolI0154090.1	C03	26082290	26083644	phospholipase
BolI0154830.1	C03	26588285	26592755	DNA recombination
BolI0154890.1	C03	26699159	26700427
BolI0155020.1	C03	26794816	26795409	Ribosomal protein-like protein
BolI0155590.1	C03	27117496	27117836	AMP-dependent synthetase and ligase family protein
BolI0155730.1	C03	27187702	27190977	domain-containing protein
BolI0155840.1	C03	27261764	27262090
BolI0155950.1	C03	27310799	27317230	-
BolI0156090.1	C03	27436481	27452518	ATP binding binding kinase protein kinase protein serine threonine kinase protein tyrosine kinase
BolI0156100.1	C03	27458051	27460576	Cysteine Histidine-rich C1 domain family protein
BolI0156240.1	C03	27548680	27550482	endonuclease activity
BolI0156530.1	C03	27718007	27720735	LURP-one-related
BolI0156580.1	C03	27792937	27793203
BolI0156600.1	C03	27795583	27797268	ubiquitin carboxyl-terminal hydrolase
BolI0156630.1	C03	27818744	27819635	peroxisomal (S)-2-hydroxy-acid oxidase
BolI0156880.1	C03	28093211	28095607	vacuolar proton-transporting V-type ATPase complex assembly
BolI0156920.1	C03	28119853	28121337
BolI0157050.1	C03	28211317	28212115	-
BolI0157350.1	C03	28355356	28356003	Ribonuclease H protein
BolI0158380.1	C03	29258691	29259242	cell wall vacuolar inhibitor of fructosidase
BolI0158500.1	C03	29376064	29379621	histone deacetylase
BolI0158670.1	C03	29526709	29529208	Domain in histone families 1 and 5
BolI0158900.1	C03	29719243	29720378	3'-UTR-mediated mRNA destabilization
BolI0158970.1	C03	29780635	29783362	Plant transposase (Ptta/En/Spm family)
BolI0159390.1	C03	30045828	30053191	belongs to the protein kinase superfamily
BolI0159720.1	C03	30353498	30355306
BolI0159790.1	C03	30391787	30399375
BolI0159910.1	C03	30552198	30554157
BolI0160220.1	C03	30833220	30839165	Belongs to the TRAFAC class myosin-kinesin ATPase superfamily. Myosin family
BolI0160310.1	C03	30899777	30900508
BolI0160690.1	C03	31223436	31228064	tRNAPhe (7-(3-amino-3-carboxypropyl)wyosine37-C2)-hydroxylase activity
BolI0161350.1	C03	31775257	31777425
BolI0161410.1	C03	31842558	31843128
BolI0161420.1	C03	31844505	31844840	Mitochondrial protein
BolI0161670.1	C03	32116719	32118178	Belongs to the histidine acid phosphatase family
BolI0162250.1	C03	32795959	32796356
BolI0164740.1	C03	35557935	35560910	Belongs to the disease resistance NB-LRR family
BolI0164960.1	C03	35773535	35775619	zinc finger
BolI0165380.1	C03	36189965	36192158	GH3 auxin-responsive promoter
BolI0165590.1	C03	36394187	36396467	Purple acid Phosphatase, N-terminal domain
BolI0166140.1	C03	36936833	36942368	attrn1,trn1
BolI0166230.1	C03	37060030	37060365
BolI0166330.1	C03	37140856	37143728	RESISTANCE protein
BolI0166840.1	C03	37767101	37767444	protein dimerization activity
BolI0166890.1	C03	37811296	37812278	RNA polymerase II transcription regulator recruiting activity
BolI0167250.1	C03	38190768	38196263	Alpha/beta hydrolase family
BolI0167280.1	C03	38207275	38207830	serine-type endopeptidase inhibitor activity
BolI0167360.1	C03	38297775	38301465
BolI0167390.1	C03	38350151	38351021
BolI0167740.1	C03	38516886	38517323
BolI0168580.1	C03	39315969	39318168
BolI0168890.1	C03	39654245	39655696	Ethylene insensitive 3 family protein
BolI0169040.1	C03	39787411	39788311
BolI0169050.1	C03	39791096	39791525	Belongs to the DHHC palmitoyltransferase family
BolI0169600.1	C03	40244858	40247526	Fatty acid amide
BolI0169830.1	C03	40405574	40411868	splicing factor
BolI0169930.1	C03	40483750	40484929	Belongs to the peroxidase family. Classical plant (class III) peroxidase subfamily
BolI0169950.1	C03	40506592	40514196	Belongs to the PI3 PI4-kinase family
BolI0170030.1	C03	40582251	40585784	Putative S-adenosyl-L-methionine-dependent methyltransferase
BolI0170200.1	C03	40686692	40689706	tRNA (cytosine-5-)-methyltransferase activity
BolI0170400.1	C03	40790267	40794084	multicellular organism development
BolI0170600.1	C03	40961076	40963502
BolI0170840.1	C03	41320376	41322092
BolI0170850.1	C03	41323938	41325767	Catalyzes the conversion of hemimercaptal, formed from methylglyoxal and glutathione, to S-lactoylglutathione
BolI0171100.1	C03	41505710	41507565
BolI0171380.1	C03	41809516	41809698
BolI0171390.1	C03	41810834	41813015	multicellular organism development
BolI0171410.1	C03	41818094	41819004
BolI0171640.1	C03	42056256	42060129	Domain of unknown function (DUF1985)
BolI0172170.1	C03	42607557	42608120	Ribonuclease H protein
BolI0172820.1	C03	43330273	43333688	Tubulin is the major constituent of microtubules. It binds two moles of GTP, one at an exchangeable site on the beta chain and one at a non-exchangeable site on the alpha chain
BolI0173350.1	C03	44298934	44300977	XH XS domain-containing protein
BolI0174380.1	C03	51648359	51650869	Ribonuclease H protein
BolI0174870.1	C03	53369757	53370059	growth-regulating factor
BolI0176840.1	C03	59258129	59260457	CAAX protease self-immunity
BolI0177200.1	C03	59894963	59896349	belongs to the protein kinase superfamily
BolI0177330.1	C03	60021823	60022499	-
BolI0177710.1	C03	60682669	60684999	Plant transposase (Ptta/En/Spm family)
BolI0177970.1	C03	61014303	61022244	Belongs to the protein kinase superfamily. Ser Thr protein kinase family
BolI0178080.1	C03	61278245	61280674	Riboflavin biosynthesis protein PYRR
BolI0178230.1	C03	61455200	61456285
BolI0179180.1	C03	62447734	62448869	ABC transporter
BolI0179190.1	C03	62459302	62461942	phosphoribulokinase uridine kinase
BolI0180160.1	C03	63297736	63299006	tom20-2 tom20-2 (translocase outer membrane 20-2)
BolI0180960.1	C03	63905264	63906035	-
BolI0181150.1	C03	64095367	64097898	mitogen-activated protein kinase
BolI0181190.1	C03	64137988	64142317	Ribonuclease H protein
BolI0181200.1	C03	64142723	64144152	at4g30160 (e 0.0) vln4, atvln4 vln4 (arabidopsis thaliana villin 4)
BolI0181220.1	C03	64149340	64151267	coi1 coi1 (coronatine insensitive 1)
BolI0181410.1	C03	64341332	64344439	multicellular organism development
BolI0181420.1	C03	64346107	64346484
BolI0182520.1	C03	65440974	65448170	Ribonuclease H protein
BolI0182790.1	C03	65713408	65714409	protein kinase activity
BolI0183050.1	C03	65904775	65905233
BolI0183170.1	C03	65982969	65990442
BolI0183280.1	C03	66052990	66054782	protein phosphatase 2C 74
BolI0184110.1	C03	66869412	66869723	post-chaperonin tubulin folding pathway
BolI0184670.1	C03	67396236	67396916
BolI0184740.1	C03	67487572	67503634	Ribonuclease H protein
BolI0184790.1	C03	67576712	67579998	Domain of unknown function (DUF1985)
BolI0184970.1	C03	67792799	67810104	Disease resistance protein
BolI0185010.1	C03	67814784	67815168
BolI0185260.1	C03	67996761	67997846	Belongs to the FPP GGPP synthase family
BolI0185270.1	C03	68024572	68025989	Belongs to the ubiquitin-conjugating enzyme family
BolI0185420.1	C03	68179603	68181693	CNH domain
BolI0185480.1	C03	68234132	68235925	Late embryogenesis abundant protein
BolI0186840.1	C03	69476631	69483460	Contains the following InterPro domains WD40 repeat 2 (InterPro IPR019782), WD40 repeat, conserved site (InterPro IPR019775), WD40 repeat (InterPro IPR001680), G-protein beta WD-40 repeat, region (InterPro IPR020472), WD40 repeat-like-containing domain (InterPro IPR011046), WD40-repeat-containing domain (InterPro IPR017986), WD40 YVTN repeat-like-containing domain (InterPro IPR015943), WD40 repea…
BolI0188160.1	C03	71048688	71049772
BolI0188270.1	C03	71148951	71149356	Ribulose bisphosphate carboxylase oxygenase activase
BolI0188370.1	C03	71265550	71265990
BolI0189010.1	C03	71897221	71899599	ankyrin repeat family protein
BolI0189070.1	C03	72012315	72013786	-
BolI0189150.1	C03	72166467	72170467	U5 small nuclear ribonucleoprotein
BolI0189270.1	C03	72312273	72318175
BolI0189330.1	C03	72431922	72434476	Cysteine-rich receptor-like protein kinase
BolI0189530.1	C03	72791578	72792054	BEST Arabidopsis thaliana protein match is Arabidopsis protein of
BolI0189540.1	C03	72792292	72792726	BEST Arabidopsis thaliana protein match is Arabidopsis protein of
BolI0189550.1	C03	72800381	72802382	BEST Arabidopsis thaliana protein match is Arabidopsis protein of
BolI0189920.1	C03	73215508	73215923
BolI0189930.1	C03	73217590	73219350
BolI0189950.1	C03	73223004	73224346	Ribonuclease H protein
BolI0189960.1	C03	73240953	73241270	auxin-induced protein
BolI0191130.1	C03	74345223	74346168	belongs to the protein kinase superfamily
BolI0191290.1	C03	74491381	74493150	Ribonuclease H protein
BolI0191320.1	C03	74526338	74528974	Allows the formation of correctly charged Gln-tRNA(Gln) through the transamidation of misacylated Glu-tRNA(Gln) in chloroplasts and mitochondria. The reaction takes place in the presence of glutamine and ATP through an activated gamma-phospho- Glu-tRNA(Gln)
BolI0191370.1	C03	74609336	74610490
BolI0191380.1	C03	74610515	74620874	Ribonuclease H protein
BolI0191750.1	C03	75052705	75061318	Protein kinase domain
BolI0191950.1	C03	75308501	75310853	TAFs are components of the transcription factor IID (TFIID) complex that is essential for mediating regulation of RNA polymerase transcription
BolI0193390.1	C03	76635788	76637148	Telomere repeat-binding factor
BolI0193660.1	C03	76882019	76882714
BolI0193720.1	C03	76924863	76928191
BolI0194410.1	C03	77594409	77600204	Belongs to the iron ascorbate-dependent oxidoreductase family
BolI0194580.1	C03	77718301	77720838	Ribonuclease H protein
BolI0194620.1	C03	77746101	77746838
BolI0194670.1	C03	77831614	77834631
BolI0194720.1	C03	77900603	77916652
BolI0194740.1	C03	77933255	77935246	Belongs to the NPH3 family
BolI0194780.1	C03	77999345	78000897	Protein of unknown function (DUF1218)
BolI0194940.1	C03	78136205	78137564	BEST Arabidopsis thaliana protein match is
BolI0194950.1	C03	78146286	78147834	BEST Arabidopsis thaliana protein match is
BolI0195430.1	C03	78716226	78717626	protein serine/threonine kinase activity
BolI0195440.1	C03	78720697	78723423	receptor-like protein kinase
BolI0195820.1	C03	79060183	79068348	phosphatase
BolI0196110.1	C03	79287802	79289767	Family of unknown function (DUF716)
BolI0196160.1	C03	79336853	79338959	Folate-sensitive fragile site protein Fra10Ac1
BolI0196190.1	C03	79367682	79368968	Family of unknown function (DUF716)
BolI0196290.1	C03	79435752	79438138	ATP-dependent RNA helicase
BolI0196600.1	C03	79691608	79694722	WD-40 repeat family protein
BolI0196610.1	C03	79694763	79696990
BolI0197150.1	C04	153632	154270	kinase interacting family protein
BolI0197250.1	C04	190696	191375	-
BolI0197630.1	C04	552341	554271	RNA polymerase III type 3 promoter DNA binding
BolI0198270.1	C04	1223731	1226462	phosphatase 2C
BolI0198550.1	C04	1471214	1471711	protein dimerization activity
BolI0198730.1	C04	1645788	1647321	membrane insertase activity
BolI0199320.1	C04	2182264	2186531	NAC domain-containing protein 6-like
BolI0199800.1	C04	2493976	2496613	Ribonuclease H protein
BolI0199810.1	C04	2498901	2499624	-
BolI0199820.1	C04	2502570	2503533	-
BolI0201260.1	C04	3598401	3599156	Peptidase of plants and bacteria
BolI0204180.1	C04	5851562	5852563	Transcription factor
BolI0204860.1	C04	6363392	6367473
BolI0204970.1	C04	6460171	6462051	Required for the formation of a threonylcarbamoyl group on adenosine at position 37 (t(6)A37) in mitochondrial tRNAs that read codons beginning with adenine. Probably involved in the transfer of the threonylcarbamoyl moiety of threonylcarbamoyl-AMP (TC-AMP) to the N6 group of A37. Involved in mitochondrial genome maintenance
BolI0206510.1	C04	8024050	8032923	Transcription factor
BolI0206830.1	C04	8231331	8233352	Lectin-domain containing receptor kinase
BolI0206890.1	C04	8275446	8276499
BolI0206970.1	C04	8350106	8351432	Ribonuclease H protein
BolI0207040.1	C04	8403773	8404358
BolI0208630.1	C04	9571569	9584985
BolI0209680.1	C04	10598800	10601743	Belongs to the disease resistance NB-LRR family
BolI0209930.1	C04	10805330	10806964	Belongs to the protein kinase superfamily. Ser Thr protein kinase family
BolI0210450.1	C04	11229433	11230557	Pyruvate dehydrogenase E1
BolI0210460.1	C04	11231421	11236631	mitochondrial protein AtMg00810-like
BolI0210810.1	C04	11502914	11508446	NUC173 domain
BolI0210840.1	C04	11540388	11551892	-
BolI0210900.1	C04	11582939	11588437	heat shock protein binding unfolded protein binding
BolI0210920.1	C04	11592398	11610048	Encoded by
BolI0210990.1	C04	11654481	11663173	BEST Arabidopsis thaliana protein match is Ubiquitin carboxyl-terminal hydrolase-related protein (TAIR
BolI0211330.1	C04	11958615	11960083
BolI0211750.1	C04	12283029	12287884	C2 domain-containing protein
BolI0212970.1	C04	13447433	13449982
BolI0213080.1	C04	13522990	13524857	Ribonuclease H protein
BolI0215940.1	C04	16603070	16608907	Ribonuclease H protein
BolI0219000.1	C04	20507354	20508209
BolI0219560.1	C04	21834934	21840444
BolI0219850.1	C04	28214731	28216841	Replication factor A
BolI0226030.1	C04	37582426	37587219
BolI0226100.1	C04	37701280	37701997
BolI0226120.1	C04	37712393	37713399
BolI0227790.1	C04	39401304	39401726	Protein kinase C conserved region 2 (CalB)
BolI0227850.1	C04	39484754	39485879	Belongs to the glycosyl hydrolase 17 family
BolI0227900.1	C04	39531429	39532595
BolI0228090.1	C04	39744432	39745102
BolI0228180.1	C04	39792254	39798566
BolI0228230.1	C04	39820307	39827875	helix loop helix domain
BolI0228240.1	C04	39828560	39829960
BolI0228520.1	C04	40106072	40114348
BolI0228550.1	C04	40151148	40155374	N6-methyladenosine-containing RNA binding
BolI0228710.1	C04	40324146	40324762	Ribonuclease H protein
BolI0228760.1	C04	40415544	40416275
BolI0228900.1	C04	40723803	40724983	Serine threonine-protein kinase
BolI0229050.1	C04	40974988	40980091
BolI0229060.1	C04	40980660	40981425
BolI0229110.1	C04	41094689	41096090	-
BolI0229640.1	C04	41786831	41788240	Serine threonine-protein kinase
BolI0229650.1	C04	41788347	41791495	Serine threonine-protein kinase
BolI0229900.1	C04	43031339	43031857	Belongs to the Nudix hydrolase family
BolI0230020.1	C04	43121842	43123020	-
BolI0230470.1	C04	43593635	43595031
BolI0230650.1	C04	43748931	43750230	cell division
BolI0230810.1	C04	43881155	43888847	decanoate-CoA ligase activity
BolI0230960.1	C04	44087074	44093147	Ribonuclease H protein
BolI0231170.1	C04	44327551	44332822	ATPases associated with a variety of cellular activities
BolI0231830.1	C04	45132066	45143103	DNA recombination
BolI0231850.1	C04	45154465	45155766	urease accessory protein
BolI0232280.1	C04	45740024	45745900
BolI0232400.1	C04	45918198	45918818
BolI0232560.1	C04	46070358	46072144	Ribonuclease H protein
BolI0232730.1	C04	46151219	46151545	-
BolI0233120.1	C04	46596642	46597662	transcription regulatory region sequence-specific DNA binding
BolI0233130.1	C04	46598716	46600445	-
BolI0233190.1	C04	46663414	46664828	K( ) efflux antiporter
BolI0233330.1	C04	46793448	46797833	Histidine kinase
BolI0233410.1	C04	46854337	46856897	Reverse transcriptase (RNA-dependent DNA polymerase)
BolI0233640.1	C04	47411282	47412167	high mobility group
BolI0233850.1	C04	47591983	47592636	cysteine-rich repeat secretory protein
BolI0234110.1	C04	47905837	47908933	Putative GTP-ase activating proteins for the small GTPase, ARF
BolI0234450.1	C04	48284124	48286874	vacuolar proton-transporting V-type ATPase complex assembly
BolI0234730.1	C04	48527980	48528354	heterochromatin maintenance
BolI0234900.1	C04	48890686	48904577	Ribonuclease H protein
BolI0236110.1	C04	50090558	50094043	Belongs to the UDP-glycosyltransferase family
BolI0236410.1	C04	50377854	50380256	vacuolar proton-transporting V-type ATPase complex assembly
BolI0236440.1	C04	50398738	50407479	FBD-associated F-box protein
BolI0236450.1	C04	50414511	50417931	DNA polymerase
BolI0236550.1	C04	50527515	50529092	cytochrome P450
BolI0236640.1	C04	50634420	50636906	receptor-like protein kinase
BolI0236670.1	C04	50664104	50665366
BolI0238020.1	C04	51899529	51901304	Protein kinase C conserved region 1 (C1) domains (Cysteine-rich domains)
BolI0238430.1	C04	52378849	52379241
BolI0239380.1	C04	53260364	53262791	intracellular protein transport protein USO1-related
BolI0239390.1	C04	53297961	53301025	recruitment of 3'-end processing factors to RNA polymerase II holoenzyme complex
BolI0239430.1	C04	53360852	53361423	Probably inactive receptor-like protein kinase At5g41680
BolI0239440.1	C04	53362929	53363497
BolI0239450.1	C04	53365135	53366289
BolI0239460.1	C04	53366701	53374126
BolI0239600.1	C04	53519847	53524107	gag-polypeptide of LTR copia-type
BolI0239720.1	C04	53614711	53615211	Cysteine Histidine-rich C1 domain family protein
BolI0239750.1	C04	53635401	53635901	Cysteine Histidine-rich C1 domain family protein
BolI0239760.1	C04	53656761	53659895	tify domain
BolI0240060.1	C04	53893941	53904021	Belongs to the MIP aquaporin (TC 1.A.8) family
BolI0240130.1	C04	53950571	53957450
BolI0240160.1	C04	53996689	54001192	Reverse transcriptase (RNA-dependent DNA polymerase)
BolI0240310.1	C04	54176419	54178472	Phenolic glucoside malonyltransferase
BolI0240490.1	C04	54331576	54333907	Required for endonucleolytic cleavage during polyadenylation-dependent pre-mRNA 3'-end formation
BolI0240580.1	C04	54400121	54402423	aminopeptidase
BolI0242570.1	C04	56540805	56544977	Belongs to the terpene cyclase mutase family
BolI0242580.1	C04	56561863	56562496	binds to the 23S rRNA
BolI0243550.1	C04	57578034	57580482	G-quadruplex DNA unwinding
BolI0243880.1	C04	57843016	57846442	Mitochondrial protein
BolI0244400.1	C04	58304161	58310037
BolI0244640.1	C04	58540449	58541750	F-box kelch-repeat protein
BolI0244800.1	C04	58663185	58665783	regulation of response to stimulus
BolI0244830.1	C04	58698184	58702133	G-quadruplex DNA unwinding
BolI0245100.1	C04	58956112	58957726	lysM domain-containing
BolI0245920.1	C04	59699464	59705022	Plant transposase (Ptta/En/Spm family)
BolI0246210.1	C04	60044155	60044867
BolI0246800.1	C04	60550108	60551350	Receptor-like protein 12
BolI0246810.1	C04	60551404	60551829	Receptor-like protein 12
BolI0246820.1	C04	60555538	60556446	Mitochondrial protein
BolI0246830.1	C04	60556829	60557312	regulation of response to stimulus
BolI0247440.1	C04	61228200	61229426	structural constituent of ribosome
BolI0247620.1	C04	61522292	61523200	beta-glucosidase activity
BolI0247670.1	C04	61593627	61594716	tropinone reductase
BolI0247740.1	C04	61647494	61655134
BolI0247980.1	C04	61766883	61767891	helicase activity
BolI0248030.1	C04	61806663	61808214	PHF5-like protein
BolI0248040.1	C04	61809220	61810630	-
BolI0248080.1	C04	61855181	61858272	belongs to the protein kinase superfamily
BolI0248090.1	C04	61860273	61861773	belongs to the protein kinase superfamily
BolI0248180.1	C04	61943537	61951618
BolI0248830.1	C04	62528807	62529553	PPIases accelerate the folding of proteins. It catalyzes the cis-trans isomerization of proline imidic peptide bonds in oligopeptides
BolI0248980.1	C04	62719125	62722717	Functions as component of the Arp2 3 complex which is involved in regulation of actin polymerization and together with an activating nucleation-promoting factor (NPF) mediates the formation of branched actin networks
BolI0249220.1	C04	62949121	62951012	Belongs to the iron ascorbate-dependent oxidoreductase family
BolI0250020.1	C04	63611729	63613741	protein ubiquitination
BolI0250330.1	C04	63854151	63861381	F-box protein
BolI0250510.1	C04	64037597	64040230	regulation of response to stimulus
BolI0250580.1	C04	64059978	64064359	ATP-dependent zinc metalloprotease FTSH
BolI0250670.1	C04	64136007	64138497	regulation of response to stimulus
BolI0251410.1	C04	64796398	64800473	TdcA1-ORF2 protein
BolI0252420.1	C04	65412524	65418968	Nucleotide-diphospho-sugar transferase
BolI0252530.1	C04	65525138	65526466	-
BolI0254150.1	C04	66646893	66647216	endonuclease activity
BolI0255480.1	C04	67454570	67455772	oxidation-reduction process
BolI0255790.1	C04	67633715	67634407	multicellular organism development
BolI0255800.1	C04	67636211	67638505	MULE transposase domain
BolI0256190.1	C04	67910628	67911952
BolI0256210.1	C04	67929012	67932671	Ypt Rab-GAP domain of gyp1p superfamily protein
BolI0256360.1	C04	67993422	67995295	PMR5 N terminal Domain
BolI0256990.1	C04	68346827	68350728	CDPK-related kinase
BolI0257100.1	C04	68409090	68409938	Ribonuclease H protein
BolI0257330.1	C04	68550056	68559374	MIZ1 MIZ1 (mizu-kussei 1)
BolI0257420.1	C04	68608718	68610399
BolI0257700.1	C04	68783914	68785006	Rhodanese-like domain-containing protein 9, chloroplastic
BolI0257890.1	C04	68879368	68884701	protein modification by small protein conjugation or removal
BolI0257930.1	C04	68912143	68912646	Ribonuclease H protein
BolI0258030.1	C04	68985745	68987260	phospholipase
BolI0258040.1	C04	68988266	68994332	50S ribosomal protein L1, chloroplastic-like
BolI0258050.1	C04	68994557	68995643
BolI0258260.1	C04	69104392	69110911	ubiquitin protein ligase binding
BolI0258270.1	C04	69112190	69114076	cysteine-type peptidase activity
BolI0258280.1	C04	69114275	69118309	BEST Arabidopsis thaliana protein match is
BolI0258420.1	C04	69242210	69244063	-
BolI0258770.1	C04	69458061	69459344	Something about silencing protein
BolI0260250.1	C04	70282816	70286527	BEST Arabidopsis thaliana protein match is Ring U-Box superfamily protein (TAIR
BolI0260350.1	C04	70320038	70320652	Domain associated at C-terminal with AAA
BolI0260700.1	C04	70610362	70613824
BolI0260860.1	C04	70703314	70703991	RING-H2 finger protein
BolI0260870.1	C04	70718574	70724012	Ribonuclease H protein
BolI0261240.1	C05	111705	113062	metalloendopeptidase activity
BolI0261360.1	C05	163161	164466	Belongs to the peroxidase family. Classical plant (class III) peroxidase subfamily
BolI0261890.1	C05	466784	470388	receptor-like serine threonine-protein kinase
BolI0262600.1	C05	801273	802551	Belongs to the iron ascorbate-dependent oxidoreductase family
BolI0263710.1	C05	1336386	1336878
BolI0263720.1	C05	1337081	1338222	protein ubiquitination
BolI0263810.1	C05	1373588	1381755	helicase protein
BolI0265190.1	C05	2100369	2106586	cinnamyl-alcohol dehydrogenase
BolI0265800.1	C05	2476703	2477854	Ribonuclease H protein
BolI0265870.1	C05	2525632	2526490	Tho complex subunit
BolI0265910.1	C05	2532617	2538639	NF-X1-type zinc finger protein
BolI0266130.1	C05	2667263	2668204	-
BolI0266430.1	C05	2909525	2916708	Helicase
BolI0267580.1	C05	3547054	3549721	Pentatricopeptide repeat-containing protein
BolI0267930.1	C05	3798501	3799745	F-box Kelch-repeat protein
BolI0268250.1	C05	4020797	4025316	protein modification by small protein conjugation or removal
BolI0268260.1	C05	4030985	4033557	MULE transposase domain
BolI0268380.1	C05	4148624	4153128	Belongs to the TRAFAC class myosin-kinesin ATPase superfamily. Kinesin family
BolI0268510.1	C05	4250591	4253232	ADP binding
BolI0269180.1	C05	4755274	4758987	response to UV-B
BolI0269230.1	C05	4774641	4774943	TdcA1-ORF2 protein
BolI0269310.1	C05	4834942	4835237
BolI0269410.1	C05	5016188	5029567	Ribonuclease H protein
BolI0270030.1	C05	5461041	5461582	GRF zinc finger
BolI0270060.1	C05	5498527	5500093	Belongs to the mitochondrial carrier (TC 2.A.29) family
BolI0270480.1	C05	5805376	5812139	protein)-related protein
BolI0270540.1	C05	5863709	5867421	clathrin assembly protein
BolI0270570.1	C05	5880618	5882330	Belongs to the glycosyl hydrolase 1 family
BolI0271470.1	C05	6457721	6459652	kinase) family
BolI0271660.1	C05	6593139	6596827	Belongs to the disease resistance NB-LRR family
BolI0272270.1	C05	7019836	7021848	BEST Arabidopsis thaliana protein match is
BolI0272600.1	C05	7204248	7204927
BolI0273390.1	C05	7699683	7704825	Histone-lysine N-methyltransferase, H3 lysine-9 specific
BolI0274310.1	C05	8531408	8533190	transcription regulatory region sequence-specific DNA binding
BolI0274360.1	C05	8586054	8591177	Exostosin family
BolI0274390.1	C05	8625717	8626202
BolI0275040.1	C05	9106825	9108303	3-ketoacyl-coa synthase
BolI0275070.1	C05	9119572	9122883	Encoded by
BolI0275080.1	C05	9123899	9127831	MULE transposase domain
BolI0276150.1	C05	9917954	9919560	-
BolI0276660.1	C05	10428805	10430218	Belongs to the peptidase C1 family
BolI0276680.1	C05	10482989	10485635	cytochrome P450
BolI0276880.1	C05	10701834	10710030	PLATZ transcription factor
BolI0277000.1	C05	10864038	10865100
BolI0277010.1	C05	10866770	10867589
BolI0277870.1	C05	11510156	11512444	WAT1-related protein
BolI0277920.1	C05	11623306	11624873	Belongs to the UDP-glycosyltransferase family
BolI0277940.1	C05	11638778	11640119
BolI0277980.1	C05	11669449	11672632	Plant transposase (Ptta/En/Spm family)
BolI0278390.1	C05	12298359	12299475	cytochrome c oxidase
BolI0278520.1	C05	12452769	12454521	Cell division cycle
BolI0278530.1	C05	12460189	12462778	Plant transposase (Ptta/En/Spm family)
BolI0278610.1	C05	12508955	12512585	SacI homology domain
BolI0278680.1	C05	12574613	12576907	transmembrane transporter sucrose hydrogen symporter sugar hydrogen symporter
BolI0280750.1	C05	14467372	14476073
BolI0284000.1	C05	17966132	17967354	-
BolI0286030.1	C05	20257051	20258136
BolI0286190.1	C05	20493657	20494271
BolI0286300.1	C05	20691083	20693238	Ribonuclease H protein
BolI0286440.1	C05	20829662	20830598
BolI0286450.1	C05	20833522	20834458
BolI0286460.1	C05	20845617	20848724	multicellular organism development
BolI0286470.1	C05	20900507	20902744
BolI0286510.1	C05	20971833	20973679	ferric iron binding
BolI0286530.1	C05	20996992	20997523	O-acyltransferase (WSD1-like)
BolI0286690.1	C05	21165854	21167271	BEST Arabidopsis thaliana protein match is
BolI0286770.1	C05	21296944	21298353	G-quadruplex DNA unwinding
BolI0287000.1	C05	21712180	21716038	hydroxymethylglutaryl-CoA reductase (NADPH) activity
BolI0287010.1	C05	21732417	21732889
BolI0287240.1	C05	22037555	22040164	Extra-large GTP-binding protein 3
BolI0287250.1	C05	22044446	22045264	Extra-large GTP-binding protein 3
BolI0287350.1	C05	22162585	22163376
BolI0287380.1	C05	22196742	22197365
BolI0287410.1	C05	22212950	22213953
BolI0287530.1	C05	22405698	22409103	transcription factor
BolI0287670.1	C05	22814514	22815092	-
BolI0287710.1	C05	22867541	22868447	kinase kinase
BolI0287740.1	C05	22890760	22891891
BolI0288340.1	C05	23523425	23526181	DNA RNA polymerases superfamily protein
BolI0288370.1	C05	23606936	23607239	The light-harvesting complex (LHC) functions as a light receptor, it captures and delivers excitation energy to photosystems with which it is closely associated
BolI0288520.1	C05	23742035	23750242
BolI0288550.1	C05	23838948	23839596	1,4-dihydroxy-2-naphthoate polyprenyltransferase
BolI0288570.1	C05	23869441	23871215
BolI0288590.1	C05	23885404	23885885
BolI0288600.1	C05	23888149	23889613	tRNA methyl transferase
BolI0288620.1	C05	23893590	23898066
BolI0288660.1	C05	23941252	23941659	LRR-repeat protein
BolI0288770.1	C05	24060010	24062088	Non-structural maintenance of chromosomes element 4 homolog
BolI0288790.1	C05	24065439	24065950	UPF0481 protein At3g47200-like
BolI0288800.1	C05	24086380	24086817
BolI0289020.1	C05	24700818	24703037	zinc finger
BolI0289030.1	C05	24730348	24739553	ribonuclease H protein
BolI0289040.1	C05	24744112	24748626	Belongs to the glycosyl hydrolase 1 family
BolI0289070.1	C05	24821401	24844435	Domain of unknown function DUF223
BolI0289130.1	C05	24952820	24953890	1,4-dihydroxy-2-naphthoate polyprenyltransferase
BolI0289160.1	C05	24987720	24999663	Serine threonine-protein phosphatase
BolI0289280.1	C05	25142577	25144854	G-quadruplex DNA unwinding
BolI0289380.1	C05	25264083	25266632	Cinnamoyl-CoA reductase
BolI0289390.1	C05	25271234	25278574
BolI0289410.1	C05	25313726	25314266	protein serine/threonine kinase activity
BolI0289420.1	C05	25314772	25316694	-
BolI0289440.1	C05	25374199	25375710	dwf5, pa, le, st7r, 7red dwf5 (dwarf 5)
BolI0289470.1	C05	25452949	25454190	Belongs to the GRAS family
BolI0289550.1	C05	25533124	25549150	Belongs to the TRAFAC class myosin-kinesin ATPase superfamily. Myosin family
BolI0289640.1	C05	25718417	25735555	Serine threonine-protein kinase TOR
BolI0289790.1	C05	26036629	26039974	pre-rRNA-processing protein TSR1 homolog
BolI0289800.1	C05	26042495	26044120	protein-cysteine S-palmitoyltransferase activity
BolI0289830.1	C05	26088399	26094603	helicase activity
BolI0289930.1	C05	26266650	26267725	Transcription factor
BolI0289990.1	C05	26365805	26369415	-
BolI0290130.1	C05	26606663	26609327
BolI0290140.1	C05	26610023	26623885	-
BolI0290180.1	C05	26749094	26750084
BolI0290190.1	C05	26751237	26754628	retrograde transport, endosome to Golgi
BolI0290200.1	C05	26759440	26761420
BolI0290290.1	C05	26839115	26841639	septum site-determining protein minD
BolI0290300.1	C05	26845619	26851249
BolI0290390.1	C05	26945155	26959317
BolI0290450.1	C05	27142500	27142940
BolI0290540.1	C05	27294057	27295705	synthase
BolI0290560.1	C05	27402389	27405475	Part of the AP-3 complex, an adaptor-related complex which seems to be clathrin-associated. The complex is associated with the Golgi region as well as more peripheral structures. It facilitates the budding of vesicles from the Golgi membrane and may be directly involved in trafficking to the vacuole. It also function in maintaining the identity of lytic vacuoles and in regulating the transition b…
BolI0290640.1	C05	27564651	27565591
BolI0290670.1	C05	27602493	27602999
BolI0291550.1	C05	29509532	29510727	homeobox
BolI0291790.1	C05	38971402	38989136	Ribonuclease H protein
BolI0291860.1	C05	39214818	39219611
BolI0292110.1	C05	40066298	40066618	G-quadruplex DNA unwinding
BolI0292210.1	C05	40250429	40254889	Ribonuclease H protein
BolI0292330.1	C05	40566295	40567928
BolI0292890.1	C05	41511503	41512234
BolI0292900.1	C05	41516971	41517300
BolI0293680.1	C05	42929124	42931743	Esterifies acyl-group from acyl-ACP to the sn-1 position of glycerol-3-phosphate. The enzyme from chilling-resistant plants discriminates against non-fluid palmitic acid and selects oleic acid whereas the enzyme from sensitive plants accepts both fatty acids
BolI0294030.1	C05	43556994	43559323	DNA recombination
BolI0294070.1	C05	43610280	43611739
BolI0294150.1	C05	43669915	43671032
BolI0295270.1	C05	45146883	45147351
BolI0295590.1	C05	45504601	45505771	Belongs to the NPH3 family
BolI0295600.1	C05	45521254	45521643	The proteasome is a multicatalytic proteinase complex which is characterized by its ability to cleave peptides with Arg, Phe, Tyr, Leu, and Glu adjacent to the leaving group at neutral or slightly basic pH
BolI0296220.1	C05	46292916	46293819	protein dimerization activity
BolI0296600.1	C05	46733689	46740653	ABC transporter C family member
BolI0296620.1	C05	46762230	46763003	4-coumarate--CoA ligase
BolI0296760.1	C05	46992691	46994445	BEST Arabidopsis thaliana protein match is Cysteine Histidine-rich C1 domain family protein (TAIR
BolI0297040.1	C05	47350199	47353644	Component of the cytosolic iron-sulfur (Fe-S) protein assembly (CIA) machinery. Required for the maturation of extramitochondrial Fe-S proteins. Part of an electron transfer chain functioning in an early step of cytosolic Fe-S biogenesis. Transfers electrons from NADPH to the Fe-S cluster of the anamorsin DRE2 homolog
BolI0297100.1	C05	47494787	47497327	V-type proton ATPase subunit
BolI0297270.1	C05	47698894	47699238
BolI0298310.1	C05	48672676	48677270	Domain of unknown function (DUF1985)
BolI0298530.1	C05	48930409	48933241	vacuolar proton-transporting V-type ATPase complex assembly
BolI0299470.1	C05	49958093	49959958	Ribonuclease H protein
BolI0299760.1	C05	50198629	50199685
BolI0300200.1	C05	50665545	50666197
BolI0300650.1	C05	51082734	51085218	Protein PLANT CADMIUM RESISTANCE
BolI0301070.1	C05	51649201	51650800	FBD-associated F-box protein
BolI0301120.1	C05	51689410	51693233	FBD-associated F-box protein
BolI0301520.1	C05	51978669	51980461	E3 ubiquitin ligase
BolI0302180.1	C05	53047158	53050335	Cyclic nucleotide-gated ion channel 20
BolI0302350.1	C05	53187979	53189628	F-box LRR-repeat kelch-repeat protein At1g11620
BolI0302760.1	C05	53701980	53707782	Encoded by
BolI0305180.1	C05	55768349	55769602	Tropinone reductase
BolI0305370.1	C05	55907818	55908915	RNA polymerase II transcription regulator recruiting activity
BolI0305500.1	C05	56036476	56039233	ATP-dependent DNA helicase
BolI0305510.1	C05	56039688	56041740	DNA recombination
BolI0305540.1	C05	56115008	56116529	cytochrome P450
BolI0305590.1	C05	56154020	56158243	Belongs to the disease resistance NB-LRR family
BolI0305670.1	C05	56240666	56242673	Encoded by
BolI0306290.1	C05	56785481	56785762
BolI0306640.1	C05	57021946	57022904
BolI0306970.1	C05	57254065	57254912
BolI0307050.1	C05	57286685	57290203	L-ascorbate oxidase homolog
BolI0307200.1	C05	57423333	57425638	Belongs to the GDA1 CD39 NTPase family
BolI0307280.1	C05	57461782	57467157	Cwf15/Cwc15 cell cycle control protein
BolI0308070.1	C05	57910265	57911011
BolI0309520.1	C05	58855596	58856674	Wound-induced protein
BolI0309530.1	C05	58857736	58859304	Protein of unknown function (DUF2985)
BolI0310010.1	C05	59172651	59173867	serine-type carboxypeptidase activity
BolI0310020.1	C05	59179212	59184705	SCY1-like protein 2
BolI0310570.1	C05	59475029	59482348	BEST Arabidopsis thaliana protein match is Cysteine Histidine-rich C1 domain family protein (TAIR
BolI0310800.1	C05	59629574	59632299	DEAD-box ATP-dependent RNA helicase
BolI0311280.1	C05	59851074	59853046	electron transport SCO1 SenC family protein
BolI0311720.1	C05	60024490	60028339	Belongs to the multi antimicrobial extrusion (MATE) (TC 2.A.66.1) family
BolI0312420.1	C05	60389257	60390582	gibberellic acid methyltransferase
BolI0312760.1	C05	60659770	60661713	U4 U6 small nuclear ribonucleoprotein PRP4-like protein
BolI0313690.1	C05	61356136	61356898	-
BolI0313780.1	C05	61391975	61394050	tissue development
BolI0313790.1	C05	61400990	61402087
BolI0314010.1	C05	61567851	61569471	ribosomal protein
BolI0315500.1	C05	62766131	62766896	Protein of unknown function (DUF1639)
BolI0316010.1	C05	63248354	63249187	Belongs to the GST superfamily
BolI0316020.1	C05	63250475	63251017	RNA binding
BolI0316090.1	C05	63273529	63276533	Ribonuclease H protein
BolI0319280.1	C06	3101820	3102191	Signal recognition particle 19 kDa
BolI0319350.1	C06	3142747	3145337	MafB19-like deaminase
BolI0319380.1	C06	3158993	3174154	Domain of unknown function (DUF3458_C) ARM repeats
BolI0319690.1	C06	3581074	3593130	transcription regulatory region sequence-specific DNA binding
BolI0320510.1	C06	4600795	4601833	Belongs to the universal ribosomal protein uL22 family
BolI0321190.1	C06	5271677	5280240	Rgp1
BolI0321320.1	C06	5440434	5440790	glutamyl-tRNA reductase
BolI0321330.1	C06	5441399	5450818
BolI0321570.1	C06	5815484	5816955	-
BolI0321920.1	C06	6136249	6139306	-
BolI0321990.1	C06	6297916	6304653	Plant mobile domain
BolI0322000.1	C06	6306588	6308938	Plant mobile domain
BolI0322200.1	C06	6586457	6587156
BolI0322300.1	C06	6728347	6728665
BolI0323430.1	C06	7888179	7894505	snap33, atsnap33, snp33, atsnap33b snap33 (soluble n-ethylmaleimide-sensitive factor adaptor protein 33)
BolI0323570.1	C06	7972917	7981493	Alpha/beta hydrolase family
BolI0323640.1	C06	8112619	8115707	RNA polymerase II transcription regulator recruiting activity
BolI0323680.1	C06	8156509	8157486	oxidoreductase activity
BolI0323690.1	C06	8158788	8161958
BolI0323700.1	C06	8163684	8164250	oxidoreductase activity
BolI0323710.1	C06	8164611	8166465	Belongs to the iron ascorbate-dependent oxidoreductase family
BolI0323840.1	C06	8226109	8230426	Scavenger mRNA decapping enzyme C-term binding
BolI0323920.1	C06	8301394	8304789	AAA domain
BolI0323930.1	C06	8308638	8309297	ubiquitin-protein transferase activity
BolI0324280.1	C06	8744773	8750474	Aldo-keto reductase family 4 member
BolI0324440.1	C06	8874296	8875183	Armadillo/beta-catenin-like repeats
BolI0324500.1	C06	8913452	8914705
BolI0324620.1	C06	9022866	9026194	NUMOD3 motif (2 copies)
BolI0325350.1	C06	9814544	9817613	dihydropyrimidine dehydrogenase (NADP+) activity
BolI0325660.1	C06	10112208	10113220	Phosphatidylinositol phosphatidylcholine transfer protein
BolI0325740.1	C06	10209269	10210399	Contains the following InterPro domains F-box domain, cyclin-like (InterPro IPR001810), F-box domain, Skp2-like (InterPro IPR022364), F-box associated domain, type 3 (InterPro IPR013187), F-box associated interaction domain (InterPro IPR017451)
BolI0325980.1	C06	10409106	10413902	DNA RNA polymerases superfamily protein
BolI0326030.1	C06	10460676	10463371	ALA-Interacting Subunit
BolI0326080.1	C06	10505872	10511755	Ribonuclease H protein
BolI0326620.1	C06	17154184	17155825	GRF zinc finger
BolI0326910.1	C06	17536227	17536894	protein serine/threonine kinase activity
BolI0327080.1	C06	17923805	17926597	choline kinase
BolI0327320.1	C06	18251492	18253522	casein kinase ii
BolI0327650.1	C06	18895986	18896496	Encoded by
BolI0327720.1	C06	18976512	18982563
BolI0327960.1	C06	19576622	19576943
BolI0327980.1	C06	19594473	19595104	DNAJ heat shock N-terminal domain-containing protein
BolI0328060.1	C06	19644848	19646605	PPIases accelerate the folding of proteins. It catalyzes the cis-trans isomerization of proline imidic peptide bonds in oligopeptides
BolI0328070.1	C06	19648667	19651050	sucrose-phosphatase 2
BolI0328090.1	C06	19679068	19680740	sucrose-phosphatase 2
BolI0328140.1	C06	19778015	19778595
BolI0328280.1	C06	19910112	19910660	DNA binding transcription factor
BolI0328360.1	C06	19983680	19992939	poly ADP-ribose polymerase
BolI0328370.1	C06	19993039	19993918	PDDEXK-like family of unknown function
BolI0328560.1	C06	20333156	20333689	alpha-(1->3)-fucosyltransferase activity
BolI0328570.1	C06	20339353	20340731	alpha-(1->3)-fucosyltransferase activity
BolI0328580.1	C06	20342183	20343377	Aux IAA proteins are short-lived transcriptional factors that function as repressors of early auxin response genes at low auxin concentrations
BolI0329120.1	C06	20894021	20895853	transcription factor
BolI0329210.1	C06	20972490	20973906	protein phosphatase 2C 74
BolI0329280.1	C06	21030736	21031917
BolI0329380.1	C06	21191107	21203498	Belongs to the ubiquitin-conjugating enzyme family
BolI0329390.1	C06	21208270	21212509	Belongs to the argonaute family
BolI0329680.1	C06	21539431	21546398	phosphoenolpyruvate carboxylase
BolI0329700.1	C06	21573903	21574310
BolI0329970.1	C06	21994885	21996534	Hydroxyproline-rich glycoprotein family protein
BolI0330000.1	C06	22045808	22047556	Fumarylacetoacetase
BolI0332820.1	C06	25517242	25519850	Plant transposase (Ptta/En/Spm family)
BolI0332860.1	C06	25611175	25615925	cyclin-dependent protein serine/threonine kinase activity
BolI0333590.1	C06	26512223	26515753	Conserved region of Rad21 / Rec8 like protein
BolI0333830.1	C06	26762210	26764041	-
BolI0333870.1	C06	26828858	26829747	DNA binding
BolI0333920.1	C06	26934053	26936631
BolI0334760.1	C06	27826063	27827846	strictosidine
BolI0335730.1	C06	28780920	28783808
BolI0336160.1	C06	29320178	29321379
BolI0336190.1	C06	29343855	29344751	Binds to the 60S ribosomal subunit and prevents its association with the 40S ribosomal subunit to form the 80S initiation complex in the cytoplasm. May also be involved in ribosome biogenesis
BolI0336220.1	C06	29395755	29400734
BolI0336310.1	C06	29531905	29532129
BolI0336580.1	C06	29780722	29781340	Long chain acyl-CoA synthetase
BolI0336800.1	C06	29955911	29962078	Catalyzes the reduction of fatty acyl-CoA to fatty alcohols
BolI0337410.1	C06	30579304	30583600	galactinol--sucrose galactosyltransferase
BolI0337730.1	C06	30929226	30929994
BolI0337850.1	C06	31040029	31041181	Mitogen-activated protein kinase kinase kinase
BolI0338160.1	C06	31367905	31375256	eukaryotic translation initiation factor
BolI0338660.1	C06	31771220	31773798	-
BolI0338830.1	C06	31923607	31924560	fatty acid desaturase
BolI0338880.1	C06	31950711	31952033	Belongs to the carbohydrate kinase PfkB family
BolI0339120.1	C06	32175900	32176370	Belongs to the SKP1 family
BolI0339140.1	C06	32187226	32187619
BolI0339680.1	C06	32510492	32511970	Pentatricopeptide repeat-containing protein
BolI0340950.1	C06	33486363	33494232	magnesium ion homeostasis
BolI0340980.1	C06	33542161	33542750
BolI0341020.1	C06	33605488	33605850
BolI0341060.1	C06	33628290	33629421	Protein ROOT PRIMORDIUM DEFECTIVE
BolI0341570.1	C06	34029233	34036480	at1g80410 (e 0.0) emb2753 emb2753 (embryo defective 2753)
BolI0343180.1	C06	35400339	35402497	Ribonuclease H protein
BolI0343410.1	C06	35687320	35688098
BolI0343650.1	C06	35844944	35849407	RNA recognition motif
BolI0343660.1	C06	35859635	35860720
BolI0343680.1	C06	35876443	35878426	BEST Arabidopsis thaliana protein match is
BolI0343690.1	C06	35887911	35888790
BolI0343710.1	C06	35897322	35898746	Myb/SANT-like DNA-binding domain
BolI0343990.1	C06	36132375	36133628	Essential subunit of the N-oligosaccharyl transferase (OST) complex which catalyzes the transfer of a high mannose oligosaccharide from a lipid-linked oligosaccharide donor to an asparagine residue within an Asn-X-Ser Thr consensus motif in nascent polypeptide chains
BolI0344170.1	C06	36319200	36320263	Belongs to the class I-like SAM-binding methyltransferase superfamily. RsmB NOP family
BolI0344500.1	C06	36716221	36716547
BolI0345170.1	C06	37359166	37365829	Belongs to the sulfotransferase 1 family
BolI0345310.1	C06	37552763	37553188
BolI0345320.1	C06	37556412	37557411
BolI0345460.1	C06	37610189	37613599	mitogen-activated protein kinase
BolI0345580.1	C06	37727491	37731195	Sucrose-cleaving enzyme that provides UDP-glucose and fructose for various metabolic pathways
BolI0345720.1	C06	37824857	37825963	F-Box protein
BolI0345910.1	C06	38003773	38004709	Protein PLANT CADMIUM RESISTANCE
BolI0346140.1	C06	38209588	38212376	belongs to the protein kinase superfamily
BolI0346360.1	C06	38443737	38444765
BolI0349450.1	C06	41586109	41588320	YT521-B-like domain
BolI0349940.1	C06	41920735	41922355	Cation efflux family protein
BolI0350450.1	C06	42416438	42421626	thiosulfate sulfurtransferase activity
BolI0351210.1	C06	43195208	43195794
BolI0351660.1	C06	43566336	43570759	Belongs to the D-isomer specific 2-hydroxyacid dehydrogenase family
BolI0351740.1	C06	43605910	43611192	Zinc ion binding
BolI0352720.1	C06	44369473	44371082	C-rich single-stranded DNA binding
BolI0352740.1	C06	44377638	44378353	WPP domain-interacting tail-anchored protein
BolI0353210.1	C06	44749199	44750109
BolI0353220.1	C06	44751976	44754659	Domains rearranged methyltransferase 2
BolI0353270.1	C06	44796893	44803737	Hypothetical methyltransferase
BolI0353370.1	C06	44911970	44915796	Small nuclear ribonucleoprotein
BolI0353410.1	C06	44949916	44951910	E3 ubiquitin-protein ligase that mediates ubiquitination and subsequent proteasomal degradation of target proteins. E3 ubiquitin ligases accept ubiquitin from an E2 ubiquitin- conjugating enzyme in the form of a thioester and then directly transfers the ubiquitin to targeted substrates
BolI0353860.1	C06	45331617	45332315	Protein of unknown function (DUF1163)
BolI0353980.1	C06	45389154	45391224	-
BolI0358480.1	C06	48214728	48219445	Reverse transcriptase (RNA-dependent DNA polymerase)
BolI0359490.1	C06	48766147	48769090	Glycine cleavage H-protein
BolI0359580.1	C06	48823206	48823820	Belongs to the complex I LYR family
BolI0360310.1	C06	49243243	49250303	-
BolI0360810.1	C06	49535355	49536868	Heat shock protein binding
BolI0360950.1	C06	49614332	49615036	Transcription factor
BolI0361120.1	C06	49696073	49699346	May serve as docking site to facilitate the association of other proteins to the plasma membrane
BolI0361620.1	C06	50001292	50002135	Soul heme-binding family protein
BolI0361630.1	C06	50014299	50014981	Heme-binding protein 2-like
BolI0361640.1	C06	50015623	50016580	Soul heme-binding family protein
BolI0361970.1	C06	50198802	50201638	mTERF
BolI0362170.1	C06	50333169	50333744
BolI0362290.1	C06	50427101	50429146	evolutionarily conserved C-terminal region 8
BolI0362410.1	C06	50479609	50485821	organic cation carnitine
BolI0362780.1	C06	50690857	50694169	mitotic sister chromatid cohesion
BolI0363250.1	C06	50936241	50936917	ADP,ATP carrier protein
BolI0363260.1	C06	50938173	50939552	Molybdate transporter of MFS superfamily
BolI0364390.1	C06	51556445	51558170	NAC domain-containing protein 69-like
BolI0366440.1	C06	52471528	52472897	zinc finger
BolI0366800.1	C07	147819	148644	-
BolI0366840.1	C07	154531	155345	meiotic DNA integrity checkpoint
BolI0366890.1	C07	204366	205029	Lanthionine synthetase C-like protein
BolI0366900.1	C07	207631	208134
BolI0366990.1	C07	272607	273290	Cytidylyltransferase
BolI0367080.1	C07	406397	407525	S-alkyl-thiohydroximate lyase
BolI0367140.1	C07	490505	501826	-
BolI0367190.1	C07	540812	541426	proline-rich receptor-like protein kinase
BolI0367220.1	C07	548178	549468	DNA repair metallo-beta-lactamase
BolI0367440.1	C07	775108	783555	Belongs to the TRAFAC class myosin-kinesin ATPase superfamily. Myosin family
BolI0367500.1	C07	829953	831614	BURP domain-containing protein
BolI0367630.1	C07	1049421	1049807
BolI0367640.1	C07	1052230	1052679	Ribonuclease H protein
BolI0367710.1	C07	1111960	1113192	helicase activity
BolI0367720.1	C07	1114625	1115218	ubiquitin protein ligase activity
BolI0367730.1	C07	1117428	1117921
BolI0367740.1	C07	1118520	1119167	ubiquitin protein ligase activity
BolI0368070.1	C07	1958718	1960832	Belongs to the cyclin family
BolI0368090.1	C07	1967841	1969010	ABC transporter E family member
BolI0368100.1	C07	1979916	1983212	Domain of unknown function (DUF1985)
BolI0368140.1	C07	2012356	2013655
BolI0368750.1	C07	2678869	2681189	transposition, RNA-mediated
BolI0368810.1	C07	2763999	2764692
BolI0369000.1	C07	2909566	2924463
BolI0369030.1	C07	2938095	2948621
BolI0369040.1	C07	2949708	2951361	glutamyl-tRNA reductase
BolI0369120.1	C07	3017782	3018229	arabinose-5-phosphate isomerase activity
BolI0369130.1	C07	3018338	3019005
BolI0369280.1	C07	3222496	3225140
BolI0369670.1	C07	3846955	3851644	efflux antiporter
BolI0369760.1	C07	4121004	4128114
BolI0369770.1	C07	4134366	4134718
BolI0369850.1	C07	4239176	4242351	agenet domain-containing protein
BolI0369870.1	C07	4257113	4258342
BolI0369950.1	C07	4349141	4350664	Major Facilitator Superfamily
BolI0369960.1	C07	4351048	4353376	KIX domain
BolI0370030.1	C07	4430989	4433553	Plant transposase (Ptta/En/Spm family)
BolI0370060.1	C07	4459268	4474866
BolI0370120.1	C07	4528370	4530632	Encoded by
BolI0370570.1	C07	5415844	5417570	-
BolI0370630.1	C07	5527915	5529748	plasma membrane ATPase
BolI0370660.1	C07	5609888	5613263	Belongs to the iron ascorbate-dependent oxidoreductase family
BolI0371470.1	C07	6687698	6688136	malate transporter
BolI0371480.1	C07	6710436	6711626
BolI0371600.1	C07	6906326	6909893	F-box protein
BolI0371760.1	C07	7111014	7111709	-
BolI0371780.1	C07	7125977	7126441
BolI0371940.1	C07	7297545	7300402	Pentacotripeptide-repeat region of PRORP
BolI0374230.1	C07	13278816	13279277
BolI0374240.1	C07	13898863	13899924	Tropinone reductase
BolI0375290.1	C07	17672595	17673556	G-quadruplex DNA unwinding
BolI0376310.1	C07	19241526	19242741	Ribonuclease H protein
BolI0376320.1	C07	19243743	19244366
BolI0376750.1	C07	19885043	19890801	Tropinone reductase
BolI0376820.1	C07	19990619	19991470
BolI0376840.1	C07	19994895	19998149	Encoded by
BolI0376850.1	C07	20010395	20010755
BolI0377100.1	C07	20349072	20350805
BolI0377110.1	C07	20363862	20367895	MULE transposase domain
BolI0377500.1	C07	20759126	20759900	protein Sb1514s002020 source
BolI0377920.1	C07	21278736	21283243
BolI0379790.1	C07	23787775	23789881	CRAL/TRIO, N-terminal domain
BolI0380160.1	C07	24214385	24219873	TdcA1-ORF2 protein
BolI0380340.1	C07	24473752	24474555	The light-harvesting complex (LHC) functions as a light receptor, it captures and delivers excitation energy to photosystems with which it is closely associated
BolI0380360.1	C07	24478019	24496881	mitochondrial protein AtMg00810-like
BolI0380490.1	C07	24882186	24888426	Di-glucose binding within endoplasmic reticulum
BolI0380570.1	C07	24955368	24962330	Senescence regulator
BolI0380610.1	C07	25001393	25008511
BolI0381230.1	C07	25588854	25590234	Belongs to the 'GDSL' lipolytic enzyme family
BolI0381240.1	C07	25596122	25596814	snap33, atsnap33, snp33, atsnap33b snap33 (soluble n-ethylmaleimide-sensitive factor adaptor protein 33)
BolI0381370.1	C07	25678454	25679246
BolI0381450.1	C07	25837914	25838886
BolI0381460.1	C07	25852684	25860650	Ribonuclease H protein
BolI0381560.1	C07	26068930	26070334	Pistil-specific extensin-like protein
BolI0382000.1	C07	26588825	26589879	Protein of unknown function (DUF620)
BolI0382010.1	C07	26589923	26590249	Protein of unknown function (DUF620)
BolI0383250.1	C07	27780908	27781845	Component of the cytosolic iron-sulfur (Fe-S) protein assembly (CIA) machinery. Required for the maturation of extramitochondrial Fe-S proteins. Part of an electron transfer chain functioning in an early step of cytosolic Fe-S biogenesis. Transfers electrons from NADPH to the Fe-S cluster of the anamorsin DRE2 homolog
BolI0383490.1	C07	28107516	28111475	Belongs to the glycosyl hydrolase 1 family
BolI0383920.1	C07	28482749	28483048	gag-polypeptide of LTR copia-type
BolI0384410.1	C07	29081312	29082795
BolI0384590.1	C07	29187586	29188330	enoyl-CoA hydratase activity
BolI0384600.1	C07	29227288	29227629
BolI0384710.1	C07	29340491	29341620	Belongs to the 'GDSL' lipolytic enzyme family
BolI0384720.1	C07	29344238	29349254	Belongs to the 'GDSL' lipolytic enzyme family
BolI0384750.1	C07	29356051	29360042	Pyroglutamyl peptidase
BolI0384910.1	C07	29636077	29636617	MLP-like protein
BolI0385020.1	C07	29856373	29857379	E3 ubiquitin-protein ligase that mediates ubiquitination and subsequent proteasomal degradation of target proteins. E3 ubiquitin ligases accept ubiquitin from an E2 ubiquitin- conjugating enzyme in the form of a thioester and then directly transfers the ubiquitin to targeted substrates
BolI0385050.1	C07	29881496	29883340	PKHD-type hydroxylase At1g22950-like
BolI0385140.1	C07	29976125	29977297	methyltransferase
BolI0385370.1	C07	30271035	30276348	G-quadruplex DNA unwinding
BolI0385700.1	C07	30657082	30657564
BolI0385790.1	C07	30796524	30803060	F-box kelch-repeat protein
BolI0386460.1	C07	31619264	31624902	Ribonuclease H protein
BolI0386800.1	C07	31926730	31929081	AMP-dependent synthetase and ligase family protein
BolI0387280.1	C07	32329664	32331953	serine threonine protein kinase
BolI0387930.1	C07	33109917	33111960	Belongs to the cytochrome P450 family
BolI0388460.1	C07	33589413	33594196	negative regulation of immature T cell proliferation in thymus
BolI0388780.1	C07	33852914	33853991	DNA recombination
BolI0388830.1	C07	33884804	33886666	DYW family of nucleic acid deaminases
BolI0389160.1	C07	34180835	34182808	QWRF motif-containing protein
BolI0389220.1	C07	34218369	34225266
BolI0389920.1	C07	35166234	35167230
BolI0389930.1	C07	35205822	35206765	Ribonuclease H protein
BolI0390030.1	C07	35281275	35285949	protein phosphatase 2C 55
BolI0390390.1	C07	35904279	35914497	Auxin response factors (ARFs) are transcriptional factors that bind specifically to the DNA sequence 5'-TGTCTC-3' found in the auxin-responsive promoter elements (AuxREs)
BolI0390520.1	C07	36080752	36082726	zinc ion binding
BolI0391000.1	C07	36598469	36608952
BolI0391170.1	C07	36757749	36758807	RESISTANCE protein
BolI0391190.1	C07	36799054	36802211
BolI0391450.1	C07	37110016	37111595
BolI0391660.1	C07	37329796	37333747	-
BolI0391880.1	C07	37541581	37549931	water dikinase
BolI0391990.1	C07	37663355	37664747	abscisic acid
BolI0392470.1	C07	38165068	38167214	Encodes a SCP1-like small phosphatase (SSP). Three SSPs form a unique group with long N-terminal extensions AT5G46410 (SSP4), AT5G11860 (SSP5), AT4G18140 (SSP4b). SSP4 and SSP4b were localized exclusively in the nuclei, whereas SSP5 accumulated in both nuclei and cytoplasm. All three SSPs encodes active CTD phosphatases like animal SCP1 family proteins, with distinct substrate specificities SSP4 …
BolI0394470.1	C07	39582304	39582744	Ribonuclease H protein
BolI0394960.1	C07	40095000	40095747
BolI0395200.1	C07	40368000	40373268
BolI0396700.1	C07	42203849	42208009	-
BolI0396770.1	C07	42281337	42285664	Serine threonine-protein kinase
BolI0397150.1	C07	42589063	42590713	cytochrome P450
BolI0397520.1	C07	42845731	42851969	glycosyl hydrolase family 38 protein
BolI0397590.1	C07	42914917	42918871
BolI0398230.1	C07	43373741	43376075	Belongs to the cytochrome P450 family
BolI0398260.1	C07	43389662	43393480
BolI0398960.1	C07	44096362	44097447	prolyl 4-hydroxylase
BolI0399400.1	C07	44488050	44493159
BolI0400670.1	C07	45393749	45396387	Peptidyl-prolyl cis-trans isomerase
BolI0401810.1	C07	46060163	46060725
BolI0402870.1	C07	46778510	46780234	G-quadruplex DNA unwinding
BolI0403860.1	C07	47417962	47423904	Ribonuclease H protein
BolI0411310.1	C07	52138768	52139154	zinc finger
BolI0411350.1	C07	52163004	52166881
BolI0411520.1	C07	52266762	52270105	Terpene synthase
BolI0411530.1	C07	52286883	52287222
BolI0411540.1	C07	52301337	52301979	synthase
BolI0411550.1	C07	52302168	52303033	Ribonuclease H protein
BolI0411690.1	C07	52451014	52455979	receptor-like serine threonine-protein kinase
BolI0411880.1	C07	52534394	52535523	PPR repeat
BolI0411910.1	C07	52549602	52550086	-
BolI0412060.1	C07	52659105	52660530	auxin-activated signaling pathway
BolI0412080.1	C07	52671139	52675834	C-terminal domain phosphatase-like 1
BolI0412100.1	C07	52689325	52693082	Pentatricopeptide repeat-containing protein
BolI0412130.1	C07	52699298	52700780	-
BolI0412280.1	C07	52819261	52839234	Disease resistance protein
BolI0412300.1	C07	52845715	52847647	Ribonuclease H protein
BolI0416030.1	C07	55019514	55020494	Glutathione S-transferase
BolI0416310.1	C07	55122117	55123035	acyl-CoA-binding domain-containing protein
BolI0417120.1	C07	55608166	55608702	F-box kelch-repeat protein
BolI0417180.1	C07	55679956	55683532	Ribonuclease H protein
BolI0417340.1	C07	55766675	55767883	F-box Kelch-repeat protein
BolI0418150.1	C07	56309613	56312181	AFG1-like ATPase
BolI0418190.1	C07	56328789	56329061	Ribonuclease H protein
BolI0418730.1	C07	56616292	56617102	Carotenoid 910(9'10')-cleavage dioxygenase
BolI0418760.1	C07	56638962	56657633	Ring finger domain
BolI0418810.1	C07	56675849	56678028	cytochrome P450
BolI0418850.1	C07	56698498	56699904	-
BolI0418860.1	C07	56703951	56704154	-
BolI0418870.1	C07	56714345	56716465	function. Its presence in a non-photosynthetic plant (Epifagus virginiana) and experiments in tobacco indicate that it has an essential function which is probably not related to photosynthesis
BolI0419500.1	C07	57048257	57049282	UPF0587 protein C1orf123 homolog
BolI0419780.1	C07	57190004	57191674	-
BolI0419830.1	C07	57208897	57209238
BolI0419990.1	C07	57290537	57291373	-
BolI0420130.1	C07	57400902	57403514	Pollen-specific leucine-rich repeat extensin-like protein
BolI0420200.1	C07	57428086	57429140	E3 ubiquitin ligase SUD1
BolI0421100.1	C07	57963437	57965771	ATP binding kinase protein kinase protein serine threonine kinase
BolI0421110.1	C07	57971166	57973638	Belongs to the cyclin family
BolI0421710.1	C07	58267146	58269251	small RNA degrading nuclease
BolI0422150.1	C07	58523988	58524717	ribonuclease III family protein
BolI0422180.1	C07	58558887	58559198
BolI0422210.1	C07	58572201	58573528
BolI0422390.1	C07	58705853	58711404	Belongs to the iron ascorbate-dependent oxidoreductase family
BolI0422580.1	C07	58834607	58840193
BolI0422590.1	C07	58847181	58848174
BolI0422600.1	C07	58848316	58849392	BEST Arabidopsis thaliana protein match is
BolI0425990.1	C08	1696832	1698689
BolI0426430.1	C08	2098740	2102144	BTB POZ and TAZ domain-containing protein
BolI0428250.1	C08	3591777	3596131	Domain of unknown function (DUF1985)
BolI0428360.1	C08	3760151	3764049	protein kinase family protein WD-40 repeat
BolI0428570.1	C08	4039554	4041197	Belongs to the glycosyltransferase 8 family
BolI0429100.1	C08	4856371	4856570
BolI0429290.1	C08	5123963	5125465	dwf5, pa, le, st7r, 7red dwf5 (dwarf 5)
BolI0430810.1	C08	7985932	7987777	zinc finger
BolI0431400.1	C08	8971293	8973945
BolI0431880.1	C08	10132056	10135482
BolI0433410.1	C08	19958629	19959212
BolI0435300.1	C08	23494310	23499102	DNA RNA polymerases superfamily protein
BolI0438120.1	C08	27294230	27294985
BolI0438410.1	C08	27541559	27550442	Tudor-like domain present in plant sequences.
BolI0439990.1	C08	29189732	29191071	Domain of unknown function DUF223
BolI0440800.1	C08	29774208	29774596
BolI0441280.1	C08	30217535	30222718	Ribonuclease H protein
BolI0441350.1	C08	30266359	30268970	tesmin TSO1-like CXC
BolI0442320.1	C08	31128354	31133661	Belongs to the TRAFAC class myosin-kinesin ATPase superfamily. Kinesin family
BolI0443120.1	C08	31629704	31635702	Ribonuclease H protein
BolI0443170.1	C08	31667091	31670275	ion transport
BolI0443400.1	C08	31818291	31827223	ankyrin repeat family protein
BolI0443450.1	C08	31846815	31847138	Arginine methyltransferase involved in the assembly or stability of mitochondrial NADH ubiquinone oxidoreductase complex (complex I)
BolI0443460.1	C08	31847730	31848581	Arginine methyltransferase involved in the assembly or stability of mitochondrial NADH ubiquinone oxidoreductase complex (complex I)
BolI0443470.1	C08	31852073	31854702	Belongs to the UDP-glycosyltransferase family
BolI0443540.1	C08	31909760	31912403	Contains the following InterPro domains F-box domain, cyclin-like (InterPro IPR001810), F-box domain, Skp2-like (InterPro IPR022364), F-box associated domain, type 3 (InterPro IPR013187), F-box associated interaction domain (InterPro IPR017451)
BolI0443650.1	C08	31995251	32001771	GDP-fucose protein O-fucosyltransferase
BolI0443700.1	C08	32040219	32043534	BEST Arabidopsis thaliana protein match is Protein of
BolI0444120.1	C08	32323620	32331113	cysteine-type peptidase activity
BolI0444420.1	C08	32640075	32654923	Starch synthase 3
BolI0444790.1	C08	32854384	32855749
BolI0444870.1	C08	32887672	32895387	F-box protein
BolI0444900.1	C08	32904533	32905249	protein ubiquitination
BolI0444910.1	C08	32905622	32906740	Belongs to the disease resistance NB-LRR family
BolI0444950.1	C08	32930637	32934570	Plant transposase (Ptta/En/Spm family)
BolI0445460.1	C08	33246717	33249624	Belongs to the glycosyl hydrolase 5 (cellulase A) family
BolI0445580.1	C08	33375894	33376377
BolI0446030.1	C08	33748939	33750647	GTPase activity
BolI0446750.1	C08	34217351	34219588	late embryogenesis abundant
BolI0447090.1	C08	34385960	34386573	-
BolI0447140.1	C08	34403205	34405267	-
BolI0447980.1	C08	34958101	34959091
BolI0448000.1	C08	34961492	34962378	Small ubiquitinrelated modifier
BolI0448880.1	C08	35593983	35595439	nuclease HARBI1
BolI0454800.1	C08	40750287	40755197	plasma membrane ATPase
BolI0455290.1	C08	41097189	41098401	-
BolI0456300.1	C08	41639915	41642109
BolI0458770.1	C08	43431493	43433114
BolI0461640.1	C08	45532793	45534430
BolI0461750.1	C08	45577485	45585216	Heavy-metal-associated domain
BolI0461800.1	C08	45605491	45606228	peptidyl-prolyl cis-trans isomerase activity
BolI0461900.1	C08	45658665	45661036	heat shock protein
BolI0462470.1	C08	45972368	45975507	Agamous-like MADS-box protein
BolI0463430.1	C08	46557295	46562793	Belongs to the TRAFAC class dynamin-like GTPase superfamily. Dynamin Fzo YdjA family
BolI0464240.1	C08	47030619	47036830	Putative lipopolysaccharide-modifying enzyme.
BolI0465740.1	C08	47889933	47892421	Peptide chain release factor
BolI0466100.1	C08	48087813	48088639	Alcohol dehydrogenase GroES-like domain
BolI0467340.1	C08	48789810	48791401	Phosphatidyl serine synthase
BolI0468290.1	C08	49423405	49424232	-
BolI0468370.1	C08	49495597	49500568	Belongs to the terpene cyclase mutase family
BolI0468450.1	C08	49599267	49603168	protein complex oligomerization
BolI0468770.1	C08	49846271	49847442	Belongs to the cullin family
BolI0469010.1	C08	49978810	49982098	protein ubiquitination
BolI0469490.1	C08	50231942	50232580	The coatomer is a cytosolic protein complex that binds to dilysine motifs and reversibly associates with Golgi non- clathrin-coated vesicles, which further mediate biosynthetic protein transport from the ER, via the Golgi up to the trans Golgi network
BolI0470610.1	C08	50770855	50773198	nuclease activity
BolI0470620.1	C08	50773398	50773928	DDE superfamily endonuclease
BolI0470630.1	C08	50775408	50775854	flavin-containing monooxygenase
BolI0470850.1	C08	50863095	50864026
BolI0470890.1	C08	50885888	50887180	mRNA 3'-splice site recognition
BolI0471250.1	C08	51130101	51132180	malate transporter
BolI0472010.1	C08	51555923	51563361	Ubiquitin-binding domain
BolI0473430.1	C08	52215331	52219194	Belongs to the nonaspanin (TM9SF) (TC 9.A.2) family
BolI0473500.1	C08	52277185	52285553	ubiquitin binding
BolI0473630.1	C08	52357343	52363206	ribonuclease H protein
BolI0473900.1	C08	52486019	52487660	fucosyltransferase
BolI0473910.1	C08	52489656	52492431	GCK
BolI0474060.1	C08	52558840	52559524	PLASMODESMATA CALLOSE-BINDING PROTEIN 3-like
BolI0474120.1	C08	52579279	52581853
BolI0474130.1	C08	52582370	52584880	response to UV-B
BolI0474370.1	C08	52768733	52770076	Protein TRANSPARENT TESTA
BolI0474380.1	C08	52771924	52772408	metalloexopeptidase activity
BolI0474450.1	C08	52844061	52849660	F-box protein
BolI0474910.1	C08	53070758	53071453
BolI0475450.1	C08	53341258	53342608	Belongs to the iron ascorbate-dependent oxidoreductase family
BolI0475520.1	C08	53371480	53372817	Epidermis-specific secreted glycoprotein EP1-like
BolI0475610.1	C08	53401440	53402952	endonuclease exonuclease phosphatase family protein
BolI0476000.1	C08	53605727	53606686	Ribonuclease H protein
BolI0476100.1	C08	53647806	53649508	The RING-variant domain is a C4HC3 zinc-finger like motif found in a number of cellular and viral proteins. Some of these proteins have been shown both in vivo and in vitro to have ubiquitin E3 ligase activity.
BolI0476260.1	C08	53730331	53730593
BolI0477380.1	C08	54390832	54400714	sugar transporter
BolI0477700.1	C08	54576955	54586763	Belongs to the peptidase A1 family
BolI0477780.1	C08	54643609	54650979	helicase protein
BolI0478040.1	C08	54833492	54835613	belongs to the protein kinase superfamily
BolI0478160.1	C08	54888470	54889977	-
BolI0478170.1	C08	54891575	54897409	Ribonuclease H protein
BolI0478470.1	C08	55027681	55028516
BolI0479080.1	C08	55258861	55259515	Belongs to the thiolase family
BolI0479690.1	C08	55533233	55535019	Receptor-like protein 12
BolI0480080.1	C08	55753387	55755054	tetratricopeptide repeat
BolI0480110.1	C08	55761396	55762889	breast cancer
BolI0480420.1	C08	55900981	55901271
BolI0480450.1	C08	55905833	55909775	methylcrotonoyl-CoA carboxylase subunit alpha
BolI0482270.1	C09	483921	485509	Reverse transcriptase-like
BolI0482890.1	C09	897009	898756	Encoded by
BolI0482970.1	C09	997507	1003683	Transducin family protein WD-40 repeat family
BolI0482990.1	C09	1006666	1007506
BolI0483810.1	C09	1621655	1622776	cellular macromolecule catabolic process
BolI0484110.1	C09	1812208	1814196
BolI0484220.1	C09	1877106	1877957
BolI0484230.1	C09	1881862	1885209	ankyrin repeat family protein
BolI0484320.1	C09	1934071	1935189	BEST Arabidopsis thaliana protein match is
BolI0484350.1	C09	1942070	1949981	F-box LRR-repeat protein
BolI0484500.1	C09	2046704	2048253	nuclear RNA-binding protein
BolI0484630.1	C09	2127229	2127575
BolI0484940.1	C09	2244254	2246164	PAPA-1-like family protein zinc finger (HIT type) family protein
BolI0485680.1	C09	2675059	2676729	Belongs to the disease resistance NB-LRR family
BolI0485690.1	C09	2676901	2677434	Belongs to the disease resistance NB-LRR family
BolI0485710.1	C09	2683032	2684998	mediator of RNA polymerase II transcription subunit
BolI0486070.1	C09	2929947	2932846	Glutamate-gated receptor that probably acts as non- selective cation channel
BolI0486090.1	C09	2941447	2948438	FRIGIDA-like protein
BolI0486120.1	C09	2961424	2962308	SNF2 domain-containing protein CLASSY
BolI0486940.1	C09	3385760	3389591	Frigida-like protein
BolI0486980.1	C09	3413568	3417017	DNAJ heat shock N-terminal domain-containing protein
BolI0487250.1	C09	3555192	3556415	zinc finger protein
BolI0487260.1	C09	3566252	3566753
BolI0487330.1	C09	3640347	3642013	nuclease activity
BolI0487360.1	C09	3659558	3660683	protein DEHYDRATION-INDUCED 19 homolog
BolI0487410.1	C09	3691252	3692473	protein refolding
BolI0487490.1	C09	3747478	3748470
BolI0487660.1	C09	3844569	3850901	Ribonuclease H protein
BolI0487760.1	C09	3914212	3916587	PHD finger protein ALFIN-LIKE
BolI0487830.1	C09	3940811	3941584	BEST Arabidopsis thaliana protein match is
BolI0487930.1	C09	4000826	4004820	Belongs to the ubiquitin-conjugating enzyme family
BolI0488250.1	C09	4211656	4220147	cryptochrome
BolI0489170.1	C09	4910380	4915954	histone deacetylase
BolI0491050.1	C09	6236865	6246894	Belongs to the glycosyl hydrolase 17 family
BolI0491060.1	C09	6251195	6252768
BolI0491370.1	C09	6493454	6495000
BolI0491380.1	C09	6498777	6500060	Aux IAA proteins are short-lived transcriptional factors that function as repressors of early auxin response genes at low auxin concentrations
BolI0491690.1	C09	6726093	6727199	at5g67360 (e 0.0) ara12 ara12
BolI0491700.1	C09	6743357	6743815	Ribonuclease H protein
BolI0491710.1	C09	6745110	6745430
BolI0491720.1	C09	6745559	6750368
BolI0491730.1	C09	6759196	6761361	at5g67360 (e 0.0) ara12 ara12
BolI0491760.1	C09	6779181	6779949	at5g67360 (e 0.0) ara12 ara12
BolI0491840.1	C09	6833989	6837671
BolI0492420.1	C09	7270503	7272451
BolI0492720.1	C09	7393084	7394247	Essential component of the vacuolar proton pump (V- ATPase), a multimeric enzyme that catalyzes the translocation of protons across the membranes. Required for assembly and activity of the V-ATPase
BolI0492830.1	C09	7422523	7426711
BolI0494460.1	C09	8801555	8810157	pectinesterase
BolI0494590.1	C09	8950177	8951363
BolI0495980.1	C09	10339421	10340284	Uncharacterised conserved protein UCP022280 (InterPro IPR016803)
BolI0496080.1	C09	10409406	10410294	transposition, RNA-mediated
BolI0497120.1	C09	11476450	11477926	endonuclease activity
BolI0497200.1	C09	11538777	11540292	-
BolI0497310.1	C09	11661731	11664476	negative regulation of Rho guanyl-nucleotide exchange factor activity
BolI0497920.1	C09	12304404	12305070
BolI0498020.1	C09	12415006	12420260
BolI0498040.1	C09	12431687	12433326	proteasome assembly
BolI0498180.1	C09	12640126	12641078	protein dimerization activity
BolI0498240.1	C09	12672611	12673831	-
BolI0498260.1	C09	12676609	12678417	kinase) family
BolI0498290.1	C09	12695191	12695502	O-acyltransferase (WSD1-like)
BolI0498300.1	C09	12695785	12697233	L-malate dehydrogenase binding catalytic malate dehydrogenase oxidoreductase oxidoreductase, acting on the CH-OH group of donors, NAD or NADP as acceptor
BolI0498460.1	C09	12772898	12774868	glycine hydroxymethyltransferase activity
BolI0498480.1	C09	12879887	12881200	Reticulon-like protein
BolI0498490.1	C09	12887484	12888189	Ribonuclease H protein
BolI0498590.1	C09	12989375	12990399
BolI0498800.1	C09	13202233	13207053	serine threonine protein kinase
BolI0498820.1	C09	13225444	13228965	signal peptide peptidase-like 2
BolI0499340.1	C09	13833180	13835605	cell division
BolI0499500.1	C09	14033491	14037732	Pentatricopeptide repeat-containing protein
BolI0499510.1	C09	14042003	14045220	Ribosomal protein-like protein
BolI0499520.1	C09	14064182	14064535	Plant protein of unknown function (DUF825)
BolI0499610.1	C09	14250656	14251380	ADP binding
BolI0499640.1	C09	14279300	14282764	flavin-containing monooxygenase
BolI0500370.1	C09	15409113	15412915	Plant transposase (Ptta/En/Spm family)
BolI0500480.1	C09	15519940	15520571	DNAJ heat shock N-terminal domain-containing protein
BolI0500940.1	C09	16033672	16037095	hydroxymethylglutaryl-CoA reductase (NADPH) activity
BolI0501020.1	C09	16151320	16154556
BolI0501120.1	C09	16297459	16299600	MULE transposase domain
BolI0501130.1	C09	16302340	16303872	Domain of unknown function (DUF1985)
BolI0502040.1	C09	17180362	17182145
BolI0502140.1	C09	17309981	17312772	F-box domain
BolI0502890.1	C09	18295601	18297901	DNA recombination
BolI0503050.1	C09	18434404	18435710	Ribonuclease H protein
BolI0503370.1	C09	18867459	18868205	BEST Arabidopsis thaliana protein match is Cysteine Histidine-rich C1 domain family protein (TAIR
BolI0503410.1	C09	18902868	18904685	Encoded by
BolI0503420.1	C09	18906000	18906731	Polynucleotidyl transferase, ribonuclease H-like superfamily protein
BolI0503650.1	C09	19163824	19165120	Belongs to the 'GDSL' lipolytic enzyme family
BolI0504790.1	C09	20336366	20338079	phosphate transporter
BolI0504800.1	C09	20345038	20346371
BolI0504880.1	C09	20472382	20473713	YGGT family
BolI0504950.1	C09	20533799	20542094
BolI0504970.1	C09	20557208	20557654
BolI0505030.1	C09	20602916	20606587	Disease resistance protein (TIR-NBS-LRR class)
BolI0505160.1	C09	20744518	20745431	EamA-like transporter family
BolI0505270.1	C09	20895878	20899456
BolI0505290.1	C09	20913970	20914748
BolI0505300.1	C09	20916813	20918136	Tubulin is the major constituent of microtubules. It binds two moles of GTP, one at an exchangeable site on the beta chain and one at a non-exchangeable site on the alpha chain
BolI0505310.1	C09	20918324	20921709	calcium-transporting ATPase activity
BolI0505360.1	C09	20980184	20985419	response to arachidonic acid
BolI0505470.1	C09	21054521	21055843	late embryogenesis abundant
BolI0506420.1	C09	22371457	22375318	Plant transposase (Ptta/En/Spm family)
BolI0506600.1	C09	22550021	22551262	Belongs to the class-III pyridoxal-phosphate-dependent aminotransferase family
BolI0507850.1	C09	23937738	23938320	Pollen proteins Ole e I like
BolI0507930.1	C09	23956389	23956817	phosphoric diester hydrolase
BolI0507940.1	C09	23959343	23959771	phosphoric diester hydrolase
BolI0507990.1	C09	23991650	24002148	ATPase activity, coupled to transmembrane movement of substances
BolI0508140.1	C09	24200833	24202059	Wuschel-related homeobox
BolI0508160.1	C09	24220475	24228375	endonuclease activity
BolI0508240.1	C09	24340667	24342644	Calcium-binding protein
BolI0508320.1	C09	24444053	24447132	clathrin assembly protein
BolI0508410.1	C09	24550368	24550873
BolI0508610.1	C09	24908251	24910035	proton-transporting ATP synthase activity, rotational mechanism
BolI0508620.1	C09	24910817	24911353	Domain of unknown function (DUF4218)
BolI0508970.1	C09	25228511	25235167	iron ion binding
BolI0509470.1	C09	25789530	25790654	BEST Arabidopsis thaliana protein match is
BolI0510260.1	C09	26491362	26491961	early-responsive to dehydration
BolI0510620.1	C09	26855807	26857863	SNARE complex disassembly
BolI0510870.1	C09	27109436	27110649	Domain of unknown function (DUF1985)
BolI0511000.1	C09	27230980	27235295	Ribonuclease H protein
BolI0511010.1	C09	27251156	27251803	Belongs to the pyruvate kinase family
BolI0511150.1	C09	27392321	27393914	Ribonuclease H protein
BolI0511160.1	C09	27399439	27401838	RuBisCO catalyzes two reactions the carboxylation of D- ribulose 1,5-bisphosphate, the primary event in carbon dioxide fixation, as well as the oxidative fragmentation of the pentose substrate in the photorespiration process. Both reactions occur simultaneously and in competition at the same active site
BolI0511780.1	C09	28225221	28226673	Glycine cleavage T-protein C-terminal barrel domain
BolI0513100.1	C09	29860558	29868320	Ribonuclease H protein
BolI0513720.1	C09	30721268	30721611
BolI0515680.1	C09	36029460	36033096	G-quadruplex DNA unwinding
BolI0517060.1	C09	39752015	39753262	-
BolI0518830.1	C09	42386218	42387304	ATPase HMA5
BolI0518840.1	C09	42388757	42391816	ATPase HMA5
BolI0519600.1	C09	43515144	43520584	O-acyltransferase (WSD1-like)
BolI0519630.1	C09	43531816	43532400	-
BolI0521540.1	C09	45870077	45870714
BolI0521570.1	C09	45885600	45885929
BolI0521850.1	C09	46114189	46115466	Membrane bound O-acyl transferase family
BolI0521870.1	C09	46132148	46134409	DNA recombination
BolI0521920.1	C09	46276866	46277441
BolI0522380.1	C09	46828031	46829006	At2g34160-like
BolI0522840.1	C09	47277186	47278458	magnesium ion transmembrane transporter activity
BolI0522970.1	C09	47408504	47410413	alpha-(1->3)-fucosyltransferase activity
BolI0524470.1	C09	49173421	49174842	Protein PLANT CADMIUM RESISTANCE
BolI0524490.1	C09	49261160	49278546	Ribonuclease H protein
BolI0525060.1	C09	49792072	49795574	PMR5 N terminal Domain
BolI0525090.1	C09	49818855	49820386	palmitoyl-(protein) hydrolase activity
BolI0525110.1	C09	49826775	49827218	Lariat debranching enzyme, C-terminal domain
BolI0525460.1	C09	50219404	50220917	-
BolI0525510.1	C09	50312598	50313743	F-box associated domain
BolI0525520.1	C09	50346636	50347781	F-box associated domain
BolI0525560.1	C09	50386739	50393655	isoform X1
BolI0525690.1	C09	50447690	50448616	HIT domain
BolI0526410.1	C09	50954642	50956380
BolI0526540.1	C09	51088477	51094865
BolI0526730.1	C09	51283503	51294208	Ribonuclease H protein
BolI0526740.1	C09	51298443	51299675	No apical meristem (NAM) protein
BolI0526800.1	C09	51343369	51344547	Encoded by
BolI0526810.1	C09	51349850	51351625
BolI0527040.1	C09	51535724	51537411
BolI0527050.1	C09	51538871	51540371	Plant transposase (Ptta/En/Spm family)
BolI0527110.1	C09	51576985	51577838
BolI0527130.1	C09	51591424	51591893	Tropinone reductase
BolI0527220.1	C09	51674825	51675450	Squamosa promoter-binding-like protein
BolI0527250.1	C09	51704463	51705524	ABC transporter E family member
BolI0527290.1	C09	51781590	51786470	-
BolI0527640.1	C09	52055130	52059233
BolI0527690.1	C09	52117808	52126969	NOT transcription complex subunit VIP2
BolI0528010.1	C09	52370038	52373448	-
BolI0528450.1	C09	52740673	52741614	lectin protein kinase family
BolI0528790.1	C09	53033099	53034172
BolI0529150.1	C09	53463235	53466012	cation H(
BolI0529290.1	C09	53564203	53565756	Belongs to the disease resistance NB-LRR family
BolI0529410.1	C09	53694901	53697321	Ribosomal protein-like protein
BolI0529780.1	C09	54105070	54109390	CCR4-associated factor 1 homolog
BolI0529840.1	C09	54175867	54179832	Domain of unknown function (DUF4283)
BolI0529900.1	C09	54242892	54247090	Belongs to the protein kinase superfamily. Ser Thr protein kinase family
BolI0530220.1	C09	54591587	54593218	ETHYLENE INSENSITIVE 3-like
BolI0530240.1	C09	54621557	54624224	Belongs to the multicopper oxidase family
BolI0530530.1	C09	54873505	54877524	TdcA1-ORF2 protein
BolI0530540.1	C09	54898492	54899445	TdcA1-ORF2 protein
BolI0530640.1	C09	54992430	54997253	Auxin response factors (ARFs) are transcriptional factors that bind specifically to the DNA sequence 5'-TGTCTC-3' found in the auxin-responsive promoter elements (AuxREs)
BolI0530660.1	C09	55010166	55012217
BolI0530910.1	C09	55225528	55226542	auxin-activated signaling pathway
BolI0531370.1	C09	55521148	55523462	phosphoethanolamine N-methyltransferase activity
BolI0533250.1	C09	57227011	57229891
BolI0533260.1	C09	57230368	57230670	Serine aminopeptidase, S33
BolI0533460.1	C09	57363603	57370652	ATPases associated with a variety of cellular activities
BolI0534080.1	C09	57788305	57789102	Ribonuclease H protein
BolI0534410.1	C09	58042654	58048652	Belongs to the BolA IbaG family
BolI0534830.1	C09	58369199	58371255	cysteine-type peptidase activity
BolI0535650.1	C09	58874398	58877891
BolI0535750.1	C09	58905272	58913239	damaged DNA binding
BolI0535830.1	C09	58971205	58975873	aspartic-type endopeptidase activity
BolI0536170.1	C09	59216425	59217706	long chain acyl-coa synthetase 9
BolI0536310.1	C09	59309432	59315496	sister chromatid cohesion
BolI0536320.1	C09	59317954	59321589	protein deneddylation
BolI0536330.1	C09	59326465	59330979	serine acetyltransferase
BolI0537320.1	C09	60107713	60113211	metal tolerance protein
BolI0537900.1	C09	60355719	60357930	DNA bending DNA binding telomeric DNA binding
BolI0538010.1	C09	60420299	60420682	USP8 dimerisation domain
BolI0539020.1	C09	61131534	61133833	Zinc finger CCCH domain-containing protein 55-like
BolI0539050.1	C09	61144718	61151973	DDT domain
BolI0539310.1	C09	61264317	61269318	Rho GTPase-activating protein
BolI0539370.1	C09	61298204	61302321	ion channel
BolI0541960.1	C09	62850428	62852313	Vacuolar protein sorting-associated protein
BolI0542060.1	C09	62878636	62879956
BolI0542180.1	C09	62930514	62933858	RNA helicase
BolI0542980.1	C09	63305388	63305699	DNA-binding transcription factor activity, RNA polymerase II-specific
BolI0544390.1	C09	64030440	64035653	Ribonuclease H protein
BolI0544460.1	C09	64108311	64113487	BEST Arabidopsis thaliana protein match is
BolI0544480.1	C09	64118100	64118763	U3 small nucleolar RNA-associated protein
BolI0544820.1	C09	64287032	64290023	TIR domain
BolI0545250.1	C09	64500530	64502581	Uncharacterised conserved protein UCP030365 (InterPro IPR016953)
BolI0545460.1	C09	64610683	64612728	Histone-lysine N-methyltransferase, H3 lysine-9 specific
BolI0545590.1	C09	64662646	64665482	N-terminal C2 in EEIG1 and EHBP1 proteins
BolI0545610.1	C09	64668456	64672052	Alpha-L-arabinofuranosidase
BolI0545620.1	C09	64677491	64677860
BolI0545630.1	C09	64679719	64680502	protein-cysteine S-palmitoyltransferase activity
BolI0545640.1	C09	64690361	64690879	protein-cysteine S-palmitoyltransferase activity
BolI0545650.1	C09	64702897	64703898	Belongs to the ubiquitin-conjugating enzyme family
BolI0545660.1	C09	64711612	64712328	transcription factor
BolI0545670.1	C09	64712442	64712904	Prokaryotic RING finger family 4
BolI0545680.1	C09	64725133	64728676	Alpha-L-arabinofuranosidase
BolI0545720.1	C09	64749914	64751844	SWI SNF-related matrix-associated actin-dependent regulator of chromatin subfamily A member 3-like 1
BolI0545770.1	C09	64799631	64801362	CCCH-type zinc fingerfamily protein with RNA-binding domain
BolI0546480.1	C09	65203877	65206650	ionotropic glutamate receptor activity
BolI0547000.1	C09	65578141	65579800	receptor-like protein kinase
BolI0547230.1	C09	65717547	65718227	Lipid phosphate phosphatase gamma
BolI0547240.1	C09	65726965	65729051	Importin alpha
BolI0547250.1	C09	65730980	65731864
BolI0547260.1	C09	65732579	65733211	-
BolI0547690.1	C09	65969001	65970628	Dolichyl-diphosphooligosaccharide--protein glycosyltransferase subunit
BolI0566240.1	ctg_199	16715	19744	ribosomal protein S2
BolI0574470.1	ctg_287	22396	27445	Belongs to the universal ribosomal protein uS12 family
BolI0574480.1	ctg_287	28704	29702	-
BolI0574490.1	ctg_287	30735	31985
