# Supplementary material for: Chromosome-scale reference genome of broccoli (Brassica oleracea var. italica Plenck) provides insights into glucosinolate biosynthesis
Source: Hortic Res. 2024 Feb 28;11(5):uhae063. doi: 10.1093/hr/uhae063 (PMC11077082; doi:10.1093/hr/uhae063)
Supplement: Web_Material_uhae063 [file web_material_uhae063.zip › Table S2-TEfilter.xlsx]

## Sheet: Sheet1
scaffold	Start	End	Class1	Class2	Type	Identity	Time (Mya)
Braxi_000	956	1184	LTR	Copia	Fragment	0.872	9.84615
Braxi_000	1186	5279	LTR	Copia	Fragment	0.755	18.8462
Braxi_000	5290	5530	LTR	Copia	Fragment	0.864	10.4615
Braxi_000	19453	19533	LTR	Gypsy	Fragment	0.786	16.4615
Braxi_000	34533	34659	LTR	Copia	Fragment	0.805	15
Braxi_000	35654	35859	LTR	Copia	Fragment	0.83	13.0769
Braxi_000	38973	39440	LTR	Copia	Fragment	0.789	16.2308
Braxi_000	49449	49560	LTR	Copia	Fragment	0.902	7.53846
Braxi_000	63542	64478	LTR	Copia	Fragment	0.981	1.46154
Braxi_000	71784	72061	LTR	Copia	Fragment	0.934	5.07692
Braxi_000	73654	74314	LTR	Gypsy	Fragment	0.981	1.46154
Braxi_000	79732	80281	LTR	Gypsy	Fragment	0.917	6.38462
Braxi_000	82268	82630	LTR	Copia	Fragment	0.833	12.8462
Braxi_000	86729	87735	LTR	Copia	Fragment	0.868	10.1538
Braxi_000	89492	89597	LTR	Gypsy	Fragment	0.798	15.5385
Braxi_000	89652	89895	LTR	Gypsy	Fragment	0.797	15.6154
Braxi_000	89926	90077	LTR	Gypsy	Fragment	0.853	11.3077
Braxi_000	90402	90514	LTR	Gypsy	Fragment	0.799	15.4615
Braxi_000	90691	90871	LTR	Gypsy	Fragment	0.794	15.8462
Braxi_000	91647	91892	LTR	Gypsy	Fragment	0.805	15
Braxi_000	91895	96019	LTR	unknown	Complete	1	0
Braxi_000	96020	96293	LTR	Gypsy	Fragment	0.764	18.1538
Braxi_000	106617	111917	LTR	Copia	Complete	1	0
Braxi_000	155722	156068	LTR	Gypsy	Fragment	0.754	18.9231
Braxi_000	222662	223512	LTR	Gypsy	Fragment	0.866	10.3077
Braxi_000	223901	224183	LTR	Gypsy	Fragment	0.722	21.3846
Braxi_000	227296	228936	LTR	unknown	Fragment	0.975	1.92308
Braxi_000	252123	253380	LTR	Copia	Fragment	0.88	9.23077
Braxi_000	255893	256007	LTR	Copia	Fragment	0.884	8.92308
Braxi_000	269905	270130	LTR	unknown	Fragment	0.831	13
Braxi_000	270246	270463	LTR	unknown	Fragment	0.87	10
Braxi_000	325157	325350	LTR	Copia	Fragment	0.803	15.1538
Braxi_000	342081	343031	LTR	Gypsy	Fragment	0.769	17.7692
Braxi_000	352654	352816	LTR	Copia	Fragment	0.838	12.4615
Braxi_000	370216	370801	LTR	Copia	Fragment	0.796	15.6923
Braxi_000	370775	371057	LTR	unknown	Fragment	0.885	8.84615
Braxi_000	372306	372453	LTR	unknown	Fragment	0.888	8.61538
Braxi_000	430405	430500	LTR	Copia	Fragment	0.914	6.61538
Braxi_000	445573	446381	LTR	unknown	Fragment	0.935	5
Braxi_000	449778	450224	LTR	Gypsy	Fragment	0.906	7.23077
Braxi_000	451501	452133	LTR	unknown	Fragment	0.82	13.8462
Braxi_000	452208	452485	LTR	Copia	Fragment	0.927	5.61538
Braxi_000	455478	455559	LTR	unknown	Fragment	0.825	13.4615
Braxi_000	503424	509528	LTR	Copia	Complete	1	0
Braxi_000	511129	512648	LTR	Gypsy	Fragment	0.858	10.9231
Braxi_000	533085	533198	LTR	Copia	Fragment	0.947	4.07692
Braxi_000	550819	550898	LTR	Gypsy	Fragment	0.838	12.4615
Braxi_000	566137	566330	LTR	unknown	Fragment	0.912	6.76923
Braxi_000	566344	566585	LTR	unknown	Fragment	0.946	4.15385
Braxi_000	566636	566721	LTR	unknown	Fragment	0.965	2.69231
Braxi_000	586111	586476	LTR	Copia	Fragment	0.945	4.23077
Braxi_000	586477	588085	LTR	Copia	Fragment	0.97	2.30769
Braxi_000	595309	596253	LTR	Copia	Fragment	0.98	1.53846
Braxi_000	600247	600395	LTR	unknown	Fragment	0.993	0.538462
Braxi_000	600735	601530	LTR	unknown	Fragment	0.966	2.61538
Braxi_000	612538	612883	LTR	Copia	Fragment	0.935	5
Braxi_000	618352	618951	LTR	Gypsy	Fragment	0.952	3.69231
Braxi_000	624483	624631	LTR	Copia	Fragment	0.953	3.61538
Braxi_000	647844	653542	LTR	unknown	Complete	0.9907	0.715385
Braxi_000	654680	654805	LTR	unknown	Fragment	0.83	13.0769
Braxi_000	655383	655695	LTR	unknown	Fragment	0.793	15.9231
Braxi_000	671348	671506	LTR	Copia	Fragment	0.764	18.1538
Braxi_000	691418	692850	LTR	Gypsy	Fragment	0.916	6.46154
Braxi_000	694501	694608	LTR	Copia	Fragment	0.738	20.1538
Braxi_000	694612	694842	LTR	Copia	Fragment	0.786	16.4615
Braxi_000	715477	715622	LTR	Copia	Fragment	0.946	4.15385
Braxi_000	715610	717054	LTR	Copia	Fragment	0.902	7.53846
Braxi_000	717055	717213	LTR	unknown	Fragment	0.82	13.8462
Braxi_000	717214	717573	LTR	Copia	Fragment	0.902	7.53846
Braxi_000	717550	718840	LTR	Copia	Fragment	0.89	8.46154
Braxi_000	718841	720139	LTR	Copia	Fragment	0.767	17.9231
Braxi_000	720152	720835	LTR	Copia	Fragment	0.884	8.92308
Braxi_000	720836	720926	LTR	Gypsy	Fragment	0.837	12.5385
Braxi_000	720951	721092	LTR	Copia	Fragment	0.879	9.30769
Braxi_000	721823	722089	LTR	Copia	Fragment	0.867	10.2308
Braxi_000	727827	727908	LTR	unknown	Fragment	0.9	7.69231
Braxi_000	735417	735670	LTR	Copia	Fragment	0.866	10.3077
Braxi_000	764408	764655	LTR	Gypsy	Fragment	0.746	19.5385
Braxi_000	799627	799885	LTR	unknown	Fragment	0.853	11.3077
Braxi_000	800203	800330	LTR	Copia	Fragment	0.835	12.6923
Braxi_000	805427	805917	LTR	Copia	Fragment	0.827	13.3077
Braxi_000	838408	838837	LTR	Gypsy	Fragment	0.872	9.84615
Braxi_000	838906	839618	LTR	Gypsy	Fragment	0.937	4.84615
Braxi_000	840006	840317	LTR	Copia	Fragment	0.868	10.1538
Braxi_000	850796	850988	LTR	unknown	Fragment	0.711	22.2308
Braxi_000	861549	862046	LTR	Copia	Fragment	0.95	3.84615
Braxi_000	864902	865048	LTR	unknown	Fragment	0.722	21.3846
Braxi_000	891804	893099	LTR	Copia	Fragment	0.945	4.23077
Braxi_000	896265	896423	LTR	unknown	Fragment	0.819	13.9231
Braxi_000	901425	901573	LTR	Gypsy	Fragment	0.762	18.3077
Braxi_000	948141	948554	LTR	Copia	Fragment	0.932	5.23077
Braxi_000	948556	948954	LTR	Copia	Fragment	0.836	12.6154
Braxi_000	956518	957440	LTR	Gypsy	Fragment	0.926	5.69231
Braxi_000	977264	977900	LTR	unknown	Fragment	0.905	7.30769
Braxi_000	993550	994424	LTR	Gypsy	Fragment	0.959	3.15385
Braxi_000	1006754	1006896	LTR	unknown	Fragment	0.902	7.53846
Braxi_000	1015054	1015189	LTR	unknown	Fragment	0.934	5.07692
Braxi_000	1016138	1016631	LTR	unknown	Fragment	0.939	4.69231
Braxi_000	1016196	1016820	LTR	Copia	Fragment	0.883	9
Braxi_000	1016819	1017600	LTR	Copia	Fragment	0.906	7.23077
Braxi_000	1025621	1028318	LTR	Gypsy	Fragment	0.982	1.38462
Braxi_000	1028319	1033411	LTR	Gypsy	Fragment	0.961	3
Braxi_000	1033414	1036111	LTR	Gypsy	Fragment	0.981	1.46154
Braxi_000	1048248	1048458	LTR	unknown	Fragment	0.736	20.3077
Braxi_000	1057952	1058186	LTR	Copia	Fragment	0.776	17.2308
Braxi_000	1060594	1061111	LTR	Copia	Fragment	0.94	4.61538
Braxi_000	1083151	1083268	LTR	unknown	Fragment	0.88	9.23077
Braxi_000	1083432	1083994	LTR	Copia	Fragment	0.894	8.15385
Braxi_000	1087812	1088235	LTR	unknown	Fragment	0.852	11.3846
Braxi_000	1116630	1126806	LTR	Gypsy	Complete	0.9955	0.346154
Braxi_000	1130522	1130721	LTR	Copia	Fragment	0.965	2.69231
Braxi_000	1130724	1131330	LTR	Copia	Fragment	0.934	5.07692
Braxi_000	1137072	1138160	LTR	unknown	Fragment	0.929	5.46154
Braxi_000	1138331	1138861	LTR	unknown	Fragment	0.76	18.4615
Braxi_000	1140945	1141068	LTR	Copia	Fragment	0.788	16.3077
Braxi_000	1146071	1146400	LTR	Gypsy	Fragment	0.862	10.6154
Braxi_000	1151730	1152352	LTR	Copia	Fragment	0.958	3.23077
Braxi_000	1162470	1162667	LTR	Copia	Fragment	0.95	3.84615
Braxi_000	1171260	1171584	LTR	Copia	Fragment	0.985	1.15385
Braxi_000	1171709	1171821	LTR	Copia	Fragment	0.938	4.76923
Braxi_000	1171830	1172071	LTR	Copia	Fragment	0.942	4.46154
Braxi_000	1174706	1174936	LTR	unknown	Fragment	0.773	17.4615
Braxi_000	1178687	1179321	LTR	unknown	Fragment	0.934	5.07692
Braxi_000	1191503	1192303	LTR	unknown	Fragment	0.965	2.69231
Braxi_000	1192661	1192809	LTR	unknown	Fragment	0.987	1
Braxi_000	1194726	1194889	LTR	Copia	Fragment	0.8	15.3846
Braxi_000	1198951	1210188	LTR	Gypsy	Complete	0.998	0.153846
Braxi_000	1228054	1228200	LTR	unknown	Fragment	0.772	17.5385
Braxi_000	1230745	1230994	LTR	Copia	Fragment	0.809	14.6923
Braxi_000	1241447	1241675	LTR	Copia	Fragment	0.856	11.0769
Braxi_000	1242760	1243425	LTR	unknown	Fragment	0.943	4.38462
Braxi_000	1257078	1257683	LTR	Gypsy	Fragment	0.729	20.8462
Braxi_000	1264331	1264764	LTR	Copia	Fragment	0.913	6.69231
Braxi_000	1266065	1266383	LTR	Gypsy	Fragment	0.93	5.38462
Braxi_000	1338400	1338485	LTR	Gypsy	Fragment	0.856	11.0769
Braxi_000	1338428	1339067	LTR	Gypsy	Fragment	0.829	13.1538
Braxi_000	1407080	1407757	LTR	unknown	Fragment	0.913	6.69231
Braxi_000	1410550	1410888	LTR	unknown	Fragment	0.813	14.3846
Braxi_000	1427037	1427767	LTR	unknown	Fragment	0.927	5.61538
Braxi_000	1432081	1432409	LTR	Copia	Fragment	0.83	13.0769
Braxi_000	1432407	1432587	LTR	Copia	Fragment	0.916	6.46154
Braxi_000	1432588	1432707	LTR	unknown	Fragment	0.782	16.7692
Braxi_000	1432708	1434126	LTR	Copia	Fragment	0.916	6.46154
Braxi_000	1433872	1434384	LTR	Gypsy	Fragment	0.841	12.2308
Braxi_000	1434157	1434815	LTR	Copia	Fragment	0.822	13.6923
Braxi_000	1434816	1435260	LTR	unknown	Fragment	0.795	15.7692
Braxi_000	1435261	1435519	LTR	Copia	Fragment	0.822	13.6923
Braxi_000	1435346	1436656	LTR	unknown	Fragment	0.829	13.1538
Braxi_000	1436317	1437408	LTR	Copia	Fragment	0.957	3.30769
Braxi_000	1437409	1438974	LTR	Gypsy	Fragment	0.873	9.76923
Braxi_000	1438928	1439036	LTR	Copia	Fragment	0.88	9.23077
Braxi_000	1439065	1439236	LTR	unknown	Fragment	0.889	8.53846
Braxi_000	1439237	1439316	LTR	Gypsy	Fragment	0.859	10.8462
Braxi_000	1446613	1446752	LTR	unknown	Fragment	0.814	14.3077
Braxi_000	1453404	1454364	LTR	unknown	Fragment	0.964	2.76923
Braxi_000	1454365	1456955	LTR	unknown	Fragment	0.941	4.53846
Braxi_000	1462619	1462975	LTR	Gypsy	Fragment	0.972	2.15385
Braxi_000	1462976	1464783	LTR	Gypsy	Fragment	0.907	7.15385
Braxi_000	1482090	1482213	LTR	Copia	Fragment	0.782	16.7692
Braxi_000	1489426	1489538	LTR	Copia	Fragment	0.839	12.3846
Braxi_000	1491757	1492217	LTR	Copia	Fragment	0.826	13.3846
Braxi_000	1493425	1493672	LTR	unknown	Fragment	0.756	18.7692
Braxi_000	1493434	1493754	LTR	Copia	Fragment	0.756	18.7692
Braxi_000	1496465	1496838	LTR	unknown	Fragment	0.928	5.53846
Braxi_000	1497046	1497361	LTR	unknown	Fragment	0.955	3.46154
Braxi_000	1497403	1497488	LTR	unknown	Fragment	0.953	3.61538
Braxi_000	1531411	1531564	LTR	Copia	Fragment	0.76	18.4615
Braxi_000	1554296	1554564	LTR	Copia	Fragment	0.774	17.3846
Braxi_000	1555864	1556087	LTR	Copia	Fragment	0.796	15.6923
Braxi_000	1557421	1557649	LTR	Gypsy	Fragment	0.788	16.3077
Braxi_000	1565394	1566658	LTR	Copia	Fragment	0.952	3.69231
Braxi_000	1566691	1566864	LTR	unknown	Fragment	0.902	7.53846
Braxi_000	1566865	1566960	LTR	unknown	Fragment	0.812	14.4615
Braxi_000	1575670	1575757	LTR	Copia	Fragment	0.894	8.15385
Braxi_000	1586802	1597921	LTR	Gypsy	Complete	0.996	0.307692
Braxi_000	1608161	1608455	LTR	Copia	Fragment	0.918	6.30769
Braxi_000	1632739	1632901	LTR	Copia	Fragment	0.92	6.15385
Braxi_000	1638573	1638922	LTR	unknown	Fragment	0.951	3.76923
Braxi_000	1639094	1640230	LTR	Gypsy	Fragment	0.901	7.61538
Braxi_000	1650039	1650314	LTR	Copia	Fragment	0.747	19.4615
Braxi_000	1660349	1660505	LTR	Gypsy	Fragment	0.799	15.4615
Braxi_000	1660537	1661191	LTR	Copia	Fragment	0.969	2.38462
Braxi_000	1661205	1661426	LTR	Gypsy	Fragment	0.749	19.3077
Braxi_000	1674879	1675059	LTR	Copia	Fragment	0.783	16.6923
Braxi_000	1674922	1675069	LTR	unknown	Fragment	0.777	17.1538
Braxi_000	1716277	1717178	LTR	Copia	Fragment	0.818	14
Braxi_000	1731296	1731540	LTR	Copia	Fragment	0.963	2.84615
Braxi_000	1731542	1732713	LTR	Copia	Fragment	0.849	11.6154
Braxi_000	1732709	1733542	LTR	Copia	Fragment	0.939	4.69231
Braxi_000	1733543	1734672	LTR	Gypsy	Fragment	0.98	1.53846
Braxi_000	1734673	1737735	LTR	Copia	Fragment	0.925	5.76923
Braxi_000	1737740	1738018	LTR	Copia	Fragment	0.961	3
Braxi_000	1742790	1742885	LTR	unknown	Fragment	0.792	16
Braxi_000	1748116	1748288	LTR	unknown	Fragment	0.822	13.6923
Braxi_000	1753380	1753729	LTR	Copia	Fragment	0.934	5.07692
Braxi_000	1755594	1756897	LTR	Copia	Fragment	0.804	15.0769
Braxi_000	1756901	1758034	LTR	Copia	Fragment	0.896	8
Braxi_000	1758035	1758653	LTR	Copia	Fragment	0.732	20.6154
Braxi_000	1758636	1758780	LTR	Copia	Fragment	0.931	5.30769
Braxi_000	1758775	1759124	LTR	Copia	Fragment	0.919	6.23077
Braxi_000	1759129	1762922	LTR	Copia	Fragment	0.824	13.5385
Braxi_000	1764787	1765138	LTR	Copia	Fragment	0.934	5.07692
Braxi_000	1813524	1814456	LTR	Copia	Fragment	0.898	7.84615
Braxi_000	1833871	1834000	LTR	unknown	Fragment	0.784	16.6154
Braxi_000	1836798	1837088	LTR	Copia	Fragment	0.89	8.46154
Braxi_000	1837089	1841247	LTR	Copia	Fragment	0.885	8.84615
Braxi_000	1841248	1841542	LTR	Copia	Fragment	0.908	7.07692
Braxi_000	1844006	1844503	LTR	Copia	Fragment	0.74	20
Braxi_000	1845043	1845218	LTR	unknown	Fragment	0.82	13.8462
Braxi_000	1845692	1845848	LTR	unknown	Fragment	0.82	13.8462
Braxi_000	1860846	1860954	LTR	Copia	Fragment	0.835	12.6923
Braxi_000	1866399	1866540	LTR	unknown	Fragment	0.856	11.0769
Braxi_000	1866983	1867090	LTR	unknown	Fragment	0.926	5.69231
Braxi_000	1889131	1889211	LTR	unknown	Fragment	0.914	6.61538
Braxi_000	1889264	1889692	LTR	unknown	Fragment	0.929	5.46154
Braxi_000	1889852	1890085	LTR	unknown	Fragment	0.906	7.23077
Braxi_000	1893540	1893687	LTR	Gypsy	Fragment	0.76	18.4615
Braxi_000	1911032	1911224	LTR	Copia	Fragment	0.816	14.1538
Braxi_000	1915359	1915551	LTR	Copia	Fragment	0.821	13.7692
Braxi_000	1931061	1931175	LTR	unknown	Fragment	0.91	6.92308
Braxi_000	1933293	1933394	LTR	unknown	Fragment	0.892	8.30769
Braxi_000	1933402	1933713	LTR	unknown	Fragment	0.909	7
Braxi_000	1933705	1934366	LTR	unknown	Fragment	0.93	5.38462
Braxi_000	1934414	1934531	LTR	unknown	Fragment	0.937	4.84615
Braxi_000	1957934	1961762	LTR	Gypsy	Fragment	0.931	5.30769
Braxi_000	1961343	1961853	LTR	Copia	Fragment	0.943	4.38462
Braxi_000	1961751	1962120	LTR	unknown	Fragment	0.844	12
Braxi_000	1962327	1962630	LTR	Gypsy	Fragment	0.766	18
Braxi_000	1966351	1966456	LTR	unknown	Fragment	0.832	12.9231
Braxi_000	1975517	1977449	LTR	Gypsy	Fragment	0.895	8.07692
Braxi_000	1977615	1980755	LTR	Gypsy	Fragment	0.934	5.07692
Braxi_000	1980803	1981167	LTR	Gypsy	Fragment	0.972	2.15385
Braxi_000	1981163	1981577	LTR	Gypsy	Fragment	0.947	4.07692
Braxi_000	1981595	1984396	LTR	Gypsy	Fragment	0.935	5
Braxi_000	1984559	1986491	LTR	Gypsy	Fragment	0.895	8.07692
Braxi_000	2011793	2011922	LTR	Gypsy	Fragment	0.748	19.3846
Braxi_000	2011841	2011935	LTR	Copia	Fragment	0.905	7.30769
Braxi_000	2039260	2039515	LTR	Copia	Fragment	0.839	12.3846
Braxi_000	2040260	2040346	LTR	Copia	Fragment	0.814	14.3077
Braxi_000	2040452	2040532	LTR	Copia	Fragment	0.85	11.5385
Braxi_000	2042721	2043247	LTR	Gypsy	Fragment	0.781	16.8462
Braxi_000	2044482	2045011	LTR	Copia	Fragment	0.799	15.4615
Braxi_000	2072509	2072656	LTR	unknown	Fragment	0.777	17.1538
Braxi_000	2087031	2087431	LTR	Copia	Fragment	0.735	20.3846
Braxi_000	2087438	2088056	LTR	unknown	Fragment	0.956	3.38462
Braxi_000	2088057	2088246	LTR	Copia	Fragment	0.873	9.76923
Braxi_000	2088246	2088865	LTR	Copia	Fragment	0.903	7.46154
Braxi_000	2088865	2089692	LTR	Copia	Fragment	0.901	7.61538
Braxi_000	2101771	2102402	LTR	Gypsy	Fragment	0.83	13.0769
Braxi_000	2102403	2103187	LTR	unknown	Fragment	0.917	6.38462
Braxi_000	2104332	2104804	LTR	Copia	Fragment	0.811	14.5385
Braxi_000	2116790	2122422	LTR	unknown	Complete	0.9814	1.43077
Braxi_000	2144119	2149737	LTR	Copia	Complete	1	0
Braxi_000	2156149	2157383	LTR	Copia	Fragment	0.937	4.84615
Braxi_000	2166262	2166784	LTR	Copia	Fragment	0.836	12.6154
Braxi_000	2169424	2169905	LTR	unknown	Fragment	0.896	8
Braxi_000	2177732	2177888	LTR	Copia	Fragment	0.869	10.0769
Braxi_000	2183246	2183350	LTR	Copia	Fragment	0.913	6.69231
Braxi_000	2192341	2192961	LTR	Copia	Fragment	0.825	13.4615
Braxi_000	2193787	2194289	LTR	Gypsy	Fragment	0.865	10.3846
Braxi_000	2197143	2197317	LTR	Gypsy	Fragment	0.805	15
Braxi_000	2198061	2198530	LTR	Copia	Fragment	0.927	5.61538
Braxi_000	2199063	2206278	LTR	unknown	Complete	1	0
Braxi_000	2224058	2225278	LTR	Gypsy	Fragment	0.854	11.2308
Braxi_000	2230732	2230963	LTR	Copia	Fragment	0.866	10.3077
Braxi_000	2232145	2232536	LTR	unknown	Fragment	0.821	13.7692
Braxi_000	2232199	2232544	LTR	Copia	Fragment	0.794	15.8462
Braxi_000	2234206	2244456	LTR	Copia	Complete	1	0
Braxi_000	2238304	2243981	LTR	Copia	Complete	0.9963	0.284615
Braxi_000	2246487	2247554	LTR	Gypsy	Fragment	0.793	15.9231
Braxi_000	2246889	2247085	LTR	unknown	Fragment	0.807	14.8462
Braxi_000	2247086	2247790	LTR	unknown	Fragment	0.906	7.23077
Braxi_000	2247791	2247908	LTR	unknown	Fragment	0.807	14.8462
Braxi_000	2249176	2249708	LTR	unknown	Fragment	0.9	7.69231
Braxi_000	2249357	2249529	LTR	Gypsy	Fragment	0.825	13.4615
Braxi_000	2249530	2250897	LTR	unknown	Fragment	0.828	13.2308
Braxi_000	2249896	2250898	LTR	unknown	Fragment	0.903	7.46154
Braxi_000	2250899	2252282	LTR	unknown	Fragment	0.824	13.5385
Braxi_000	2301388	2301527	LTR	Copia	Fragment	0.857	11
Braxi_000	2330667	2330760	LTR	unknown	Fragment	0.894	8.15385
Braxi_000	2330810	2331466	LTR	unknown	Fragment	0.922	6
Braxi_000	2375290	2376475	LTR	Copia	Fragment	0.963	2.84615
Braxi_000	2376263	2376529	LTR	unknown	Fragment	0.934	5.07692
Braxi_000	2391181	2391851	LTR	unknown	Fragment	0.913	6.69231
Braxi_000	2392044	2392712	LTR	unknown	Fragment	0.921	6.07692
Braxi_000	2423239	2423418	LTR	Copia	Fragment	0.808	14.7692
Braxi_000	2424419	2424622	LTR	Copia	Fragment	0.842	12.1538
Braxi_000	2425759	2426171	LTR	Gypsy	Fragment	0.926	5.69231
Braxi_000	2426335	2427212	LTR	Gypsy	Fragment	0.929	5.46154
Braxi_000	2443832	2444186	LTR	unknown	Fragment	0.905	7.30769
Braxi_000	2444425	2444668	LTR	unknown	Fragment	0.963	2.84615
Braxi_000	2453990	2454123	LTR	unknown	Fragment	0.91	6.92308
Braxi_000	2492051	2492432	LTR	unknown	Fragment	0.818	14
Braxi_000	2512235	2513028	LTR	Copia	Fragment	0.901	7.61538
Braxi_000	2513028	2513650	LTR	Copia	Fragment	0.893	8.23077
Braxi_000	2513648	2514274	LTR	Copia	Fragment	0.906	7.23077
Braxi_000	2513838	2514445	LTR	unknown	Fragment	0.967	2.53846
Braxi_000	2552203	2552406	LTR	Copia	Fragment	0.832	12.9231
Braxi_000	2553406	2553490	LTR	Copia	Fragment	0.824	13.5385
Braxi_000	2557998	2563223	LTR	Gypsy	Complete	0.9728	2.09231
Braxi_000	2594283	2594404	LTR	Gypsy	Fragment	0.803	15.1538
Braxi_000	2595352	2595436	LTR	Copia	Fragment	0.819	13.9231
Braxi_000	2596696	2596863	LTR	unknown	Fragment	0.805	15
Braxi_000	2597004	2597364	LTR	unknown	Fragment	0.741	19.9231
Braxi_000	2597454	2597604	LTR	unknown	Fragment	0.805	15
Braxi_000	2601360	2601481	LTR	unknown	Fragment	0.793	15.9231
Braxi_000	2604635	2604944	LTR	unknown	Fragment	0.812	14.4615
Braxi_000	2605081	2605483	LTR	unknown	Fragment	0.805	15
Braxi_000	2605737	2605897	LTR	Copia	Fragment	0.813	14.3846
Braxi_000	2638482	2639276	LTR	Copia	Fragment	0.898	7.84615
Braxi_000	2639276	2639892	LTR	Copia	Fragment	0.905	7.30769
Braxi_000	2639892	2640081	LTR	Copia	Fragment	0.881	9.15385
Braxi_000	2640082	2640705	LTR	unknown	Fragment	0.96	3.07692
Braxi_000	2659171	2659890	LTR	Gypsy	Fragment	0.928	5.53846
Braxi_000	2660049	2660443	LTR	Gypsy	Fragment	0.933	5.15385
Braxi_000	2663695	2663787	LTR	Gypsy	Fragment	0.798	15.5385
Braxi_000	2665107	2665231	LTR	Copia	Fragment	0.79	16.1538
Braxi_000	2704062	2704324	LTR	Gypsy	Fragment	0.795	15.7692
Braxi_000	2710740	2711247	LTR	Gypsy	Fragment	0.946	4.15385
Braxi_000	2713945	2714911	LTR	Copia	Fragment	0.978	1.69231
Braxi_000	2725688	2725911	LTR	Gypsy	Fragment	0.792	16
Braxi_000	2743541	2743942	LTR	unknown	Fragment	0.777	17.1538
Braxi_000	2744263	2744474	LTR	Copia	Fragment	0.903	7.46154
Braxi_000	2746119	2746571	LTR	Copia	Fragment	0.877	9.46154
Braxi_000	2746568	2746653	LTR	Copia	Fragment	0.872	9.84615
Braxi_000	2747330	2747680	LTR	Copia	Fragment	0.873	9.76923
Braxi_000	2748325	2748826	LTR	unknown	Fragment	0.809	14.6923
Braxi_000	2753470	2753810	LTR	unknown	Fragment	0.845	11.9231
Braxi_000	2768728	2768990	LTR	Gypsy	Fragment	0.795	15.7692
Braxi_000	2775406	2775913	LTR	Gypsy	Fragment	0.946	4.15385
Braxi_000	2778611	2779577	LTR	Copia	Fragment	0.978	1.69231
Braxi_000	2790354	2790577	LTR	Gypsy	Fragment	0.792	16
Braxi_000	2808207	2808608	LTR	unknown	Fragment	0.777	17.1538
Braxi_000	2808929	2809140	LTR	Copia	Fragment	0.903	7.46154
Braxi_000	2810785	2811237	LTR	Copia	Fragment	0.877	9.46154
Braxi_000	2811234	2811319	LTR	Copia	Fragment	0.872	9.84615
Braxi_000	2811996	2812346	LTR	Copia	Fragment	0.873	9.76923
Braxi_000	2812991	2813492	LTR	unknown	Fragment	0.809	14.6923
Braxi_000	2818136	2818476	LTR	unknown	Fragment	0.845	11.9231
Braxi_000	2823453	2824263	LTR	Copia	Fragment	0.958	3.23077
Braxi_000	2824264	2826924	LTR	Copia	Fragment	0.986	1.07692
Braxi_000	2827075	2827340	LTR	Copia	Fragment	0.891	8.38462
Braxi_000	2830332	2830476	LTR	Copia	Fragment	0.883	9
Braxi_000	2832082	2832213	LTR	Gypsy	Fragment	0.803	15.1538
Braxi_000	2836834	2837133	LTR	Gypsy	Fragment	0.764	18.1538
Braxi_000	2839390	2839712	LTR	unknown	Fragment	0.753	19
Braxi_000	2839807	2840281	LTR	unknown	Fragment	0.755	18.8462
Braxi_000	2840555	2840913	LTR	unknown	Fragment	0.78	16.9231
Braxi_000	2840931	2841320	LTR	unknown	Fragment	0.749	19.3077
Braxi_000	2841321	2841474	LTR	unknown	Fragment	0.756	18.7692
Braxi_000	2847604	2847826	LTR	unknown	Fragment	0.782	16.7692
Braxi_000	2858928	2859196	LTR	Copia	Fragment	0.974	2
Braxi_000	2859182	2860451	LTR	Copia	Fragment	0.979	1.61538
Braxi_000	2860449	2861182	LTR	Copia	Fragment	0.774	17.3846
Braxi_000	2861155	2863170	LTR	Copia	Fragment	0.768	17.8462
Braxi_000	2863168	2863432	LTR	Copia	Fragment	0.981	1.46154
Braxi_000	2871409	2871502	LTR	Copia	Fragment	0.796	15.6923
Braxi_000	2880141	2880258	LTR	Copia	Fragment	0.913	6.69231
Braxi_000	2886057	2886594	LTR	Copia	Fragment	0.811	14.5385
Braxi_000	2886366	2886621	LTR	Copia	Fragment	0.847	11.7692
Braxi_000	2886667	2887108	LTR	Copia	Fragment	0.846	11.8462
Braxi_000	2886880	2887144	LTR	Copia	Fragment	0.875	9.61538
Braxi_000	2887967	2892724	LTR	Copia	Complete	1	0
Braxi_000	2903736	2903895	LTR	Copia	Fragment	0.724	21.2308
Braxi_000	2908929	2909101	LTR	Copia	Fragment	0.878	9.38462
Braxi_000	2910281	2910403	LTR	Copia	Fragment	0.922	6
Braxi_000	2917929	2918035	LTR	unknown	Fragment	0.783	16.6923
Braxi_000	2941079	2941239	LTR	Copia	Fragment	0.9	7.69231
Braxi_000	2942320	2942413	LTR	Copia	Fragment	0.884	8.92308
Braxi_000	2942461	2942647	LTR	Copia	Fragment	0.87	10
Braxi_000	2942648	2943261	LTR	unknown	Fragment	0.948	4
Braxi_000	2953744	2954113	LTR	unknown	Fragment	0.869	10.0769
Braxi_000	2954153	2954894	LTR	Gypsy	Fragment	0.94	4.61538
Braxi_000	2967434	2967680	LTR	Copia	Fragment	0.827	13.3077
Braxi_000	2967873	2968351	LTR	Copia	Fragment	0.789	16.2308
Braxi_000	2968352	2968477	LTR	Copia	Fragment	0.809	14.6923
Braxi_000	2969110	2969249	LTR	Copia	Fragment	0.791	16.0769
Braxi_000	2970936	2971200	LTR	unknown	Fragment	0.825	13.4615
Braxi_000	2970987	2971306	LTR	Copia	Fragment	0.803	15.1538
Braxi_000	2971488	2972090	LTR	Gypsy	Fragment	0.913	6.69231
Braxi_000	2973476	2974229	LTR	unknown	Fragment	0.904	7.38462
Braxi_000	2983797	2984248	LTR	Copia	Fragment	0.819	13.9231
Braxi_000	2991881	2992502	LTR	Gypsy	Fragment	0.882	9.07692
Braxi_000	2992418	2992591	LTR	Gypsy	Fragment	0.838	12.4615
Braxi_000	2996334	2996620	LTR	unknown	Fragment	0.831	13
Braxi_000	2996785	2997096	LTR	Copia	Fragment	0.93	5.38462
Braxi_000	2997097	2998470	LTR	Copia	Fragment	0.976	1.84615
Braxi_000	2998469	2998641	LTR	Copia	Fragment	0.968	2.46154
Braxi_000	2998639	2999931	LTR	Copia	Fragment	0.792	16
Braxi_000	2999942	3003578	LTR	Copia	Fragment	0.766	18
Braxi_000	3003576	3003887	LTR	Copia	Fragment	0.93	5.38462
Braxi_000	3017116	3018073	LTR	Copia	Fragment	0.824	13.5385
Braxi_000	3050271	3050385	LTR	Copia	Fragment	0.809	14.6923
Braxi_000	3050865	3051028	LTR	Copia	Fragment	0.733	20.5385
Braxi_000	3087137	3087243	LTR	unknown	Fragment	0.934	5.07692
Braxi_000	3088254	3088836	LTR	unknown	Fragment	0.94	4.61538
Braxi_000	3103145	3104015	LTR	Copia	Fragment	0.743	19.7692
Braxi_000	3104236	3105710	LTR	Copia	Fragment	0.713	22.0769
Braxi_000	3107947	3121481	LTR	Gypsy	Complete	0.9773	1.74615
Braxi_000	3123756	3124155	LTR	Copia	Fragment	0.988	0.923077
Braxi_000	3124154	3126008	LTR	Copia	Fragment	0.738	20.1538
Braxi_000	3126006	3127588	LTR	Copia	Fragment	0.755	18.8462
Braxi_000	3127589	3127864	LTR	Copia	Fragment	0.975	1.92308
Braxi_000	3128785	3128879	LTR	Copia	Fragment	0.968	2.46154
Braxi_000	3128880	3129228	LTR	Copia	Fragment	0.98	1.53846
Braxi_000	3131701	3138736	LTR	Copia	Complete	1	0
Braxi_000	3139478	3139735	LTR	Copia	Fragment	0.974	2
Braxi_000	3139733	3140141	LTR	Copia	Fragment	0.766	18
Braxi_000	3140142	3141342	LTR	Gypsy	Fragment	0.978	1.69231
Braxi_000	3141066	3141608	LTR	Copia	Fragment	0.747	19.4615
Braxi_000	3141661	3145334	LTR	Copia	Fragment	0.969	2.38462
Braxi_000	3145335	3145592	LTR	Copia	Fragment	0.959	3.15385
Braxi_000	3159130	3159289	LTR	Copia	Fragment	0.826	13.3846
Braxi_000	3161392	3161935	LTR	Copia	Fragment	0.872	9.84615
Braxi_000	3176525	3177231	LTR	unknown	Fragment	0.807	14.8462
Braxi_000	3181476	3183650	LTR	Gypsy	Fragment	0.922	6
Braxi_000	3201839	3201956	LTR	Copia	Fragment	0.808	14.7692
Braxi_000	3204188	3204751	LTR	Copia	Fragment	0.89	8.46154
Braxi_000	3249596	3249711	LTR	Copia	Fragment	0.991	0.692308
Braxi_000	3249712	3254146	LTR	Copia	Fragment	0.906	7.23077
Braxi_000	3254147	3254262	LTR	Copia	Fragment	0.991	0.692308
Braxi_000	3277954	3285042	LTR	Copia	Complete	0.9872	0.984615
Braxi_000	3297074	3297371	LTR	Copia	Fragment	0.865	10.3846
Braxi_000	3326338	3331987	LTR	unknown	Complete	0.9894	0.815385
Braxi_000	3364488	3365439	LTR	Gypsy	Fragment	0.917	6.38462
Braxi_000	3367279	3367508	LTR	unknown	Fragment	0.838	12.4615
Braxi_000	3373134	3373321	LTR	Gypsy	Fragment	0.792	16
Braxi_000	3385993	3386637	LTR	Gypsy	Fragment	0.797	15.6154
Braxi_000	3388805	3389368	LTR	Copia	Fragment	0.9	7.69231
Braxi_000	3402466	3402562	LTR	Gypsy	Fragment	0.83	13.0769
Braxi_000	3418327	3418665	LTR	unknown	Fragment	0.829	13.1538
Braxi_000	3432365	3432462	LTR	Copia	Fragment	0.784	16.6154
Braxi_000	3432502	3433114	LTR	unknown	Fragment	0.91	6.92308
Braxi_000	3446301	3447833	LTR	Gypsy	Fragment	0.894	8.15385
Braxi_000	3447869	3450817	LTR	Gypsy	Fragment	0.94	4.61538
Braxi_000	3450884	3452041	LTR	Gypsy	Fragment	0.957	3.30769
Braxi_000	3452043	3453575	LTR	Gypsy	Fragment	0.894	8.15385
Braxi_000	3456478	3457695	LTR	Gypsy	Fragment	0.807	14.8462
Braxi_000	3458795	3459079	LTR	Gypsy	Fragment	0.925	5.76923
Braxi_000	3467210	3467730	LTR	Copia	Fragment	0.867	10.2308
Braxi_000	3467731	3468060	LTR	Copia	Fragment	0.768	17.8462
Braxi_000	3493554	3498340	LTR	Copia	Complete	0.9838	1.24615
Braxi_000	3500369	3501036	LTR	unknown	Fragment	0.848	11.6923
Braxi_000	3502338	3502677	LTR	Copia	Fragment	0.934	5.07692
Braxi_000	3510244	3510546	LTR	Copia	Fragment	0.884	8.92308
Braxi_000	3510547	3512976	LTR	Copia	Fragment	0.758	18.6154
Braxi_000	3512953	3514269	LTR	Copia	Fragment	0.732	20.6154
Braxi_000	3516147	3516453	LTR	Copia	Fragment	0.918	6.30769
Braxi_000	3517647	3517862	LTR	Copia	Fragment	0.944	4.30769
Braxi_000	3524710	3524796	LTR	unknown	Fragment	0.849	11.6154
Braxi_000	3540634	3540757	LTR	unknown	Fragment	0.987	1
Braxi_000	3541115	3541747	LTR	unknown	Fragment	0.947	4.07692
Braxi_000	3567647	3567798	LTR	Copia	Fragment	0.868	10.1538
Braxi_000	3567968	3568321	LTR	Copia	Fragment	0.758	18.6154
Braxi_000	3568305	3568415	LTR	Copia	Fragment	0.807	14.8462
Braxi_000	3568540	3568643	LTR	Copia	Fragment	0.779	17
Braxi_000	3568729	3569172	LTR	Copia	Fragment	0.752	19.0769
Braxi_000	3572904	3577682	LTR	Copia	Complete	1	0
Braxi_000	3591077	3591181	LTR	Copia	Fragment	0.876	9.53846
Braxi_000	3599623	3602020	LTR	Copia	Fragment	0.717	21.7692
Braxi_000	3602620	3602861	LTR	Copia	Fragment	0.751	19.1538
Braxi_000	3603097	3604338	LTR	Copia	Fragment	0.738	20.1538
Braxi_000	3608068	3608339	LTR	unknown	Fragment	0.822	13.6923
Braxi_000	3611604	3612319	LTR	Gypsy	Fragment	0.879	9.30769
Braxi_000	3612306	3612712	LTR	Gypsy	Fragment	0.879	9.30769
Braxi_000	3617697	3618113	LTR	Copia	Fragment	0.797	15.6154
Braxi_000	3621418	3621666	LTR	Copia	Fragment	0.794	15.8462
Braxi_000	3622838	3623407	LTR	Gypsy	Fragment	0.889	8.53846
Braxi_000	3633128	3633264	LTR	Copia	Fragment	0.801	15.3077
Braxi_000	3633273	3633456	LTR	Copia	Fragment	0.81	14.6154
Braxi_000	3635541	3636444	LTR	unknown	Fragment	0.953	3.61538
Braxi_000	3636445	3639638	LTR	unknown	Fragment	0.937	4.84615
Braxi_000	3639639	3640543	LTR	unknown	Fragment	0.968	2.46154
Braxi_000	3641081	3641661	LTR	unknown	Fragment	0.922	6
Braxi_000	3649406	3649870	LTR	Copia	Fragment	0.942	4.46154
Braxi_000	3675030	3675431	LTR	unknown	Fragment	0.844	12
Braxi_000	3694045	3694175	LTR	Copia	Fragment	0.852	11.3846
Braxi_000	3703236	3703925	LTR	unknown	Fragment	0.909	7
Braxi_000	3716891	3717065	LTR	unknown	Fragment	0.809	14.6923
Braxi_000	3717550	3717727	LTR	unknown	Fragment	0.809	14.6923
Braxi_000	3717742	3718429	LTR	unknown	Fragment	0.947	4.07692
Braxi_000	3718435	3718647	LTR	Copia	Fragment	0.863	10.5385
Braxi_000	3718645	3720719	LTR	Copia	Fragment	0.784	16.6154
Braxi_000	3720720	3720864	LTR	Copia	Fragment	0.807	14.8462
Braxi_000	3724635	3725297	LTR	Copia	Fragment	0.819	13.9231
Braxi_000	3725319	3726422	LTR	Copia	Fragment	0.753	19
Braxi_000	3726398	3728020	LTR	Copia	Fragment	0.954	3.53846
Braxi_000	3728018	3728271	LTR	Copia	Fragment	0.888	8.61538
Braxi_000	3736628	3737293	LTR	unknown	Fragment	0.941	4.53846
Braxi_000	3738357	3738750	LTR	unknown	Fragment	0.835	12.6923
Braxi_000	3742785	3743039	LTR	Copia	Fragment	0.796	15.6923
Braxi_000	3742819	3743080	LTR	Gypsy	Fragment	0.946	4.15385
Braxi_000	3750912	3751366	LTR	Copia	Fragment	0.96	3.07692
Braxi_000	3767742	3767931	LTR	Gypsy	Fragment	0.918	6.30769
Braxi_000	3768021	3768789	LTR	Gypsy	Fragment	0.931	5.30769
Braxi_000	3768951	3769385	LTR	Gypsy	Fragment	0.903	7.46154
Braxi_000	3780743	3782941	LTR	unknown	Fragment	0.709	22.3846
Braxi_000	3782299	3783125	LTR	Copia	Fragment	0.725	21.1538
Braxi_000	3786669	3786861	LTR	unknown	Fragment	0.711	22.2308
Braxi_000	3788296	3788553	LTR	Copia	Fragment	0.902	7.53846
Braxi_000	3788555	3793734	LTR	Copia	Fragment	0.858	10.9231
Braxi_000	3793736	3793994	LTR	Copia	Fragment	0.913	6.69231
Braxi_000	3801511	3801643	LTR	unknown	Fragment	0.853	11.3077
Braxi_000	3802997	3803104	LTR	Gypsy	Fragment	0.809	14.6923
Braxi_000	3804887	3809157	LTR	Gypsy	Complete	0.9729	2.08462
Braxi_000	3809656	3810279	LTR	Copia	Fragment	0.942	4.46154
Braxi_000	3810280	3811510	LTR	Copia	Fragment	0.891	8.38462
Braxi_000	3811555	3812023	LTR	Gypsy	Fragment	0.804	15.0769
Braxi_000	3812045	3812125	LTR	Copia	Fragment	0.901	7.61538
Braxi_000	3812165	3812573	LTR	Copia	Fragment	0.943	4.38462
Braxi_000	3814084	3814216	LTR	Copia	Fragment	0.707	22.5385
Braxi_000	3814305	3814637	LTR	Copia	Fragment	0.964	2.76923
Braxi_000	3824628	3824800	LTR	Copia	Fragment	0.867	10.2308
Braxi_000	3825481	3825621	LTR	Copia	Fragment	0.898	7.84615
Braxi_000	3839178	3839422	LTR	unknown	Fragment	0.815	14.2308
Braxi_000	3841176	3841314	LTR	unknown	Fragment	0.746	19.5385
Braxi_000	3847934	3848215	LTR	Copia	Fragment	0.819	13.9231
Braxi_000	3848519	3848797	LTR	unknown	Fragment	0.785	16.5385
Braxi_000	3852070	3852308	LTR	unknown	Fragment	0.791	16.0769
Braxi_000	3854917	3860428	LTR	Gypsy	Complete	0.9765	1.80769
Braxi_000	3867408	3867519	LTR	Copia	Fragment	0.911	6.84615
Braxi_000	3869722	3869842	LTR	Copia	Fragment	0.893	8.23077
Braxi_000	3869843	3870168	LTR	Copia	Fragment	0.892	8.30769
Braxi_000	3872556	3872788	LTR	Copia	Fragment	0.841	12.2308
Braxi_000	3880767	3880854	LTR	unknown	Fragment	0.739	20.0769
Braxi_000	3881476	3882081	LTR	Copia	Fragment	0.847	11.7692
Braxi_000	3928086	3928188	LTR	Copia	Fragment	0.716	21.8462
Braxi_000	3935260	3935386	LTR	unknown	Fragment	0.871	9.92308
Braxi_000	3936410	3936759	LTR	unknown	Fragment	0.918	6.30769
Braxi_000	3939033	3939383	LTR	unknown	Fragment	0.943	4.38462
Braxi_000	3939587	3939698	LTR	Copia	Fragment	0.902	7.53846
Braxi_000	3942997	3943475	LTR	Gypsy	Fragment	0.848	11.6923
Braxi_000	3943693	3943783	LTR	Copia	Fragment	0.844	12
Braxi_000	3943784	3944087	LTR	Copia	Fragment	0.821	13.7692
Braxi_000	3945246	3945865	LTR	unknown	Fragment	0.956	3.38462
Braxi_000	3945866	3946054	LTR	Copia	Fragment	0.869	10.0769
Braxi_000	3946054	3946844	LTR	Copia	Fragment	0.902	7.53846
Braxi_000	3949025	3949231	LTR	Copia	Fragment	0.767	17.9231
Braxi_000	3949253	3949514	LTR	Copia	Fragment	0.744	19.6923
Braxi_000	3955299	3955857	LTR	Copia	Fragment	0.88	9.23077
Braxi_000	3965422	3965914	LTR	Copia	Fragment	0.854	11.2308
Braxi_000	3969971	3971656	LTR	Gypsy	Fragment	0.966	2.61538
Braxi_000	3992992	3998042	LTR	Copia	Complete	0.9903	0.746154
Braxi_000	3998850	3999324	LTR	Copia	Fragment	0.849	11.6154
Braxi_000	4015370	4015619	LTR	Copia	Fragment	0.898	7.84615
Braxi_000	4015855	4016301	LTR	Gypsy	Fragment	0.792	16
Braxi_000	4033615	4034199	LTR	Copia	Fragment	0.933	5.15385
Braxi_000	4037553	4037740	LTR	Copia	Fragment	0.855	11.1538
Braxi_000	4037742	4042420	LTR	Copia	Complete	0.9918	0.630769
Braxi_000	4047930	4050984	LTR	Copia	Fragment	0.756	18.7692
Braxi_000	4052211	4052404	LTR	Copia	Fragment	0.848	11.6923
Braxi_000	4053353	4053481	LTR	Copia	Fragment	0.907	7.15385
Braxi_000	4053477	4053908	LTR	Copia	Fragment	0.805	15
Braxi_000	4058597	4059866	LTR	Gypsy	Fragment	0.87	10
Braxi_000	4061141	4061396	LTR	Copia	Fragment	0.934	5.07692
Braxi_000	4061394	4066471	LTR	Copia	Fragment	0.851	11.4615
Braxi_000	4066456	4066833	LTR	Copia	Fragment	0.761	18.3846
Braxi_000	4066834	4067092	LTR	Copia	Fragment	0.93	5.38462
Braxi_000	4070110	4070612	LTR	Copia	Fragment	0.84	12.3077
Braxi_000	4082434	4083643	LTR	Gypsy	Fragment	0.874	9.69231
Braxi_000	4084918	4090897	LTR	Copia	Complete	0.9732	2.06154
Braxi_000	4091799	4092301	LTR	Copia	Fragment	0.858	10.9231
Braxi_000	4124304	4125292	LTR	Gypsy	Fragment	0.926	5.69231
Braxi_000	4125287	4125531	LTR	Gypsy	Fragment	0.829	13.1538
Braxi_000	4125450	4125587	LTR	Copia	Fragment	0.775	17.3077
Braxi_000	4125740	4125917	LTR	Gypsy	Fragment	0.794	15.8462
Braxi_000	4125914	4127573	LTR	Gypsy	Fragment	0.904	7.38462
Braxi_000	4138967	4139453	LTR	Copia	Fragment	0.819	13.9231
Braxi_000	4139439	4139661	LTR	Copia	Fragment	0.838	12.4615
Braxi_000	4140637	4141701	LTR	unknown	Fragment	0.943	4.38462
Braxi_000	4141702	4142170	LTR	Gypsy	Fragment	0.925	5.76923
Braxi_000	4143908	4145191	LTR	Copia	Fragment	0.955	3.46154
Braxi_000	4159371	4159633	LTR	Copia	Fragment	0.942	4.46154
Braxi_000	4165197	4165346	LTR	unknown	Fragment	0.769	17.7692
Braxi_000	4189322	4189423	LTR	Copia	Fragment	0.832	12.9231
Braxi_000	4189802	4190011	LTR	Copia	Fragment	0.801	15.3077
Braxi_000	4189877	4190039	LTR	Copia	Fragment	0.785	16.5385
Braxi_000	4196468	4197194	LTR	unknown	Fragment	0.942	4.46154
Braxi_000	4208073	4208515	LTR	Gypsy	Fragment	0.846	11.8462
Braxi_000	4208670	4209721	LTR	Gypsy	Fragment	0.763	18.2308
Braxi_000	4209722	4214943	LTR	Gypsy	Fragment	0.831	13
Braxi_000	4214944	4215387	LTR	Gypsy	Fragment	0.836	12.6154
Braxi_000	4215543	4216594	LTR	Gypsy	Fragment	0.758	18.6154
Braxi_000	4222832	4222924	LTR	unknown	Fragment	0.763	18.2308
Braxi_000	4236066	4236287	LTR	unknown	Fragment	0.756	18.7692
Braxi_000	4239248	4239396	LTR	Gypsy	Fragment	0.94	4.61538
Braxi_000	4239399	4239493	LTR	Gypsy	Fragment	1	0
Braxi_000	4241440	4241866	LTR	Copia	Fragment	0.967	2.53846
Braxi_000	4241867	4242017	LTR	Copia	Fragment	0.993	0.538462
Braxi_000	4242018	4242778	LTR	Copia	Fragment	0.7	23.0769
Braxi_000	4242788	4243083	LTR	Copia	Fragment	0.98	1.53846
Braxi_000	4243087	4244407	LTR	Copia	Fragment	0.725	21.1538
Braxi_000	4244408	4244631	LTR	Copia	Fragment	0.982	1.38462
Braxi_000	4244631	4246481	LTR	Copia	Fragment	0.739	20.0769
Braxi_000	4246482	4246978	LTR	Copia	Fragment	0.971	2.23077
Braxi_000	4248218	4248876	LTR	unknown	Fragment	0.829	13.1538
Braxi_000	4263557	4263652	LTR	Gypsy	Fragment	0.802	15.2308
Braxi_000	4263655	4264069	LTR	Gypsy	Fragment	0.794	15.8462
Braxi_000	4265041	4265295	LTR	unknown	Fragment	0.827	13.3077
Braxi_000	4266241	4266488	LTR	unknown	Fragment	0.815	14.2308
Braxi_000	4291406	4291740	LTR	unknown	Fragment	0.875	9.61538
Braxi_000	4294294	4294546	LTR	unknown	Fragment	0.796	15.6923
Braxi_000	4298514	4298637	LTR	unknown	Fragment	0.993	0.538462
Braxi_000	4298995	4299794	LTR	unknown	Fragment	0.961	3
Braxi_000	4299654	4299921	LTR	Copia	Fragment	0.815	14.2308
Braxi_000	4299833	4300058	LTR	Gypsy	Fragment	0.757	18.6923
Braxi_000	4315902	4316284	LTR	unknown	Fragment	0.926	5.69231
Braxi_000	4316390	4316734	LTR	unknown	Fragment	0.939	4.69231
Braxi_000	4336251	4336521	LTR	unknown	Fragment	0.784	16.6154
Braxi_000	4353999	4354657	LTR	unknown	Fragment	0.927	5.61538
Braxi_000	4354705	4354792	LTR	unknown	Fragment	0.904	7.38462
Braxi_000	4361310	4362651	LTR	Gypsy	Fragment	0.921	6.07692
Braxi_000	4362654	4364441	LTR	Gypsy	Fragment	0.95	3.84615
Braxi_000	4364437	4367835	LTR	Gypsy	Fragment	0.928	5.53846
Braxi_000	4367833	4369667	LTR	Gypsy	Fragment	0.918	6.30769
Braxi_000	4374375	4374696	LTR	Copia	Fragment	0.883	9
Braxi_000	4374850	4375089	LTR	Copia	Fragment	0.938	4.76923
Braxi_000	4375737	4377877	LTR	Copia	Fragment	0.944	4.30769
Braxi_000	4378142	4378942	LTR	unknown	Fragment	0.955	3.46154
Braxi_000	4378228	4378381	LTR	Gypsy	Fragment	0.764	18.1538
Braxi_000	4379300	4379448	LTR	unknown	Fragment	0.966	2.61538
Braxi_000	4380428	4382636	LTR	Copia	Fragment	0.95	3.84615
Braxi_000	4382638	4382882	LTR	Copia	Fragment	0.917	6.38462
Braxi_000	4383095	4383310	LTR	Copia	Fragment	0.917	6.38462
Braxi_000	4385166	4385646	LTR	Gypsy	Fragment	0.769	17.7692
Braxi_000	4387919	4388533	LTR	Copia	Fragment	0.916	6.46154
Braxi_000	4388534	4391320	LTR	Copia	Fragment	0.907	7.15385
Braxi_000	4391315	4394410	LTR	Copia	Fragment	0.908	7.07692
Braxi_000	4394412	4395036	LTR	Copia	Fragment	0.913	6.69231
Braxi_000	4399950	4400372	LTR	Copia	Fragment	0.858	10.9231
Braxi_000	4400375	4402834	LTR	unknown	Fragment	0.94	4.61538
Braxi_000	4402835	4404410	LTR	Copia	Fragment	0.861	10.6923
Braxi_000	4404411	4404831	LTR	Copia	Fragment	0.865	10.3846
Braxi_000	4406691	4407328	LTR	unknown	Fragment	0.873	9.76923
Braxi_000	4422658	4422781	LTR	Copia	Fragment	0.829	13.1538
Braxi_000	4426440	4426918	LTR	Gypsy	Fragment	0.886	8.76923
Braxi_000	4428400	4428661	LTR	unknown	Fragment	0.952	3.69231
Braxi_000	4428629	4430360	LTR	unknown	Fragment	0.922	6
Braxi_000	4435734	4435828	LTR	unknown	Fragment	0.894	8.15385
Braxi_000	4435796	4437552	LTR	unknown	Fragment	0.924	5.84615
Braxi_000	4442369	4442467	LTR	unknown	Fragment	0.878	9.38462
Braxi_000	4442435	4444166	LTR	unknown	Fragment	0.922	6
Braxi_000	4464076	4464301	LTR	Copia	Fragment	0.767	17.9231
Braxi_000	4467716	4472957	LTR	Gypsy	Complete	0.9743	1.97692
Braxi_000	4493480	4493679	LTR	Copia	Fragment	0.848	11.6923
Braxi_000	4497217	4497772	LTR	Copia	Fragment	0.879	9.30769
Braxi_000	4498319	4499104	LTR	Gypsy	Fragment	0.967	2.53846
Braxi_000	4508019	4508954	LTR	Copia	Fragment	0.98	1.53846
Braxi_000	4513370	4513830	LTR	unknown	Fragment	0.792	16
Braxi_000	4566745	4566826	LTR	unknown	Fragment	0.85	11.5385
Braxi_000	4569181	4569278	LTR	Copia	Fragment	0.755	18.8462
Braxi_000	4581245	4581333	LTR	Copia	Fragment	0.859	10.8462
Braxi_000	4588871	4589485	LTR	Gypsy	Fragment	0.886	8.76923
Braxi_000	4593336	4593606	LTR	Copia	Fragment	0.872	9.84615
Braxi_000	4593374	4593844	LTR	Copia	Fragment	0.826	13.3846
Braxi_000	4600267	4600647	LTR	Gypsy	Fragment	0.717	21.7692
Braxi_000	4601007	4607052	LTR	unknown	Complete	0.972	2.15385
Braxi_000	4608672	4609988	LTR	Gypsy	Fragment	0.91	6.92308
Braxi_000	4609989	4610748	LTR	Gypsy	Fragment	0.942	4.46154
Braxi_000	4616586	4617148	LTR	Copia	Fragment	0.837	12.5385
Braxi_000	4617265	4617912	LTR	Gypsy	Fragment	0.94	4.61538
Braxi_000	4617913	4623238	LTR	Copia	Fragment	0.797	15.6154
Braxi_000	4623239	4623495	LTR	Gypsy	Fragment	0.94	4.61538
Braxi_000	4623500	4624850	LTR	Gypsy	Fragment	0.92	6.15385
Braxi_000	4627193	4627726	LTR	Gypsy	Fragment	0.805	15
Braxi_000	4627990	4628623	LTR	Gypsy	Fragment	0.922	6
Braxi_000	4628620	4628814	LTR	Gypsy	Fragment	0.938	4.76923
Braxi_000	4631699	4632226	LTR	Gypsy	Fragment	0.957	3.30769
Braxi_000	4654091	4654703	LTR	Gypsy	Fragment	0.888	8.61538
Braxi_000	4655575	4655750	LTR	unknown	Fragment	0.798	15.5385
Braxi_000	4655576	4655858	LTR	Copia	Fragment	0.881	9.15385
Braxi_000	4655859	4658390	LTR	Copia	Fragment	0.81	14.6154
Braxi_000	4658385	4659188	LTR	Copia	Fragment	0.812	14.4615
Braxi_000	4659189	4660776	LTR	Copia	Fragment	0.776	17.2308
Braxi_000	4660700	4660870	LTR	Gypsy	Fragment	0.841	12.2308
Braxi_000	4660782	4660920	LTR	Copia	Fragment	0.835	12.6923
Braxi_000	4660918	4661175	LTR	Copia	Fragment	0.898	7.84615
Braxi_000	4661984	4662135	LTR	Copia	Fragment	0.752	19.0769
Braxi_000	4683035	4683251	LTR	Copia	Fragment	0.925	5.76923
Braxi_000	4683249	4683386	LTR	Copia	Fragment	0.83	13.0769
Braxi_000	4683298	4683468	LTR	Gypsy	Fragment	0.828	13.2308
Braxi_000	4683392	4684807	LTR	Copia	Fragment	0.746	19.5385
Braxi_000	4684808	4684993	LTR	Copia	Fragment	0.943	4.38462
Braxi_000	4684994	4685800	LTR	Copia	Fragment	0.794	15.8462
Braxi_000	4685795	4688683	LTR	Copia	Fragment	0.85	11.5385
Braxi_000	4688686	4688957	LTR	Copia	Fragment	0.878	9.38462
Braxi_000	4693496	4694112	LTR	unknown	Fragment	0.805	15
Braxi_000	4707048	4707664	LTR	Copia	Fragment	0.945	4.23077
Braxi_000	4732932	4733439	LTR	Copia	Fragment	0.905	7.30769
Braxi_000	4736858	4737049	LTR	unknown	Fragment	0.9	7.69231
Braxi_000	4737530	4737641	LTR	Copia	Fragment	0.893	8.23077
Braxi_000	4782181	4782588	LTR	Gypsy	Fragment	0.884	8.92308
Braxi_000	4782588	4782721	LTR	Gypsy	Fragment	0.915	6.53846
Braxi_000	4801912	4802193	LTR	Copia	Fragment	0.918	6.30769
Braxi_000	4832960	4844429	LTR	unknown	Complete	0.9817	1.40769
Braxi_000	4846186	4846748	LTR	Copia	Fragment	0.955	3.46154
Braxi_000	4850177	4850521	LTR	Copia	Fragment	0.819	13.9231
Braxi_000	4850314	4850556	LTR	unknown	Fragment	0.858	10.9231
Braxi_000	4850920	4851187	LTR	Copia	Fragment	0.892	8.30769
Braxi_000	4850949	4851480	LTR	Copia	Fragment	0.851	11.4615
Braxi_000	4851856	4852150	LTR	Copia	Fragment	0.851	11.4615
Braxi_000	4851898	4852388	LTR	Copia	Fragment	0.837	12.5385
Braxi_000	4853445	4853571	LTR	Copia	Fragment	0.866	10.3077
Braxi_000	4858223	4858456	LTR	Copia	Fragment	0.852	11.3846
Braxi_000	4858455	4858592	LTR	Copia	Fragment	0.847	11.7692
Braxi_000	4860108	4860397	LTR	unknown	Fragment	0.945	4.23077
Braxi_000	4860398	4861335	LTR	unknown	Fragment	0.96	3.07692
Braxi_000	4861336	4861890	LTR	unknown	Fragment	0.931	5.30769
Braxi_000	4866318	4866786	LTR	Copia	Fragment	0.772	17.5385
Braxi_000	4880464	4881246	LTR	unknown	Fragment	0.935	5
Braxi_000	4881247	4881877	LTR	unknown	Fragment	0.937	4.84615
Braxi_000	4881878	4882662	LTR	unknown	Fragment	0.94	4.61538
Braxi_000	4885519	4885794	LTR	Gypsy	Fragment	0.863	10.5385
Braxi_000	4885788	4887048	LTR	Gypsy	Fragment	0.749	19.3077
Braxi_000	4887049	4887812	LTR	Copia	Fragment	0.916	6.46154
Braxi_000	4887812	4889421	LTR	Gypsy	Fragment	0.701	23
Braxi_000	4889423	4890562	LTR	Gypsy	Fragment	0.906	7.23077
Braxi_000	4890563	4891813	LTR	Gypsy	Fragment	0.886	8.76923
Braxi_000	4891814	4893173	LTR	Gypsy	Fragment	0.919	6.23077
Braxi_000	4893174	4893735	LTR	Gypsy	Fragment	0.886	8.76923
Braxi_000	4893816	4894144	LTR	Gypsy	Fragment	0.861	10.6923
Braxi_000	4894480	4898596	LTR	Gypsy	Fragment	0.894	8.15385
Braxi_000	4898592	4899723	LTR	Gypsy	Fragment	0.792	16
Braxi_000	4899724	4901004	LTR	Gypsy	Fragment	0.785	16.5385
Braxi_000	4901003	4902154	LTR	Gypsy	Fragment	0.917	6.38462
Braxi_000	4902166	4903685	LTR	Gypsy	Fragment	0.727	21
Braxi_000	4903689	4904007	LTR	Gypsy	Fragment	0.796	15.6923
Braxi_000	4906111	4906227	LTR	unknown	Fragment	0.83	13.0769
Braxi_000	4912178	4913055	LTR	unknown	Fragment	0.934	5.07692
Braxi_000	4913056	4914522	LTR	unknown	Fragment	0.92	6.15385
Braxi_000	4914525	4915406	LTR	unknown	Fragment	0.923	5.92308
Braxi_000	4915481	4920222	LTR	Gypsy	Fragment	0.844	12
Braxi_000	4920223	4920320	LTR	unknown	Fragment	0.796	15.6923
Braxi_000	4920372	4920964	LTR	unknown	Fragment	0.895	8.07692
Braxi_000	4920965	4921421	LTR	unknown	Fragment	0.937	4.84615
Braxi_000	4926108	4926313	LTR	Gypsy	Fragment	0.819	13.9231
Braxi_000	4926133	4926535	LTR	Copia	Fragment	0.817	14.0769
Braxi_000	4932990	4933637	LTR	unknown	Fragment	0.944	4.30769
Braxi_000	4936258	4936430	LTR	Copia	Fragment	0.802	15.2308
Braxi_000	4944875	4945029	LTR	Copia	Fragment	0.757	18.6923
Braxi_000	4947091	4948127	LTR	Copia	Fragment	0.88	9.23077
Braxi_000	4948397	4948713	LTR	Gypsy	Fragment	0.752	19.0769
Braxi_000	4958186	4958338	LTR	Gypsy	Fragment	0.987	1
Braxi_000	4958904	4958990	LTR	Copia	Fragment	0.836	12.6154
Braxi_000	4959075	4960856	LTR	Copia	Fragment	0.703	22.8462
Braxi_000	4961114	4963454	LTR	Copia	Fragment	0.759	18.5385
Braxi_000	4963521	4963739	LTR	Copia	Fragment	0.947	4.07692
Braxi_000	4963740	4963868	LTR	Copia	Fragment	0.922	6
Braxi_000	4967805	4968059	LTR	Copia	Fragment	0.75	19.2308
Braxi_000	4974403	4975439	LTR	Copia	Fragment	0.88	9.23077
Braxi_000	4975709	4976025	LTR	Gypsy	Fragment	0.752	19.0769
Braxi_000	4984231	4984850	LTR	Copia	Fragment	0.799	15.4615
Braxi_000	4994912	4995220	LTR	Copia	Fragment	0.892	8.30769
Braxi_000	4997042	4997581	LTR	unknown	Fragment	0.828	13.2308
Braxi_000	4998751	5000638	LTR	Gypsy	Fragment	0.954	3.53846
Braxi_000	5003167	5003504	LTR	Gypsy	Fragment	0.911	6.84615
Braxi_000	5003494	5003730	LTR	Copia	Fragment	0.958	3.23077
Braxi_000	5017234	5017389	LTR	unknown	Fragment	0.828	13.2308
Braxi_000	5017389	5017673	LTR	unknown	Fragment	0.781	16.8462
Braxi_000	5025382	5025528	LTR	Copia	Fragment	0.803	15.1538
Braxi_000	5025409	5026126	LTR	Gypsy	Fragment	0.944	4.30769
Braxi_000	5047696	5047970	LTR	Gypsy	Fragment	0.962	2.92308
Braxi_000	5054608	5054974	LTR	Gypsy	Fragment	0.795	15.7692
Braxi_000	5056890	5057608	LTR	Gypsy	Fragment	0.914	6.61538
Braxi_000	5066532	5066971	LTR	Copia	Fragment	0.858	10.9231
Braxi_000	5079783	5086073	LTR	Copia	Complete	0.963	2.84615
Braxi_000	5086780	5087317	LTR	unknown	Fragment	0.9	7.69231
Braxi_000	5088780	5088893	LTR	Gypsy	Fragment	0.746	19.5385
Braxi_000	5090273	5096419	LTR	Copia	Complete	0.9709	2.23846
Braxi_000	5096858	5097896	LTR	Gypsy	Fragment	0.936	4.92308
Braxi_000	5097971	5098227	LTR	unknown	Fragment	0.789	16.2308
Braxi_000	5099636	5099956	LTR	unknown	Fragment	0.765	18.0769
Braxi_000	5101237	5105733	LTR	Copia	Complete	1	0
Braxi_000	5108614	5108842	LTR	unknown	Fragment	0.814	14.3077
Braxi_000	5109669	5109849	LTR	unknown	Fragment	0.832	12.9231
Braxi_000	5111010	5111474	LTR	Gypsy	Fragment	0.739	20.0769
Braxi_000	5116409	5116526	LTR	Copia	Fragment	0.922	6
Braxi_000	5128783	5132186	LTR	Copia	Fragment	0.957	3.30769
Braxi_000	5132179	5133026	LTR	Copia	Fragment	0.962	2.92308
Braxi_000	5132226	5133194	LTR	unknown	Fragment	0.742	19.8462
Braxi_000	5132745	5133284	LTR	unknown	Fragment	0.741	19.9231
Braxi_000	5133198	5133294	LTR	Copia	Fragment	0.789	16.2308
Braxi_000	5133292	5133825	LTR	Copia	Fragment	0.725	21.1538
Braxi_000	5133798	5133890	LTR	Copia	Fragment	0.894	8.15385
Braxi_000	5133891	5134009	LTR	Gypsy	Fragment	0.835	12.6923
Braxi_000	5134044	5134211	LTR	Copia	Fragment	0.893	8.23077
Braxi_000	5163679	5163804	LTR	Gypsy	Fragment	0.754	18.9231
Braxi_000	5167298	5168072	LTR	unknown	Fragment	0.943	4.38462
Braxi_000	5178803	5179086	LTR	Gypsy	Fragment	0.905	7.30769
Braxi_000	5204375	5212493	LTR	Copia	Complete	0.9645	2.73077
Braxi_000	5218939	5219112	LTR	unknown	Fragment	0.805	15
Braxi_000	5219059	5219234	LTR	unknown	Fragment	0.789	16.2308
Braxi_000	5219474	5220336	LTR	unknown	Fragment	0.883	9
Braxi_000	5220299	5220561	LTR	Gypsy	Fragment	0.882	9.07692
Braxi_000	5220562	5222094	LTR	unknown	Fragment	0.96	3.07692
Braxi_000	5222181	5224052	LTR	unknown	Fragment	0.884	8.92308
Braxi_000	5222511	5224685	LTR	unknown	Fragment	0.908	7.07692
Braxi_000	5224606	5224695	LTR	Gypsy	Fragment	0.83	13.0769
Braxi_000	5224696	5224869	LTR	unknown	Fragment	0.817	14.0769
Braxi_000	5224816	5224991	LTR	unknown	Fragment	0.795	15.7692
Braxi_000	5225231	5225447	LTR	unknown	Fragment	0.87	10
Braxi_000	5225448	5225584	LTR	unknown	Fragment	0.82	13.8462
Braxi_000	5226561	5226706	LTR	Copia	Fragment	0.967	2.53846
Braxi_000	5226731	5228015	LTR	Copia	Fragment	0.958	3.23077
Braxi_000	5228016	5230424	LTR	Copia	Fragment	0.862	10.6154
Braxi_000	5230130	5230785	LTR	Gypsy	Fragment	0.831	13
Braxi_000	5230456	5230996	LTR	Copia	Fragment	0.754	18.9231
Braxi_000	5231002	5231124	LTR	Copia	Fragment	0.928	5.53846
Braxi_000	5237129	5237526	LTR	Copia	Fragment	0.896	8
Braxi_000	5237529	5239986	LTR	unknown	Fragment	0.993	0.538462
Braxi_000	5239987	5241562	LTR	Copia	Fragment	0.87	10
Braxi_000	5241563	5241960	LTR	Copia	Fragment	0.886	8.76923
Braxi_000	5246575	5246670	LTR	Copia	Fragment	0.853	11.3077
Braxi_000	5270676	5270826	LTR	unknown	Fragment	0.792	16
Braxi_000	5291658	5292337	LTR	unknown	Fragment	0.929	5.46154
Braxi_000	5297344	5297754	LTR	unknown	Fragment	0.82	13.8462
Braxi_000	5302233	5303050	LTR	Copia	Fragment	0.898	7.84615
Braxi_000	5303050	5303642	LTR	Copia	Fragment	0.898	7.84615
Braxi_000	5303646	5303834	LTR	Copia	Fragment	0.885	8.84615
Braxi_000	5303835	5304455	LTR	unknown	Fragment	0.961	3
Braxi_000	5314337	5314543	LTR	unknown	Fragment	0.821	13.7692
Braxi_000	5315794	5321983	LTR	Copia	Complete	0.9885	0.884615
Braxi_000	5341401	5341705	LTR	Gypsy	Fragment	0.838	12.4615
Braxi_000	5344571	5347407	LTR	Gypsy	Fragment	0.907	7.15385
Braxi_000	5348367	5348455	LTR	Gypsy	Fragment	0.801	15.3077
Braxi_000	5351971	5352095	LTR	Copia	Fragment	0.848	11.6923
Braxi_000	5356389	5356554	LTR	Copia	Fragment	0.992	0.615385
Braxi_000	5361302	5361531	LTR	Gypsy	Fragment	0.808	14.7692
Braxi_000	5369332	5369464	LTR	Copia	Fragment	0.805	15
Braxi_000	5370758	5370909	LTR	unknown	Fragment	0.874	9.69231
Braxi_000	5378402	5378515	LTR	Gypsy	Fragment	0.82	13.8462
Braxi_000	5397561	5398041	LTR	Gypsy	Fragment	0.778	17.0769
Braxi_000	5409686	5411265	LTR	Gypsy	Fragment	0.896	8
Braxi_000	5411255	5411970	LTR	unknown	Fragment	0.772	17.5385
Braxi_000	5411952	5412280	LTR	Gypsy	Fragment	0.81	14.6154
Braxi_000	5413145	5413378	LTR	Copia	Fragment	0.785	16.5385
Braxi_000	5419755	5420347	LTR	Copia	Fragment	0.957	3.30769
Braxi_000	5420348	5424078	LTR	Copia	Fragment	0.747	19.4615
Braxi_000	5424079	5424979	LTR	Copia	Fragment	0.806	14.9231
Braxi_000	5425998	5426191	LTR	Gypsy	Fragment	0.795	15.7692
Braxi_000	5426070	5426199	LTR	Copia	Fragment	0.805	15
Braxi_000	5430181	5430629	LTR	Copia	Fragment	0.942	4.46154
Braxi_000	5430630	5435310	LTR	Copia	Fragment	0.969	2.38462
Braxi_000	5435493	5436337	LTR	Copia	Fragment	0.965	2.69231
Braxi_000	5436342	5436788	LTR	Copia	Fragment	0.935	5
Braxi_000	5437761	5438100	LTR	Copia	Fragment	0.964	2.76923
Braxi_000	5479844	5480402	LTR	Copia	Fragment	0.894	8.15385
Braxi_000	5481544	5482071	LTR	Copia	Fragment	0.901	7.61538
Braxi_000	5493986	5498499	LTR	Copia	Complete	0.9938	0.476923
Braxi_000	5525614	5525885	LTR	Copia	Fragment	0.957	3.30769
Braxi_000	5525886	5526051	LTR	Copia	Fragment	0.938	4.76923
Braxi_000	5526065	5530256	LTR	Copia	Fragment	0.967	2.53846
Braxi_000	5530258	5530540	LTR	Copia	Fragment	0.976	1.84615
Braxi_000	5530541	5530706	LTR	Copia	Fragment	0.925	5.76923
Braxi_000	5531229	5531659	LTR	Copia	Fragment	0.835	12.6923
Braxi_000	5544327	5544778	LTR	Copia	Fragment	0.839	12.3846
Braxi_000	5550557	5550657	LTR	Copia	Fragment	0.826	13.3846
Braxi_000	5571195	5572074	LTR	Copia	Fragment	0.819	13.9231
Braxi_000	5580106	5581020	LTR	Gypsy	Fragment	0.932	5.23077
Braxi_000	5589522	5595768	LTR	Copia	Complete	0.9756	1.87692
Braxi_000	5600636	5600905	LTR	Copia	Fragment	0.841	12.2308
Braxi_000	5622413	5630756	LTR	Gypsy	Complete	1	0
Braxi_000	5631542	5632435	LTR	Copia	Fragment	0.905	7.30769
Braxi_000	5634394	5639254	LTR	Copia	Complete	0.9925	0.576923
Braxi_000	5649461	5649958	LTR	Gypsy	Fragment	0.933	5.15385
Braxi_000	5658065	5658203	LTR	unknown	Fragment	0.827	13.3077
Braxi_000	5674191	5674323	LTR	Gypsy	Fragment	0.75	19.2308
Braxi_000	5677694	5678022	LTR	Copia	Fragment	0.958	3.23077
Braxi_000	5693159	5693252	LTR	unknown	Fragment	0.946	4.15385
Braxi_000	5693306	5693980	LTR	unknown	Fragment	0.929	5.46154
Braxi_000	5694002	5694231	LTR	Copia	Fragment	0.749	19.3077
Braxi_000	5696176	5696669	LTR	Copia	Fragment	0.827	13.3077
Braxi_000	5696418	5696698	LTR	Copia	Fragment	0.871	9.92308
Braxi_000	5696751	5696923	LTR	Copia	Fragment	0.864	10.4615
Braxi_000	5701994	5702076	LTR	Gypsy	Fragment	0.793	15.9231
Braxi_000	5702092	5703025	LTR	Copia	Fragment	0.844	12
Braxi_000	5703174	5703425	LTR	Copia	Fragment	0.823	13.6154
Braxi_000	5705476	5706816	LTR	unknown	Fragment	0.882	9.07692
Braxi_000	5706864	5707209	LTR	unknown	Fragment	0.875	9.61538
Braxi_000	5713278	5713438	LTR	Copia	Fragment	0.809	14.6923
Braxi_000	5719313	5719998	LTR	unknown	Fragment	0.9	7.69231
Braxi_000	5720017	5720167	LTR	Copia	Fragment	0.838	12.4615
Braxi_000	5720805	5720917	LTR	Copia	Fragment	0.867	10.2308
Braxi_000	5748407	5748730	LTR	Copia	Fragment	0.934	5.07692
Braxi_000	5755363	5755489	LTR	unknown	Fragment	0.874	9.69231
Braxi_000	5760857	5761468	LTR	Copia	Fragment	0.933	5.15385
Braxi_000	5761964	5762127	LTR	Copia	Fragment	0.793	15.9231
Braxi_000	5763862	5769977	LTR	unknown	Complete	0.9648	2.70769
Braxi_000	5782435	5782557	LTR	unknown	Fragment	0.854	11.2308
Braxi_000	5782586	5782774	LTR	unknown	Fragment	0.865	10.3846
Braxi_000	5782890	5783243	LTR	unknown	Fragment	0.759	18.5385
Braxi_000	5783308	5784188	LTR	unknown	Fragment	0.886	8.76923
Braxi_000	5784184	5785906	LTR	unknown	Fragment	0.826	13.3846
Braxi_000	5785876	5786451	LTR	unknown	Fragment	0.85	11.5385
Braxi_000	5786478	5786572	LTR	unknown	Fragment	0.859	10.8462
Braxi_000	5786561	5786705	LTR	unknown	Fragment	0.91	6.92308
Braxi_000	5786767	5787071	LTR	Copia	Fragment	0.95	3.84615
Braxi_000	5787061	5787162	LTR	Copia	Fragment	0.968	2.46154
Braxi_000	5787134	5788848	LTR	Copia	Fragment	0.905	7.30769
Braxi_000	5788849	5789150	LTR	Copia	Fragment	0.943	4.38462
Braxi_000	5789159	5789380	LTR	Copia	Fragment	0.88	9.23077
Braxi_000	5789357	5789543	LTR	Copia	Fragment	0.896	8
Braxi_000	5791181	5791278	LTR	Copia	Fragment	0.746	19.5385
Braxi_000	5806967	5812564	LTR	Gypsy	Complete	0.9845	1.19231
Braxi_000	5830991	5831309	LTR	Gypsy	Fragment	0.978	1.69231
Braxi_000	5831312	5833295	LTR	Gypsy	Fragment	0.969	2.38462
Braxi_000	5834876	5835429	LTR	Copia	Fragment	0.885	8.84615
Braxi_000	5838979	5839221	LTR	Copia	Fragment	0.934	5.07692
Braxi_000	5839219	5839359	LTR	Copia	Fragment	0.783	16.6923
Braxi_000	5839244	5839395	LTR	Gypsy	Fragment	0.819	13.9231
Braxi_000	5839332	5840610	LTR	Copia	Fragment	0.875	9.61538
Braxi_000	5839837	5840643	LTR	unknown	Fragment	0.799	15.4615
Braxi_000	5840249	5840890	LTR	Gypsy	Fragment	0.797	15.6154
Braxi_000	5840610	5841223	LTR	Copia	Fragment	0.782	16.7692
Braxi_000	5849134	5849363	LTR	Copia	Fragment	0.797	15.6154
Braxi_000	5849365	5849687	LTR	Copia	Fragment	0.856	11.0769
Braxi_000	5849685	5850930	LTR	Copia	Fragment	0.764	18.1538
Braxi_000	5850930	5852334	LTR	Copia	Fragment	0.966	2.61538
Braxi_000	5852326	5852568	LTR	Copia	Fragment	0.934	5.07692
Braxi_000	5855398	5855691	LTR	Gypsy	Fragment	0.75	19.2308
Braxi_000	5855692	5859090	LTR	Gypsy	Fragment	0.72	21.5385
Braxi_000	5859089	5859773	LTR	Gypsy	Fragment	0.967	2.53846
Braxi_000	5859774	5861009	LTR	Gypsy	Fragment	0.741	19.9231
Braxi_000	5861010	5861302	LTR	Gypsy	Fragment	0.766	18
Braxi_000	5870746	5871382	LTR	unknown	Fragment	0.951	3.76923
Braxi_000	5871383	5871554	LTR	Copia	Fragment	0.873	9.76923
Braxi_000	5871554	5872178	LTR	Copia	Fragment	0.898	7.84615
Braxi_000	5872178	5872961	LTR	Copia	Fragment	0.899	7.76923
Braxi_000	5878839	5879057	LTR	Copia	Fragment	0.785	16.5385
Braxi_000	5882456	5883159	LTR	Copia	Fragment	0.957	3.30769
Braxi_000	5889679	5889939	LTR	Copia	Fragment	0.802	15.2308
Braxi_000	5889818	5890073	LTR	Copia	Fragment	0.78	16.9231
Braxi_000	5890448	5890652	LTR	unknown	Fragment	0.824	13.5385
Braxi_000	5890757	5891051	LTR	unknown	Fragment	0.939	4.69231
Braxi_000	5891248	5891579	LTR	unknown	Fragment	0.925	5.76923
Braxi_000	5891609	5891842	LTR	Gypsy	Fragment	0.722	21.3846
Braxi_000	5891972	5892255	LTR	Gypsy	Fragment	0.709	22.3846
Braxi_000	5892262	5892404	LTR	unknown	Fragment	0.829	13.1538
Braxi_000	5892341	5892439	LTR	unknown	Fragment	0.918	6.30769
Braxi_000	5892436	5892530	LTR	unknown	Fragment	0.842	12.1538
Braxi_000	5893113	5894400	LTR	unknown	Fragment	0.943	4.38462
Braxi_000	5903383	5916713	LTR	Gypsy	Complete	0.981	1.46154
Braxi_000	5935035	5935505	LTR	Copia	Fragment	0.79	16.1538
Braxi_000	5936638	5936763	LTR	Copia	Fragment	0.827	13.3077
Braxi_000	5936764	5936874	LTR	Copia	Fragment	0.846	11.8462
Braxi_000	5939518	5939684	LTR	Copia	Fragment	0.707	22.5385
Braxi_000	5955026	5955455	LTR	Copia	Fragment	0.839	12.3846
Braxi_000	5970487	5970634	LTR	Copia	Fragment	0.897	7.92308
Braxi_000	5970627	5971724	LTR	Copia	Fragment	0.818	14
Braxi_000	5971781	5972387	LTR	Copia	Fragment	0.726	21.0769
Braxi_000	5972389	5972540	LTR	Copia	Fragment	0.888	8.61538
Braxi_000	5972539	5972671	LTR	Copia	Fragment	0.892	8.30769
Braxi_000	5976265	5976545	LTR	Copia	Fragment	0.907	7.15385
Braxi_000	5976543	5979418	LTR	Copia	Fragment	0.76	18.4615
Braxi_000	5979416	5979691	LTR	Copia	Fragment	0.884	8.92308
Braxi_000	5979687	5980878	LTR	Copia	Fragment	0.806	14.9231
Braxi_000	5980879	5981501	LTR	unknown	Fragment	0.899	7.76923
Braxi_000	5981502	5981980	LTR	Copia	Fragment	0.806	14.9231
Braxi_000	5981981	5982260	LTR	Copia	Fragment	0.85	11.5385
Braxi_000	5996517	5996642	LTR	Gypsy	Fragment	0.879	9.30769
Braxi_000	6007019	6007749	LTR	Gypsy	Fragment	0.936	4.92308
Braxi_000	6037662	6043163	LTR	unknown	Complete	0.9877	0.946154
Braxi_000	6045867	6045970	LTR	Gypsy	Fragment	0.798	15.5385
Braxi_000	6051042	6051319	LTR	Gypsy	Fragment	0.828	13.2308
Braxi_000	6051385	6051564	LTR	Gypsy	Fragment	0.806	14.9231
Braxi_000	6051714	6051826	LTR	Gypsy	Fragment	0.881	9.15385
Braxi_000	6056736	6057014	LTR	Copia	Fragment	0.907	7.15385
Braxi_000	6063224	6063763	LTR	unknown	Fragment	0.837	12.5385
Braxi_000	6093443	6093784	LTR	Copia	Fragment	0.811	14.5385
Braxi_000	6093572	6093814	LTR	unknown	Fragment	0.827	13.3077
Braxi_000	6094966	6095190	LTR	Copia	Fragment	0.823	13.6154
Braxi_000	6095765	6095996	LTR	Copia	Fragment	0.853	11.3077
Braxi_000	6124083	6124482	LTR	Gypsy	Fragment	0.897	7.92308
Braxi_000	6124483	6124630	LTR	Copia	Fragment	0.878	9.38462
Braxi_000	6135828	6135955	LTR	Copia	Fragment	0.875	9.61538
Braxi_000	6140893	6141250	LTR	Copia	Fragment	0.891	8.38462
Braxi_000	6153935	6154428	LTR	Copia	Fragment	0.941	4.53846
Braxi_000	6154416	6154916	LTR	unknown	Fragment	0.728	20.9231
Braxi_000	6154419	6158542	LTR	Copia	Fragment	0.868	10.1538
Braxi_000	6158545	6159030	LTR	Copia	Fragment	0.938	4.76923
Braxi_000	6165091	6165338	LTR	Copia	Fragment	0.806	14.9231
Braxi_000	6165173	6165710	LTR	unknown	Fragment	0.813	14.3846
Braxi_000	6177222	6177342	LTR	Copia	Fragment	0.875	9.61538
Braxi_000	6185710	6186332	LTR	unknown	Fragment	0.944	4.30769
Braxi_000	6186333	6186522	LTR	Copia	Fragment	0.864	10.4615
Braxi_000	6186521	6187121	LTR	Copia	Fragment	0.889	8.53846
Braxi_000	6187121	6187932	LTR	Copia	Fragment	0.895	8.07692
Braxi_000	6211965	6216957	LTR	Gypsy	Complete	0.97	2.30769
Braxi_000	6218371	6218499	LTR	Gypsy	Fragment	0.868	10.1538
Braxi_000	6218500	6218869	LTR	Copia	Fragment	0.815	14.2308
Braxi_000	6224815	6224899	LTR	Copia	Fragment	0.75	19.2308
Braxi_000	6226342	6227021	LTR	Copia	Fragment	0.96	3.07692
Braxi_000	6228685	6229620	LTR	Gypsy	Fragment	0.854	11.2308
Braxi_000	6267710	6267958	LTR	Copia	Fragment	0.883	9
Braxi_000	6267959	6270415	LTR	Copia	Fragment	0.789	16.2308
Braxi_000	6270392	6273534	LTR	Copia	Fragment	0.7	23.0769
Braxi_000	6273582	6273829	LTR	Copia	Fragment	0.871	9.92308
Braxi_000	6277253	6277446	LTR	unknown	Fragment	0.808	14.7692
Braxi_000	6279563	6286469	LTR	Gypsy	Complete	0.9877	0.946154
Braxi_000	6288048	6288352	LTR	Copia	Fragment	0.801	15.3077
Braxi_000	6290478	6290768	LTR	Copia	Fragment	0.794	15.8462
Braxi_000	6290561	6290803	LTR	Copia	Fragment	0.844	12
Braxi_000	6293614	6293765	LTR	Copia	Fragment	0.821	13.7692
Braxi_000	6295859	6296636	LTR	Gypsy	Fragment	0.728	20.9231
Braxi_000	6300693	6300956	LTR	Copia	Fragment	0.866	10.3077
Braxi_000	6300736	6301190	LTR	Copia	Fragment	0.833	12.8462
Braxi_000	6303611	6303883	LTR	Gypsy	Fragment	0.865	10.3846
Braxi_000	6304680	6304760	LTR	Gypsy	Fragment	0.865	10.3846
Braxi_000	6304741	6309738	LTR	Gypsy	Fragment	0.939	4.69231
Braxi_000	6322039	6329311	LTR	Gypsy	Complete	0.9603	3.05385
Braxi_000	6346067	6351233	LTR	Gypsy	Complete	0.9934	0.507692
Braxi_000	6357922	6358022	LTR	unknown	Fragment	0.792	16
Braxi_000	6358210	6358474	LTR	unknown	Fragment	0.771	17.6154
Braxi_000	6358746	6358866	LTR	unknown	Fragment	0.864	10.4615
Braxi_000	6361480	6361795	LTR	Gypsy	Fragment	0.739	20.0769
Braxi_000	6362851	6363286	LTR	Copia	Fragment	0.764	18.1538
Braxi_000	6371042	6371302	LTR	Gypsy	Fragment	0.847	11.7692
Braxi_000	6372424	6373844	LTR	Gypsy	Fragment	0.912	6.76923
Braxi_000	6373850	6377953	LTR	Gypsy	Fragment	0.94	4.61538
Braxi_000	6377955	6378694	LTR	Gypsy	Fragment	0.869	10.0769
Braxi_000	6379401	6380510	LTR	Gypsy	Fragment	0.906	7.23077
Braxi_000	6382969	6383488	LTR	unknown	Fragment	0.927	5.61538
Braxi_000	6384827	6385005	LTR	Gypsy	Fragment	0.802	15.2308
Braxi_000	6410635	6410746	LTR	Copia	Fragment	0.887	8.69231
Braxi_000	6412355	6416444	LTR	unknown	Complete	0.9786	1.64615
Braxi_000	6435579	6438598	LTR	unknown	Complete	0.9946	0.415385
Braxi_000	6442848	6445168	LTR	Gypsy	Complete	0.9749	1.93077
Braxi_000	6448470	6449066	LTR	Gypsy	Fragment	0.916	6.46154
Braxi_000	6449474	6449867	LTR	unknown	Fragment	0.825	13.4615
Braxi_000	6454014	6454105	LTR	unknown	Fragment	0.804	15.0769
Braxi_000	6463910	6464033	LTR	Copia	Fragment	0.813	14.3846
Braxi_000	6497768	6497941	LTR	unknown	Fragment	0.718	21.6923
Braxi_000	6497948	6498124	LTR	unknown	Fragment	0.802	15.2308
Braxi_000	6498635	6498784	LTR	unknown	Fragment	0.802	15.2308
Braxi_000	6501723	6501959	LTR	unknown	Fragment	0.803	15.1538
Braxi_000	6530295	6531766	LTR	Gypsy	Fragment	0.869	10.0769
Braxi_000	6531768	6535868	LTR	Gypsy	Fragment	0.92	6.15385
Braxi_000	6535876	6536312	LTR	Gypsy	Fragment	0.769	17.7692
Braxi_000	6536319	6542231	LTR	Gypsy	Fragment	0.928	5.53846
Braxi_000	6542241	6542765	LTR	Gypsy	Fragment	0.917	6.38462
Braxi_000	6542806	6543768	LTR	Gypsy	Fragment	0.806	14.9231
Braxi_000	6543862	6544006	LTR	Copia	Fragment	0.958	3.23077
Braxi_000	6544042	6544122	LTR	Copia	Fragment	0.883	9
Braxi_000	6544140	6548285	LTR	Copia	Fragment	0.738	20.1538
Braxi_000	6548286	6548429	LTR	Copia	Fragment	0.993	0.538462
Braxi_000	6548465	6548545	LTR	Copia	Fragment	0.883	9
Braxi_000	6553563	6553859	LTR	Copia	Fragment	0.905	7.30769
Braxi_000	6553857	6554120	LTR	Copia	Fragment	0.759	18.5385
Braxi_000	6554121	6555141	LTR	unknown	Fragment	0.962	2.92308
Braxi_000	6554663	6555579	LTR	Copia	Fragment	0.906	7.23077
Braxi_000	6555196	6555403	LTR	Gypsy	Fragment	0.791	16.0769
Braxi_000	6555404	6555600	LTR	unknown	Fragment	0.949	3.92308
Braxi_000	6555680	6557116	LTR	Gypsy	Fragment	0.894	8.15385
Braxi_000	6557126	6562993	LTR	Gypsy	Fragment	0.896	8
Braxi_000	6563008	6563399	LTR	Gypsy	Fragment	0.763	18.2308
Braxi_000	6563400	6566943	LTR	Gypsy	Fragment	0.901	7.61538
Braxi_000	6566967	6567934	LTR	Gypsy	Fragment	0.894	8.15385
Braxi_000	6567955	6568534	LTR	Copia	Fragment	0.746	19.5385
Braxi_000	6568417	6568530	LTR	unknown	Fragment	0.811	14.5385
Braxi_000	6568531	6568977	LTR	unknown	Fragment	0.893	8.23077
Braxi_000	6568978	6569071	LTR	unknown	Fragment	0.811	14.5385
Braxi_000	6569058	6569406	LTR	unknown	Fragment	0.96	3.07692
Braxi_000	6569362	6569656	LTR	Copia	Fragment	0.79	16.1538
Braxi_000	6569661	6569858	LTR	Copia	Fragment	0.826	13.3846
Braxi_000	6569849	6571262	LTR	unknown	Fragment	0.98	1.53846
Braxi_000	6570452	6571761	LTR	unknown	Fragment	0.96	3.07692
Braxi_000	6571762	6571843	LTR	Copia	Fragment	0.846	11.8462
Braxi_000	6571835	6572121	LTR	Copia	Fragment	0.919	6.23077
Braxi_000	6581821	6583067	LTR	Copia	Fragment	0.961	3
Braxi_000	6592443	6592525	LTR	Copia	Fragment	0.868	10.1538
Braxi_000	6623412	6623603	LTR	unknown	Fragment	0.807	14.8462
Braxi_000	6649112	6649753	LTR	unknown	Fragment	0.903	7.46154
Braxi_000	6652974	6653239	LTR	unknown	Fragment	0.872	9.84615
Braxi_000	6653306	6653657	LTR	unknown	Fragment	0.842	12.1538
Braxi_000	6666136	6668544	LTR	unknown	Fragment	0.935	5
Braxi_000	6700623	6705329	LTR	Copia	Fragment	0.925	5.76923
Braxi_000	6705330	6705880	LTR	Copia	Fragment	0.889	8.53846
Braxi_000	6719245	6719427	LTR	unknown	Fragment	0.742	19.8462
Braxi_000	6720706	6721246	LTR	Gypsy	Fragment	0.88	9.23077
Braxi_000	6730719	6731152	LTR	Copia	Fragment	0.824	13.5385
Braxi_000	6733658	6733977	LTR	Copia	Fragment	0.881	9.15385
Braxi_000	6733972	6736854	LTR	Copia	Fragment	0.763	18.2308
Braxi_000	6736841	6737737	LTR	Copia	Fragment	0.794	15.8462
Braxi_000	6747404	6747649	LTR	Copia	Fragment	0.878	9.38462
Braxi_000	6747647	6749718	LTR	Copia	Fragment	0.779	17
Braxi_000	6749694	6749908	LTR	Gypsy	Fragment	0.787	16.3846
Braxi_000	6749719	6750522	LTR	Copia	Fragment	0.804	15.0769
Braxi_000	6750517	6750795	LTR	Copia	Fragment	0.829	13.1538
Braxi_000	6750791	6752081	LTR	Copia	Fragment	0.727	21
Braxi_000	6751928	6752575	LTR	unknown	Fragment	0.89	8.46154
Braxi_000	6752065	6753071	LTR	Copia	Fragment	0.906	7.23077
Braxi_000	6753055	6753337	LTR	Copia	Fragment	0.889	8.53846
Braxi_000	6753269	6753348	LTR	unknown	Fragment	0.846	11.8462
Braxi_000	6755044	6755274	LTR	Copia	Fragment	0.857	11
Braxi_000	6755275	6757542	LTR	Copia	Fragment	0.805	15
Braxi_000	6757538	6757816	LTR	Copia	Fragment	0.825	13.4615
Braxi_000	6757811	6760686	LTR	Copia	Fragment	0.761	18.3846
Braxi_000	6760684	6760929	LTR	Copia	Fragment	0.886	8.76923
Braxi_000	6766822	6767177	LTR	Copia	Fragment	0.849	11.6154
Braxi_000	6766949	6767219	LTR	Copia	Fragment	0.865	10.3846
Braxi_000	6769757	6771035	LTR	Copia	Fragment	0.962	2.92308
Braxi_000	6771887	6773231	LTR	Gypsy	Fragment	0.947	4.07692
Braxi_000	6773605	6774999	LTR	Gypsy	Fragment	0.949	3.92308
Braxi_000	6775000	6775580	LTR	unknown	Fragment	0.788	16.3077
Braxi_000	6775581	6775888	LTR	unknown	Fragment	0.761	18.3846
Braxi_000	6775886	6779188	LTR	Gypsy	Fragment	0.948	4
Braxi_000	6782527	6783074	LTR	Copia	Fragment	0.891	8.38462
Braxi_000	6789150	6790213	LTR	unknown	Fragment	0.84	12.3077
Braxi_000	6790155	6790272	LTR	unknown	Fragment	0.8	15.3846
Braxi_000	6790273	6790596	LTR	unknown	Fragment	0.843	12.0769
Braxi_000	6791699	6792288	LTR	unknown	Fragment	0.919	6.23077
Braxi_000	6795486	6807048	LTR	Gypsy	Complete	0.9764	1.81538
Braxi_000	6812234	6812953	LTR	unknown	Fragment	0.922	6
Braxi_000	6816025	6816174	LTR	unknown	Fragment	0.821	13.7692
Braxi_000	6817743	6817877	LTR	Gypsy	Fragment	0.801	15.3077
Braxi_000	6832712	6833069	LTR	Gypsy	Fragment	0.767	17.9231
Braxi_000	6837136	6837636	LTR	unknown	Fragment	0.816	14.1538
Braxi_000	6843102	6843489	LTR	Copia	Fragment	0.933	5.15385
Braxi_000	6843490	6844988	LTR	Copia	Fragment	0.851	11.4615
Braxi_000	6844989	6847464	LTR	unknown	Fragment	0.968	2.46154
Braxi_000	6847467	6847879	LTR	Copia	Fragment	0.92	6.15385
Braxi_000	6856740	6856885	LTR	Copia	Fragment	0.931	5.30769
Braxi_000	6856882	6860953	LTR	Copia	Fragment	0.904	7.38462
Braxi_000	6860659	6861317	LTR	Gypsy	Fragment	0.819	13.9231
Braxi_000	6860938	6861554	LTR	Copia	Fragment	0.821	13.7692
Braxi_000	6861567	6861846	LTR	Copia	Fragment	0.748	19.3846
Braxi_000	6861825	6862380	LTR	Copia	Fragment	0.892	8.30769
Braxi_000	6862378	6862460	LTR	Copia	Fragment	0.916	6.46154
Braxi_000	6863873	6864440	LTR	Copia	Fragment	0.866	10.3077
Braxi_000	6868533	6870220	LTR	Gypsy	Fragment	0.97	2.30769
Braxi_000	6875789	6876098	LTR	unknown	Fragment	0.807	14.8462
Braxi_000	6912148	6912804	LTR	unknown	Fragment	0.749	19.3077
Braxi_000	6913497	6914698	LTR	unknown	Fragment	0.918	6.30769
Braxi_000	6914699	6916866	LTR	unknown	Fragment	0.9	7.69231
Braxi_000	6918165	6918565	LTR	unknown	Fragment	0.936	4.92308
Braxi_000	6918567	6918655	LTR	Gypsy	Fragment	0.865	10.3846
Braxi_000	6919612	6919745	LTR	Gypsy	Fragment	0.865	10.3846
Braxi_000	6919748	6925642	LTR	Gypsy	Fragment	0.933	5.15385
Braxi_000	6925644	6926053	LTR	unknown	Fragment	0.906	7.23077
Braxi_000	6926405	6926667	LTR	unknown	Fragment	0.916	6.46154
Braxi_000	6926668	6926833	LTR	unknown	Fragment	0.952	3.69231
Braxi_000	6926834	6927504	LTR	unknown	Fragment	0.751	19.1538
Braxi_000	6927486	6928003	LTR	Gypsy	Fragment	0.724	21.2308
Braxi_000	6928184	6929391	LTR	unknown	Fragment	0.908	7.07692
Braxi_000	6943197	6943703	LTR	unknown	Fragment	0.838	12.4615
Braxi_000	6943937	6944418	LTR	Copia	Fragment	0.87	10
Braxi_000	6951845	6952213	LTR	Copia	Fragment	0.846	11.8462
Braxi_000	6958422	6958744	LTR	Copia	Fragment	0.935	5
Braxi_000	6958800	6959594	LTR	unknown	Fragment	0.822	13.6923
Braxi_000	6959595	6960742	LTR	Copia	Fragment	0.945	4.23077
Braxi_000	6961282	6962166	LTR	Copia	Fragment	0.926	5.69231
Braxi_000	6961752	6962496	LTR	unknown	Fragment	0.865	10.3846
Braxi_000	6962454	6962962	LTR	Copia	Fragment	0.902	7.53846
Braxi_000	6962963	6963554	LTR	Gypsy	Fragment	0.823	13.6154
Braxi_000	6963555	6964499	LTR	Copia	Fragment	0.902	7.53846
Braxi_000	6964550	6964661	LTR	Gypsy	Fragment	0.89	8.46154
Braxi_000	6964687	6965027	LTR	Copia	Fragment	0.926	5.69231
Braxi_000	6978821	6978955	LTR	unknown	Fragment	0.962	2.92308
Braxi_000	6995527	6995672	LTR	Copia	Fragment	0.911	6.84615
Braxi_000	6995660	6996856	LTR	Copia	Fragment	0.96	3.07692
Braxi_000	6996840	6997648	LTR	Copia	Fragment	0.898	7.84615
Braxi_000	6997649	6998197	LTR	Copia	Fragment	0.976	1.84615
Braxi_000	6998196	6999009	LTR	Copia	Fragment	0.752	19.0769
Braxi_000	6999226	7000490	LTR	Copia	Fragment	0.726	21.0769
Braxi_000	7000486	7001708	LTR	Copia	Fragment	0.732	20.6154
Braxi_000	7001709	7002257	LTR	Copia	Fragment	0.98	1.53846
Braxi_000	7002258	7003691	LTR	Copia	Fragment	0.773	17.4615
Braxi_000	7003704	7003983	LTR	Copia	Fragment	0.748	19.3846
Braxi_000	7003971	7004356	LTR	Copia	Fragment	0.953	3.61538
Braxi_000	7004357	7004470	LTR	Gypsy	Fragment	0.809	14.6923
Braxi_000	7004495	7004637	LTR	Copia	Fragment	0.952	3.69231
Braxi_000	7007523	7007670	LTR	Gypsy	Fragment	0.786	16.4615
Braxi_000	7028039	7028200	LTR	Copia	Fragment	0.721	21.4615
Braxi_000	7071589	7071724	LTR	Copia	Fragment	0.801	15.3077
Braxi_000	7091258	7091394	LTR	Copia	Fragment	0.879	9.30769
Braxi_000	7095741	7096984	LTR	unknown	Fragment	0.977	1.76923
Braxi_000	7096985	7097288	LTR	Copia	Fragment	0.765	18.0769
Braxi_000	7097285	7097473	LTR	unknown	Fragment	0.947	4.07692
Braxi_000	7097474	7097641	LTR	unknown	Fragment	0.976	1.84615
Braxi_000	7097642	7097932	LTR	Copia	Fragment	0.776	17.2308
Braxi_000	7100454	7100634	LTR	Copia	Fragment	0.967	2.53846
Braxi_000	7100645	7105222	LTR	Copia	Fragment	0.916	6.46154
Braxi_000	7105223	7105403	LTR	Copia	Fragment	0.978	1.69231
Braxi_000	7106970	7107780	LTR	Copia	Fragment	0.948	4
Braxi_000	7107781	7111824	LTR	Copia	Fragment	0.984	1.23077
Braxi_000	7111825	7112635	LTR	Copia	Fragment	0.95	3.84615
Braxi_000	7116895	7122425	LTR	Copia	Complete	0.9975	0.192308
Braxi_000	7127038	7127196	LTR	Copia	Fragment	0.95	3.84615
Braxi_000	7127197	7131557	LTR	Copia	Fragment	0.954	3.53846
Braxi_000	7131558	7131716	LTR	Copia	Fragment	0.943	4.38462
Braxi_000	7141352	7147096	LTR	Copia	Complete	0.9225	5.96154
Braxi_000	7160191	7162700	LTR	Gypsy	Fragment	0.984	1.23077
Braxi_000	7162850	7163369	LTR	Gypsy	Fragment	0.983	1.30769
Braxi_000	7163421	7163588	LTR	Gypsy	Fragment	0.97	2.30769
Braxi_000	7163795	7164482	LTR	Gypsy	Fragment	0.993	0.538462
Braxi_000	7164747	7165412	LTR	Gypsy	Fragment	0.976	1.84615
Braxi_000	7167471	7168087	LTR	Gypsy	Fragment	0.928	5.53846
Braxi_000	7199631	7201248	LTR	unknown	Fragment	0.93	5.38462
Braxi_000	7201192	7201293	LTR	Copia	Fragment	0.98	1.53846
Braxi_000	7201238	7201347	LTR	Gypsy	Fragment	0.918	6.30769
Braxi_000	7201348	7205109	LTR	unknown	Fragment	0.977	1.76923
Braxi_000	7205110	7206741	LTR	unknown	Fragment	0.93	5.38462
Braxi_000	7206997	7208763	LTR	Copia	Complete	0.9416	4.49231
Braxi_000	7217493	7218158	LTR	Copia	Fragment	0.943	4.38462
Braxi_000	7218004	7218181	LTR	Gypsy	Fragment	0.736	20.3077
Braxi_000	7223517	7223677	LTR	Copia	Fragment	0.739	20.0769
Braxi_000	7223737	7224012	LTR	Copia	Fragment	0.793	15.9231
Braxi_000	7225108	7225473	LTR	unknown	Fragment	0.811	14.5385
Braxi_000	7228601	7229270	LTR	Gypsy	Fragment	0.901	7.61538
Braxi_000	7229269	7229593	LTR	Gypsy	Fragment	0.913	6.69231
Braxi_000	7230003	7230082	LTR	Gypsy	Fragment	0.924	5.84615
Braxi_000	7231231	7231533	LTR	Copia	Fragment	0.913	6.69231
Braxi_000	7235852	7246195	LTR	Gypsy	Complete	0.9954	0.353846
Braxi_000	7246203	7246367	LTR	Gypsy	Fragment	0.72	21.5385
Braxi_000	7263004	7263624	LTR	Copia	Fragment	0.968	2.46154
Braxi_000	7269286	7269860	LTR	Copia	Fragment	0.901	7.61538
Braxi_000	7271028	7271941	LTR	Copia	Fragment	0.877	9.46154
Braxi_000	7276448	7276588	LTR	Copia	Fragment	0.854	11.2308
Braxi_000	7281263	7281536	LTR	Copia	Fragment	0.92	6.15385
Braxi_000	7281537	7285595	LTR	Copia	Fragment	0.879	9.30769
Braxi_000	7285596	7285998	LTR	Copia	Fragment	0.893	8.23077
Braxi_000	7286064	7286831	LTR	unknown	Fragment	0.937	4.84615
Braxi_000	7311325	7312394	LTR	Gypsy	Fragment	0.759	18.5385
Braxi_000	7338115	7338389	LTR	Gypsy	Fragment	0.764	18.1538
Braxi_000	7348202	7348582	LTR	Gypsy	Fragment	0.989	0.846154
Braxi_000	7348575	7353113	LTR	Gypsy	Fragment	0.976	1.84615
Braxi_000	7353114	7353494	LTR	Gypsy	Fragment	0.979	1.61538
Braxi_000	7359922	7360484	LTR	Copia	Fragment	0.881	9.15385
Braxi_000	7360627	7361906	LTR	Copia	Fragment	0.943	4.38462
Braxi_000	7362735	7362971	LTR	Copia	Fragment	0.924	5.84615
Braxi_000	7363251	7367414	LTR	Copia	Fragment	0.892	8.30769
Braxi_000	7367415	7367708	LTR	Copia	Fragment	0.928	5.53846
Braxi_000	7384555	7384648	LTR	Copia	Fragment	0.772	17.5385
Braxi_000	7384786	7385158	LTR	unknown	Fragment	0.916	6.46154
Braxi_000	7386769	7387020	LTR	Copia	Fragment	0.876	9.53846
Braxi_000	7388901	7390206	LTR	Copia	Fragment	0.812	14.4615
Braxi_000	7390208	7392803	LTR	Copia	Fragment	0.911	6.84615
Braxi_000	7392805	7393006	LTR	Copia	Fragment	0.886	8.76923
Braxi_000	7422714	7423072	LTR	Copia	Fragment	0.958	3.23077
Braxi_000	7423073	7426103	LTR	Copia	Fragment	0.731	20.6923
Braxi_000	7426809	7426915	LTR	unknown	Fragment	0.753	19
Braxi_000	7426916	7427087	LTR	Copia	Fragment	0.887	8.69231
Braxi_000	7427088	7427429	LTR	Copia	Fragment	0.938	4.76923
Braxi_000	7436609	7436734	LTR	Copia	Fragment	0.896	8
Braxi_000	7438170	7438339	LTR	Gypsy	Fragment	0.746	19.5385
Braxi_000	7456455	7457280	LTR	Copia	Fragment	0.888	8.61538
Braxi_000	7457280	7457902	LTR	Copia	Fragment	0.896	8
Braxi_000	7457900	7458089	LTR	Copia	Fragment	0.865	10.3846
Braxi_000	7458090	7458714	LTR	unknown	Fragment	0.953	3.61538
Braxi_000	7472030	7472117	LTR	unknown	Fragment	0.807	14.8462
Braxi_000	7472114	7472651	LTR	Copia	Fragment	0.87	10
Braxi_000	7472799	7472947	LTR	Copia	Fragment	0.886	8.76923
Braxi_000	7472948	7473317	LTR	Gypsy	Fragment	0.862	10.6154
Braxi_000	7482492	7482653	LTR	Copia	Fragment	0.748	19.3846
Braxi_000	7494230	7494592	LTR	Gypsy	Fragment	0.912	6.76923
Braxi_000	7496463	7496590	LTR	Copia	Fragment	0.938	4.76923
Braxi_000	7498968	7499163	LTR	Copia	Fragment	0.872	9.84615
Braxi_000	7504511	7504691	LTR	Copia	Fragment	0.784	16.6154
Braxi_000	7510076	7511969	LTR	Gypsy	Fragment	0.951	3.76923
Braxi_000	7518940	7519052	LTR	Copia	Fragment	0.832	12.9231
Braxi_000	7519516	7519963	LTR	Copia	Fragment	0.723	21.3077
Braxi_000	7531849	7532530	LTR	Copia	Fragment	0.937	4.84615
Braxi_000	7542334	7542614	LTR	Copia	Fragment	0.76	18.4615
Braxi_000	7542638	7543348	LTR	Copia	Fragment	0.745	19.6154
Braxi_000	7549952	7550614	LTR	unknown	Fragment	0.948	4
Braxi_000	7550661	7550756	LTR	unknown	Fragment	0.969	2.38462
Braxi_000	7558407	7563857	LTR	Copia	Complete	0.9896	0.8
Braxi_000	7579003	7579627	LTR	Gypsy	Fragment	0.784	16.6154
Braxi_000	7582454	7582751	LTR	Copia	Fragment	0.881	9.15385
Braxi_000	7582749	7582887	LTR	Copia	Fragment	0.78	16.9231
Braxi_000	7582786	7582947	LTR	Gypsy	Fragment	0.829	13.1538
Braxi_000	7582893	7584496	LTR	Copia	Fragment	0.775	17.3077
Braxi_000	7584497	7584901	LTR	Copia	Fragment	0.771	17.6154
Braxi_000	7584902	7585579	LTR	Copia	Fragment	0.838	12.4615
Braxi_000	7585578	7587448	LTR	Copia	Fragment	0.872	9.84615
Braxi_000	7587449	7587652	LTR	unknown	Fragment	0.954	3.53846
Braxi_000	7587653	7589082	LTR	Copia	Fragment	0.793	15.9231
Braxi_000	7589195	7590497	LTR	Copia	Fragment	0.793	15.9231
Braxi_000	7590498	7591115	LTR	Copia	Fragment	0.845	11.9231
Braxi_000	7591116	7591521	LTR	Copia	Fragment	0.85	11.5385
Braxi_000	7591516	7592964	LTR	Copia	Fragment	0.749	19.3077
Braxi_000	7592937	7594455	LTR	Copia	Fragment	0.953	3.61538
Braxi_000	7594447	7594744	LTR	Copia	Fragment	0.889	8.53846
Braxi_000	7611451	7611668	LTR	Copia	Fragment	0.835	12.6923
Braxi_000	7615444	7615712	LTR	Copia	Fragment	0.808	14.7692
Braxi_000	7622268	7622432	LTR	Copia	Fragment	0.805	15
Braxi_000	7629459	7629623	LTR	Copia	Fragment	0.811	14.5385
Braxi_000	7632397	7632488	LTR	Copia	Fragment	0.811	14.5385
Braxi_000	7634243	7634534	LTR	unknown	Fragment	0.801	15.3077
Braxi_000	7639041	7639775	LTR	unknown	Fragment	0.948	4
Braxi_000	7639643	7639879	LTR	Gypsy	Fragment	0.843	12.0769
Braxi_000	7639923	7640202	LTR	unknown	Fragment	0.928	5.53846
Braxi_000	7648535	7649403	LTR	Copia	Fragment	0.939	4.69231
Braxi_000	7649404	7650653	LTR	Copia	Fragment	0.95	3.84615
Braxi_000	7661866	7662025	LTR	Copia	Fragment	1	0
Braxi_000	7662026	7663267	LTR	Copia	Fragment	0.708	22.4615
Braxi_000	7663390	7664350	LTR	unknown	Fragment	0.94	4.61538
Braxi_000	7666222	7666381	LTR	Copia	Fragment	0.962	2.92308
Braxi_000	7667911	7668096	LTR	unknown	Fragment	0.733	20.5385
Braxi_000	7676193	7680384	LTR	Copia	Complete	0.9673	2.51538
Braxi_000	7684845	7685535	LTR	unknown	Fragment	0.924	5.84615
Braxi_000	7697024	7697699	LTR	Copia	Fragment	0.907	7.15385
Braxi_000	7705798	7712396	LTR	unknown	Complete	0.9928	0.553846
Braxi_000	7712397	7712552	LTR	Copia	Fragment	1	0
Braxi_000	7712553	7717538	LTR	Copia	Fragment	0.934	5.07692
Braxi_000	7717539	7717700	LTR	Copia	Fragment	0.981	1.46154
Braxi_000	7720974	7721873	LTR	unknown	Fragment	0.948	4
Braxi_000	7721844	7723915	LTR	unknown	Fragment	0.929	5.46154
Braxi_000	7723953	7724852	LTR	unknown	Fragment	0.948	4
Braxi_000	7724855	7725724	LTR	unknown	Fragment	0.874	9.69231
Braxi_000	7725725	7726721	LTR	unknown	Fragment	0.892	8.30769
Braxi_000	7726878	7727747	LTR	unknown	Fragment	0.876	9.53846
Braxi_000	7736094	7741374	LTR	Copia	Complete	0.9877	0.946154
Braxi_000	7743657	7743816	LTR	Copia	Fragment	0.814	14.3077
Braxi_000	7753629	7765232	LTR	Gypsy	Complete	0.9947	0.407692
Braxi_000	7776773	7777039	LTR	Copia	Fragment	0.92	6.15385
Braxi_000	7782727	7783296	LTR	Copia	Fragment	0.937	4.84615
Braxi_000	7787182	7787483	LTR	Copia	Fragment	0.951	3.76923
Braxi_000	7787484	7791148	LTR	Copia	Fragment	0.943	4.38462
Braxi_000	7791149	7791456	LTR	Copia	Fragment	0.965	2.69231
Braxi_000	7807246	7807553	LTR	Copia	Fragment	0.956	3.38462
Braxi_000	7822665	7822997	LTR	Copia	Fragment	0.872	9.84615
Braxi_000	7822983	7823115	LTR	Copia	Fragment	0.898	7.84615
Braxi_000	7823120	7823418	LTR	Gypsy	Fragment	0.896	8
Braxi_000	7823418	7824725	LTR	Gypsy	Fragment	0.933	5.15385
Braxi_000	7824621	7824727	LTR	Copia	Fragment	0.991	0.692308
Braxi_000	7824761	7825088	LTR	Gypsy	Fragment	0.899	7.76923
Braxi_000	7827941	7829163	LTR	Gypsy	Fragment	0.894	8.15385
Braxi_000	7829165	7833209	LTR	Gypsy	Fragment	0.921	6.07692
Braxi_000	7833104	7833211	LTR	Copia	Fragment	0.981	1.46154
Braxi_000	7833216	7834786	LTR	Gypsy	Fragment	0.882	9.07692
Braxi_000	7834788	7836073	LTR	unknown	Fragment	0.954	3.53846
Braxi_000	7835289	7836633	LTR	unknown	Fragment	0.938	4.76923
Braxi_000	7836545	7837118	LTR	Copia	Fragment	0.801	15.3077
Braxi_000	7837013	7837366	LTR	unknown	Fragment	0.955	3.46154
Braxi_000	7837353	7837897	LTR	unknown	Fragment	0.805	15
Braxi_000	7837806	7838519	LTR	Copia	Fragment	0.746	19.5385
Braxi_000	7838291	7838910	LTR	Gypsy	Fragment	0.823	13.6154
Braxi_000	7838480	7839201	LTR	unknown	Fragment	0.808	14.7692
Braxi_000	7838533	7839848	LTR	Copia	Fragment	0.928	5.53846
Braxi_000	7840099	7840339	LTR	Copia	Fragment	0.928	5.53846
Braxi_000	7840337	7840692	LTR	Copia	Fragment	0.878	9.38462
Braxi_000	7846829	7847050	LTR	Copia	Fragment	0.804	15.0769
Braxi_000	7847049	7847152	LTR	Copia	Fragment	0.798	15.5385
Braxi_000	7847138	7847297	LTR	Copia	Fragment	0.769	17.7692
Braxi_000	7847296	7847517	LTR	Copia	Fragment	0.822	13.6923
Braxi_000	7858561	7861180	LTR	Copia	Fragment	0.716	21.8462
Braxi_000	7861511	7864199	LTR	Gypsy	Fragment	0.946	4.15385
Braxi_000	7864862	7864996	LTR	Gypsy	Fragment	0.762	18.3077
Braxi_000	7865627	7865713	LTR	Gypsy	Fragment	0.847	11.7692
Braxi_000	7866697	7866834	LTR	Gypsy	Fragment	0.847	11.7692
Braxi_000	7869745	7870110	LTR	Copia	Fragment	0.887	8.69231
Braxi_000	7870111	7871548	LTR	Copia	Fragment	0.89	8.46154
Braxi_000	7877147	7877563	LTR	Gypsy	Fragment	0.817	14.0769
Braxi_000	7877564	7877660	LTR	Gypsy	Fragment	0.763	18.2308
Braxi_000	7877662	7878565	LTR	Gypsy	Fragment	0.796	15.6923
Braxi_000	7878566	7881204	LTR	Gypsy	Fragment	0.93	5.38462
Braxi_000	7881205	7882204	LTR	Gypsy	Fragment	0.826	13.3846
Braxi_000	7882197	7882619	LTR	Gypsy	Fragment	0.784	16.6154
Braxi_000	7882618	7888457	LTR	Gypsy	Fragment	0.874	9.69231
Braxi_000	7888453	7890285	LTR	Gypsy	Fragment	0.901	7.61538
Braxi_000	7890290	7890551	LTR	Gypsy	Fragment	0.864	10.4615
Braxi_000	7891029	7891312	LTR	Copia	Fragment	0.943	4.38462
Braxi_000	7891882	7892439	LTR	Copia	Fragment	0.887	8.69231
Braxi_000	7895135	7895784	LTR	unknown	Fragment	0.981	1.46154
Braxi_000	7895799	7895956	LTR	unknown	Fragment	0.949	3.92308
Braxi_000	7895955	7896685	LTR	unknown	Fragment	0.916	6.46154
Braxi_000	7896807	7897427	LTR	Gypsy	Fragment	0.764	18.1538
Braxi_000	7896842	7897193	LTR	unknown	Fragment	0.842	12.1538
Braxi_000	7897194	7898118	LTR	unknown	Fragment	0.928	5.53846
Braxi_000	7903024	7904887	LTR	Copia	Fragment	0.965	2.69231
Braxi_000	7906199	7910838	LTR	Copia	Complete	0.992	0.615385
Braxi_000	7912548	7912705	LTR	unknown	Fragment	0.826	13.3846
Braxi_000	7924779	7930297	LTR	Copia	Complete	0.9711	2.22308
Braxi_000	7935961	7941119	LTR	Copia	Complete	0.9979	0.161538
Braxi_000	7942572	7948043	LTR	Copia	Complete	0.9952	0.369231
Braxi_000	7970875	7971124	LTR	Copia	Fragment	0.972	2.15385
Braxi_000	7971105	7975274	LTR	Copia	Fragment	0.973	2.07692
Braxi_000	7975275	7975524	LTR	Copia	Fragment	0.98	1.53846
Braxi_000	7985286	7985491	LTR	Gypsy	Fragment	0.777	17.1538
Braxi_000	7992427	7992616	LTR	Copia	Fragment	0.908	7.07692
Braxi_000	7992849	7993082	LTR	Copia	Fragment	0.878	9.38462
Braxi_000	7993074	7993302	LTR	Copia	Fragment	0.875	9.61538
Braxi_000	8051128	8051422	LTR	Gypsy	Fragment	0.848	11.6923
Braxi_000	8057175	8057681	LTR	Gypsy	Fragment	0.801	15.3077
Braxi_000	8067604	8067757	LTR	Copia	Fragment	0.76	18.4615
Braxi_000	8069902	8070155	LTR	Copia	Fragment	0.882	9.07692
Braxi_000	8072034	8073324	LTR	Copia	Fragment	0.806	14.9231
Braxi_000	8073333	8075837	LTR	Copia	Fragment	0.892	8.30769
Braxi_000	8075843	8076093	LTR	Copia	Fragment	0.903	7.46154
Braxi_000	8081566	8081848	LTR	unknown	Fragment	0.925	5.76923
Braxi_000	8081846	8082019	LTR	Copia	Fragment	0.776	17.2308
Braxi_000	8082020	8082107	LTR	unknown	Fragment	0.789	16.2308
Braxi_000	8082117	8083485	LTR	Copia	Fragment	0.9	7.69231
Braxi_000	8083105	8083713	LTR	Gypsy	Fragment	0.809	14.6923
Braxi_000	8083491	8084211	LTR	Copia	Fragment	0.734	20.4615
Braxi_000	8084120	8084663	LTR	unknown	Fragment	0.796	15.6923
Braxi_000	8084623	8084704	LTR	Copia	Fragment	0.821	13.7692
Braxi_000	8084650	8085004	LTR	unknown	Fragment	0.955	3.46154
Braxi_000	8084890	8085227	LTR	Copia	Fragment	0.796	15.6923
Braxi_000	8085210	8085437	LTR	unknown	Fragment	0.733	20.5385
Braxi_000	8085241	8085438	LTR	Copia	Fragment	0.831	13
Braxi_000	8085415	8086871	LTR	unknown	Fragment	0.948	4
Braxi_000	8086129	8087424	LTR	unknown	Fragment	0.957	3.30769
Braxi_000	8087484	8087774	LTR	unknown	Fragment	0.911	6.84615
Braxi_000	8096388	8096624	LTR	Gypsy	Fragment	0.761	18.3846
Braxi_000	8111901	8112051	LTR	Copia	Fragment	0.796	15.6923
Braxi_000	8117889	8118197	LTR	Gypsy	Fragment	0.827	13.3077
Braxi_000	8120112	8120406	LTR	Gypsy	Fragment	0.717	21.7692
Braxi_000	8127487	8127583	LTR	unknown	Fragment	0.845	11.9231
Braxi_000	8129149	8129253	LTR	Copia	Fragment	0.752	19.0769
Braxi_000	8129161	8129903	LTR	Gypsy	Fragment	0.939	4.69231
Braxi_000	8130651	8130752	LTR	unknown	Fragment	0.735	20.3846
Braxi_000	8156262	8156349	LTR	unknown	Fragment	0.886	8.76923
Braxi_000	8168499	8168926	LTR	unknown	Fragment	0.812	14.4615
Braxi_000	8176473	8177708	LTR	Gypsy	Fragment	0.738	20.1538
Braxi_000	8179753	8181425	LTR	Gypsy	Fragment	0.859	10.8462
Braxi_000	8194648	8195184	LTR	Gypsy	Fragment	0.749	19.3077
Braxi_000	8212251	8218424	LTR	Copia	Complete	0.9488	3.93846
Braxi_000	8219427	8219649	LTR	Copia	Fragment	0.841	12.2308
Braxi_000	8219619	8219757	LTR	Copia	Fragment	0.846	11.8462
Braxi_000	8219789	8220298	LTR	Copia	Fragment	0.738	20.1538
Braxi_000	8220302	8220411	LTR	Copia	Fragment	0.818	14
Braxi_000	8260678	8261346	LTR	Copia	Fragment	0.835	12.6923
Braxi_000	8290449	8290793	LTR	Copia	Fragment	0.92	6.15385
Braxi_000	8290795	8291487	LTR	unknown	Fragment	0.951	3.76923
Braxi_000	8291488	8291654	LTR	Copia	Fragment	0.851	11.4615
Braxi_000	8291655	8293424	LTR	unknown	Fragment	0.924	5.84615
Braxi_000	8293390	8293820	LTR	unknown	Fragment	0.795	15.7692
Braxi_000	8293425	8293702	LTR	Copia	Fragment	0.851	11.4615
Braxi_000	8293736	8294724	LTR	Copia	Fragment	0.811	14.5385
Braxi_000	8294515	8294962	LTR	Gypsy	Fragment	0.833	12.8462
Braxi_000	8294691	8294968	LTR	unknown	Fragment	0.975	1.92308
Braxi_000	8294963	8296199	LTR	Copia	Fragment	0.939	4.69231
Braxi_000	8296235	8296346	LTR	Gypsy	Fragment	0.872	9.84615
Braxi_000	8296371	8296702	LTR	Copia	Fragment	0.948	4
Braxi_000	8305725	8305881	LTR	Copia	Fragment	0.936	4.92308
Braxi_000	8308549	8308695	LTR	Gypsy	Fragment	0.803	15.1538
Braxi_000	8310134	8310255	LTR	Copia	Fragment	0.967	2.53846
Braxi_000	8310257	8310399	LTR	Copia	Fragment	0.818	14
Braxi_000	8310377	8311343	LTR	Copia	Fragment	0.921	6.07692
Braxi_000	8311341	8315038	LTR	Copia	Fragment	0.929	5.46154
Braxi_000	8319398	8321053	LTR	Copia	Fragment	0.706	22.6154
Braxi_000	8321449	8323637	LTR	unknown	Fragment	0.711	22.2308
Braxi_000	8339176	8339839	LTR	unknown	Fragment	0.849	11.6154
Braxi_000	8363208	8363358	LTR	unknown	Fragment	0.82	13.8462
Braxi_000	8363592	8364209	LTR	Gypsy	Fragment	0.9	7.69231
Braxi_000	8365250	8365850	LTR	Gypsy	Fragment	0.903	7.46154
Braxi_000	8368117	8368534	LTR	unknown	Fragment	0.883	9
Braxi_000	8374202	8374438	LTR	Copia	Fragment	0.862	10.6154
Braxi_000	8374439	8375096	LTR	Gypsy	Fragment	0.805	15
Braxi_000	8375097	8376884	LTR	Copia	Fragment	0.862	10.6154
Braxi_000	8376915	8377148	LTR	Copia	Fragment	0.953	3.61538
Braxi_000	8377135	8377280	LTR	Copia	Fragment	0.924	5.84615
Braxi_000	8378375	8378890	LTR	Gypsy	Fragment	0.82	13.8462
Braxi_000	8378891	8389568	LTR	Gypsy	Fragment	0.899	7.76923
Braxi_000	8389566	8390081	LTR	Gypsy	Fragment	0.82	13.8462
Braxi_000	8403090	8403237	LTR	unknown	Fragment	0.816	14.1538
Braxi_000	8403882	8404175	LTR	Copia	Fragment	0.961	3
Braxi_000	8404176	8408363	LTR	Copia	Fragment	0.934	5.07692
Braxi_000	8408354	8408638	LTR	Copia	Fragment	0.944	4.30769
Braxi_000	8409144	8409760	LTR	Gypsy	Fragment	0.905	7.30769
Braxi_000	8412019	8412445	LTR	unknown	Fragment	0.883	9
Braxi_000	8421765	8421942	LTR	unknown	Fragment	0.829	13.1538
Braxi_000	8423109	8423320	LTR	Gypsy	Fragment	0.807	14.8462
Braxi_000	8429781	8431108	LTR	Gypsy	Fragment	0.838	12.4615
Braxi_000	8431112	8431196	LTR	Gypsy	Fragment	0.875	9.61538
Braxi_000	8431197	8431679	LTR	unknown	Fragment	0.915	6.53846
Braxi_000	8431680	8438890	LTR	Gypsy	Fragment	0.875	9.61538
Braxi_000	8444108	8444623	LTR	Gypsy	Fragment	0.889	8.53846
Braxi_000	8444624	8450694	LTR	Gypsy	Fragment	0.954	3.53846
Braxi_000	8450692	8455014	LTR	Gypsy	Fragment	0.895	8.07692
Braxi_000	8455015	8455530	LTR	Gypsy	Fragment	0.892	8.30769
Braxi_000	8487147	8489062	LTR	Gypsy	Fragment	0.904	7.38462
Braxi_000	8489051	8492287	LTR	unknown	Fragment	0.93	5.38462
Braxi_000	8492288	8494191	LTR	Gypsy	Fragment	0.919	6.23077
Braxi_000	8494660	8495223	LTR	unknown	Fragment	0.789	16.2308
Braxi_000	8506248	8506627	LTR	Gypsy	Fragment	0.869	10.0769
Braxi_000	8506631	8507015	LTR	Gypsy	Fragment	0.718	21.6923
Braxi_000	8510033	8510150	LTR	Gypsy	Fragment	0.802	15.2308
Braxi_000	8510175	8510453	LTR	Gypsy	Fragment	0.866	10.3077
Braxi_000	8520366	8521023	LTR	unknown	Fragment	0.875	9.61538
Braxi_000	8521024	8521302	LTR	Gypsy	Fragment	0.746	19.5385
Braxi_000	8521502	8521631	LTR	unknown	Fragment	0.753	19
Braxi_000	8521579	8521766	LTR	unknown	Fragment	0.81	14.6154
Braxi_000	8522013	8522740	LTR	unknown	Fragment	0.802	15.2308
Braxi_000	8522771	8523634	LTR	Gypsy	Fragment	0.829	13.1538
Braxi_000	8523631	8523896	LTR	Gypsy	Fragment	0.771	17.6154
Braxi_000	8523929	8524981	LTR	unknown	Fragment	0.792	16
Braxi_000	8524987	8525941	LTR	unknown	Fragment	0.878	9.38462
Braxi_000	8526125	8526240	LTR	unknown	Fragment	0.748	19.3846
Braxi_000	8526286	8526367	LTR	unknown	Fragment	0.753	19
Braxi_000	8526437	8528818	LTR	Gypsy	Fragment	0.74	20
Braxi_000	8528830	8529049	LTR	Gypsy	Fragment	0.902	7.53846
Braxi_000	8538007	8538134	LTR	Copia	Fragment	0.835	12.6923
Braxi_000	8539842	8540447	LTR	unknown	Fragment	0.813	14.3846
Braxi_000	8547627	8553216	LTR	Copia	Complete	0.9958	0.323077
Braxi_000	8555826	8556105	LTR	unknown	Fragment	0.738	20.1538
Braxi_000	8558138	8558465	LTR	Gypsy	Fragment	0.86	10.7692
Braxi_000	8558466	8562993	LTR	Gypsy	Fragment	0.744	19.6923
Braxi_000	8563005	8563332	LTR	Gypsy	Fragment	0.848	11.6923
Braxi_000	8563887	8564712	LTR	Copia	Fragment	0.864	10.4615
Braxi_000	8567115	8567229	LTR	Copia	Fragment	0.798	15.5385
Braxi_000	8582677	8583345	LTR	unknown	Fragment	0.776	17.2308
Braxi_000	8593499	8594375	LTR	Gypsy	Fragment	0.85	11.5385
Braxi_000	8593899	8594447	LTR	unknown	Fragment	0.809	14.6923
Braxi_000	8594474	8594659	LTR	unknown	Fragment	0.737	20.2308
Braxi_000	8594640	8594778	LTR	unknown	Fragment	0.804	15.0769
Braxi_000	8595128	8595273	LTR	Copia	Fragment	0.951	3.76923
Braxi_000	8595261	8596620	LTR	Copia	Fragment	0.956	3.38462
Braxi_000	8596789	8599576	LTR	Copia	Fragment	0.877	9.46154
Braxi_000	8599287	8599943	LTR	Gypsy	Fragment	0.808	14.7692
Braxi_000	8599555	8600180	LTR	Copia	Fragment	0.818	14
Braxi_000	8600199	8600472	LTR	Copia	Fragment	0.76	18.4615
Braxi_000	8600451	8600864	LTR	Copia	Fragment	0.886	8.76923
Braxi_000	8600865	8600979	LTR	Gypsy	Fragment	0.836	12.6154
Braxi_000	8601003	8601151	LTR	Copia	Fragment	0.915	6.53846
Braxi_000	8602082	8603353	LTR	Copia	Fragment	0.936	4.92308
Braxi_000	8603698	8604261	LTR	Copia	Fragment	0.872	9.84615
Braxi_000	8604481	8604634	LTR	Copia	Fragment	0.732	20.6154
Braxi_000	8609781	8609992	LTR	Copia	Fragment	0.79	16.1538
Braxi_000	8630430	8631367	LTR	unknown	Fragment	0.826	13.3846
Braxi_000	8631368	8631869	LTR	unknown	Fragment	0.885	8.84615
Braxi_000	8631870	8632254	LTR	unknown	Fragment	0.826	13.3846
Braxi_000	8632255	8632434	LTR	unknown	Fragment	0.788	16.3077
Braxi_000	8633831	8634490	LTR	unknown	Fragment	0.884	8.92308
Braxi_000	8652078	8652521	LTR	Gypsy	Fragment	0.792	16
Braxi_000	8660300	8661472	LTR	Gypsy	Fragment	0.837	12.5385
Braxi_000	8661474	8662074	LTR	Gypsy	Fragment	0.813	14.3846
Braxi_000	8661935	8662092	LTR	Gypsy	Fragment	0.924	5.84615
Braxi_000	8662108	8662855	LTR	Gypsy	Fragment	0.847	11.7692
Braxi_000	8662841	8662963	LTR	Gypsy	Fragment	0.854	11.2308
Braxi_000	8662856	8663087	LTR	unknown	Fragment	0.905	7.30769
Braxi_000	8663016	8665845	LTR	Gypsy	Fragment	0.881	9.15385
Braxi_000	8665852	8667025	LTR	Gypsy	Fragment	0.828	13.2308
Braxi_000	8671973	8672247	LTR	unknown	Fragment	0.79	16.1538
Braxi_000	8680123	8680847	LTR	Gypsy	Fragment	0.972	2.15385
Braxi_000	8681977	8682697	LTR	Gypsy	Fragment	0.771	17.6154
Braxi_000	8683876	8684065	LTR	unknown	Fragment	0.739	20.0769
Braxi_000	8695015	8700792	LTR	unknown	Complete	0.9871	0.992308
Braxi_000	8715461	8715605	LTR	Gypsy	Fragment	0.828	13.2308
Braxi_000	8716982	8717288	LTR	Copia	Fragment	0.744	19.6923
Braxi_000	8720701	8721145	LTR	Copia	Fragment	0.754	18.9231
Braxi_000	8722203	8724900	LTR	Copia	Fragment	0.771	17.6154
Braxi_000	8724998	8726727	LTR	Copia	Fragment	0.735	20.3846
Braxi_000	8726949	8728351	LTR	Gypsy	Fragment	0.905	7.30769
Braxi_000	8729055	8730211	LTR	Gypsy	Fragment	0.814	14.3077
Braxi_000	8730264	8731058	LTR	Gypsy	Fragment	0.839	12.3846
Braxi_000	8731056	8732501	LTR	Gypsy	Fragment	0.806	14.9231
Braxi_000	8732502	8733762	LTR	Copia	Fragment	0.939	4.69231
Braxi_000	8733763	8733923	LTR	Gypsy	Fragment	0.806	14.9231
Braxi_000	8733835	8735292	LTR	Copia	Fragment	0.94	4.61538
Braxi_000	8735293	8736871	LTR	unknown	Fragment	0.96	3.07692
Braxi_000	8736873	8737286	LTR	unknown	Fragment	0.912	6.76923
Braxi_000	8736923	8738767	LTR	Gypsy	Fragment	0.911	6.84615
Braxi_000	8738790	8739502	LTR	Gypsy	Fragment	0.904	7.38462
Braxi_000	8739505	8741087	LTR	unknown	Fragment	0.958	3.23077
Braxi_000	8741089	8741462	LTR	unknown	Fragment	0.935	5
Braxi_000	8741139	8742983	LTR	Gypsy	Fragment	0.912	6.76923
Braxi_000	8743006	8743718	LTR	Gypsy	Fragment	0.897	7.92308
Braxi_000	8743721	8745299	LTR	unknown	Fragment	0.958	3.23077
Braxi_000	8745301	8745704	LTR	unknown	Fragment	0.925	5.76923
Braxi_000	8745351	8747200	LTR	Gypsy	Fragment	0.911	6.84615
Braxi_000	8747219	8747724	LTR	Gypsy	Fragment	0.908	7.07692
Braxi_000	8747677	8748299	LTR	unknown	Fragment	0.974	2
Braxi_000	8748303	8749550	LTR	Copia	Fragment	0.947	4.07692
Braxi_000	8749551	8750701	LTR	Gypsy	Fragment	0.807	14.8462
Braxi_000	8754795	8755066	LTR	Gypsy	Fragment	0.891	8.38462
Braxi_000	8755863	8756117	LTR	Copia	Fragment	0.91	6.92308
Braxi_000	8756105	8756672	LTR	Copia	Fragment	0.871	9.92308
Braxi_000	8756690	8756815	LTR	Copia	Fragment	0.984	1.23077
Braxi_000	8756905	8757033	LTR	Copia	Fragment	0.897	7.92308
Braxi_000	8758008	8763114	LTR	Copia	Fragment	0.961	3
Braxi_000	8763115	8763750	LTR	Copia	Fragment	0.893	8.23077
Braxi_000	8765877	8766212	LTR	Copia	Fragment	0.955	3.46154
Braxi_000	8772336	8772651	LTR	Gypsy	Fragment	0.853	11.3077
Braxi_000	8778900	8778987	LTR	Copia	Fragment	0.93	5.38462
Braxi_000	8779022	8783583	LTR	Copia	Complete	0.9909	0.7
Braxi_000	8783599	8784211	LTR	Copia	Fragment	0.836	12.6154
Braxi_000	8819388	8820040	LTR	Copia	Fragment	0.922	6
Braxi_000	8820107	8821203	LTR	Copia	Fragment	0.92	6.15385
Braxi_000	8821426	8822342	LTR	Copia	Fragment	0.832	12.9231
Braxi_000	8822343	8822975	LTR	Copia	Fragment	0.911	6.84615
Braxi_000	8825177	8826106	LTR	Copia	Fragment	0.962	2.92308
Braxi_000	8825953	8826132	LTR	unknown	Fragment	0.76	18.4615
Braxi_000	8845768	8846540	LTR	Gypsy	Fragment	0.813	14.3846
Braxi_000	8846641	8846834	LTR	Copia	Fragment	0.866	10.3077
Braxi_000	8846670	8846944	LTR	Copia	Fragment	0.882	9.07692
Braxi_000	8864623	8866499	LTR	Gypsy	Fragment	0.844	12
Braxi_000	8868443	8868592	LTR	Gypsy	Fragment	0.78	16.9231
Braxi_000	8870752	8871164	LTR	Copia	Fragment	0.801	15.3077
Braxi_000	8871868	8875620	LTR	Copia	Fragment	0.767	17.9231
Braxi_000	8875614	8876640	LTR	Copia	Fragment	0.789	16.2308
Braxi_000	8876674	8876976	LTR	Copia	Fragment	0.784	16.6154
Braxi_000	8879020	8879320	LTR	Copia	Fragment	0.812	14.4615
Braxi_000	8879835	8880533	LTR	Copia	Fragment	0.96	3.07692
Braxi_000	8880532	8881801	LTR	Copia	Fragment	0.96	3.07692
Braxi_000	8889502	8889971	LTR	Copia	Fragment	0.729	20.8462
Braxi_000	8890526	8890622	LTR	Copia	Fragment	0.837	12.5385
Braxi_000	8893562	8893980	LTR	Copia	Fragment	0.873	9.76923
Braxi_000	8916274	8916941	LTR	Gypsy	Fragment	0.877	9.46154
Braxi_000	8917973	8918700	LTR	Gypsy	Fragment	0.953	3.61538
Braxi_000	8930314	8931097	LTR	unknown	Fragment	0.928	5.53846
Braxi_000	8934272	8934883	LTR	unknown	Fragment	0.913	6.69231
Braxi_000	8938642	8938777	LTR	Copia	Fragment	0.898	7.84615
Braxi_000	8938930	8939050	LTR	Copia	Fragment	0.839	12.3846
Braxi_000	8939304	8939433	LTR	Copia	Fragment	0.852	11.3846
Braxi_000	8940141	8940481	LTR	Copia	Fragment	0.95	3.84615
Braxi_000	8940482	8940575	LTR	Copia	Fragment	0.968	2.46154
Braxi_000	8940605	8944544	LTR	Copia	Fragment	0.937	4.84615
Braxi_000	8944533	8944908	LTR	Copia	Fragment	0.898	7.84615
Braxi_000	8944909	8945263	LTR	Copia	Fragment	0.937	4.84615
Braxi_000	8945281	8945436	LTR	Copia	Fragment	0.955	3.46154
Braxi_000	8945437	8945776	LTR	Copia	Fragment	0.965	2.69231
Braxi_000	8945777	8946116	LTR	Copia	Fragment	0.953	3.61538
Braxi_000	8954795	8955446	LTR	Copia	Fragment	0.91	6.92308
Braxi_000	8954975	8955864	LTR	Copia	Fragment	0.896	8
Braxi_000	8955556	8955903	LTR	Gypsy	Fragment	0.781	16.8462
Braxi_000	8961576	8961818	LTR	Copia	Fragment	0.926	5.69231
Braxi_000	8974340	8975262	LTR	Copia	Fragment	0.97	2.30769
Braxi_000	8984822	8985721	LTR	Copia	Fragment	0.739	20.0769
Braxi_000	8985721	8987048	LTR	Copia	Fragment	0.751	19.1538
Braxi_000	8996152	8996458	LTR	unknown	Fragment	0.792	16
Braxi_000	8996287	8996871	LTR	unknown	Fragment	0.795	15.7692
Braxi_000	8997954	8998207	LTR	Copia	Fragment	0.896	8
Braxi_000	9000088	9003911	LTR	Copia	Fragment	0.867	10.2308
Braxi_000	9003913	9004166	LTR	Copia	Fragment	0.888	8.61538
Braxi_000	9013416	9013904	LTR	Copia	Fragment	0.838	12.4615
Braxi_000	9023065	9023260	LTR	Copia	Fragment	0.887	8.69231
Braxi_000	9033798	9034270	LTR	Copia	Fragment	0.791	16.0769
Braxi_000	9036031	9036142	LTR	Copia	Fragment	0.821	13.7692
Braxi_000	9036447	9036547	LTR	Copia	Fragment	0.8	15.3846
Braxi_000	9070768	9071139	LTR	Copia	Fragment	0.866	10.3077
Braxi_000	9071140	9075427	LTR	Copia	Fragment	0.814	14.3077
Braxi_000	9075428	9075792	LTR	Copia	Fragment	0.871	9.92308
Braxi_000	9084236	9084766	LTR	Copia	Fragment	0.891	8.38462
Braxi_000	9084886	9085666	LTR	unknown	Fragment	0.966	2.61538
Braxi_000	9085676	9086052	LTR	unknown	Fragment	0.976	1.84615
Braxi_000	9086455	9091300	LTR	Copia	Complete	0.9643	2.74615
Braxi_000	9098527	9098747	LTR	Copia	Fragment	0.814	14.3077
Braxi_000	9098935	9099458	LTR	Gypsy	Fragment	0.914	6.61538
Braxi_000	9099466	9100180	LTR	unknown	Fragment	0.924	5.84615
Braxi_000	9108789	9109104	LTR	Copia	Fragment	0.739	20.0769
Braxi_000	9108856	9109106	LTR	Gypsy	Fragment	0.804	15.0769
Braxi_000	9110374	9110912	LTR	Gypsy	Fragment	0.781	16.8462
Braxi_000	9118282	9118833	LTR	unknown	Fragment	0.794	15.8462
Braxi_000	9118585	9119134	LTR	unknown	Fragment	0.783	16.6923
Braxi_000	9154167	9154314	LTR	Copia	Fragment	0.84	12.3077
Braxi_000	9157182	9158403	LTR	Copia	Fragment	0.704	22.7692
Braxi_000	9158405	9159516	LTR	Gypsy	Fragment	0.808	14.7692
Braxi_000	9159517	9159917	LTR	Copia	Fragment	0.729	20.8462
Braxi_000	9160242	9160473	LTR	Copia	Fragment	0.834	12.7692
Braxi_000	9163918	9164161	LTR	Copia	Fragment	0.904	7.38462
Braxi_000	9169697	9170036	LTR	Copia	Fragment	0.991	0.692308
Braxi_000	9170028	9172532	LTR	Copia	Fragment	0.822	13.6923
Braxi_000	9172533	9173836	LTR	Copia	Fragment	0.748	19.3846
Braxi_000	9173258	9174117	LTR	unknown	Fragment	0.703	22.8462
Braxi_000	9175673	9175758	LTR	Copia	Fragment	0.965	2.69231
Braxi_000	9175759	9176091	LTR	Copia	Fragment	0.997	0.230769
Braxi_000	9176997	9182663	LTR	Copia	Complete	0.9877	0.946154
Braxi_000	9198573	9199300	LTR	unknown	Fragment	0.923	5.92308
Braxi_000	9199292	9199412	LTR	unknown	Fragment	0.843	12.0769
Braxi_000	9202301	9202412	LTR	Gypsy	Fragment	0.973	2.07692
Braxi_000	9202413	9202800	LTR	Gypsy	Fragment	0.982	1.38462
Braxi_000	9202802	9209283	LTR	Gypsy	Fragment	0.989	0.846154
Braxi_000	9209284	9211770	LTR	Gypsy	Fragment	0.992	0.615385
Braxi_000	9211771	9213131	LTR	Gypsy	Fragment	0.982	1.38462
Braxi_000	9213134	9213245	LTR	Gypsy	Fragment	0.991	0.692308
Braxi_000	9213246	9213633	LTR	Gypsy	Fragment	0.982	1.38462
Braxi_000	9213634	9215118	LTR	Gypsy	Fragment	0.986	1.07692
Braxi_000	9215096	9215200	LTR	Gypsy	Fragment	1	0
Braxi_000	9220276	9220756	LTR	Copia	Fragment	0.792	16
Braxi_000	9228354	9228808	LTR	unknown	Fragment	0.829	13.1538
Braxi_000	9244280	9244536	LTR	unknown	Fragment	0.842	12.1538
Braxi_000	9244536	9244739	LTR	unknown	Fragment	0.88	9.23077
Braxi_000	9244741	9246518	LTR	unknown	Fragment	0.797	15.6154
Braxi_000	9246485	9246605	LTR	Gypsy	Fragment	0.83	13.0769
Braxi_000	9246584	9246679	LTR	unknown	Fragment	0.899	7.76923
Braxi_000	9246680	9247868	LTR	Gypsy	Fragment	0.822	13.6923
Braxi_000	9246862	9248054	LTR	unknown	Fragment	0.847	11.7692
Braxi_000	9248101	9249291	LTR	unknown	Fragment	0.849	11.6154
Braxi_000	9248247	9250443	LTR	Gypsy	Fragment	0.834	12.7692
Braxi_000	9250444	9251826	LTR	unknown	Fragment	0.842	12.1538
Braxi_000	9251844	9252242	LTR	unknown	Fragment	0.902	7.53846
Braxi_000	9252264	9253478	LTR	unknown	Fragment	0.844	12
Braxi_000	9252431	9253630	LTR	Gypsy	Fragment	0.819	13.9231
Braxi_000	9253633	9253952	LTR	Gypsy	Fragment	0.809	14.6923
Braxi_000	9253955	9255317	LTR	unknown	Fragment	0.784	16.6154
Braxi_000	9261016	9261228	LTR	unknown	Fragment	0.815	14.2308
Braxi_000	9262317	9263600	LTR	Copia	Fragment	0.949	3.92308
Braxi_000	9263675	9263776	LTR	Copia	Fragment	0.858	10.9231
Braxi_000	9266925	9267154	LTR	Copia	Fragment	0.85	11.5385
Braxi_000	9267228	9271305	LTR	Copia	Fragment	0.71	22.3077
Braxi_000	9271311	9271534	LTR	Copia	Fragment	0.808	14.7692
Braxi_000	9272066	9272279	LTR	unknown	Fragment	0.724	21.2308
Braxi_000	9307348	9313009	LTR	Copia	Complete	0.9913	0.669231
Braxi_000	9316747	9317260	LTR	Gypsy	Fragment	0.906	7.23077
Braxi_000	9321300	9322282	LTR	Copia	Fragment	0.859	10.8462
Braxi_000	9323784	9324709	LTR	Gypsy	Fragment	0.935	5
Braxi_000	9332808	9332997	LTR	Copia	Fragment	0.776	17.2308
Braxi_000	9342698	9342792	LTR	Gypsy	Fragment	0.874	9.69231
Braxi_000	9343105	9343319	LTR	Copia	Fragment	0.748	19.3846
Braxi_000	9343651	9343782	LTR	Copia	Fragment	0.74	20
Braxi_000	9360270	9360858	LTR	Copia	Fragment	0.831	13
Braxi_000	9375649	9375862	LTR	Copia	Fragment	0.921	6.07692
Braxi_000	9378608	9379335	LTR	Gypsy	Fragment	0.956	3.38462
Braxi_000	9386330	9386680	LTR	unknown	Fragment	0.96	3.07692
Braxi_000	9414597	9414709	LTR	Copia	Fragment	0.867	10.2308
Braxi_000	9423838	9423957	LTR	Copia	Fragment	0.805	15
Braxi_000	9423854	9424041	LTR	Copia	Fragment	0.725	21.1538
Braxi_000	9424194	9424384	LTR	Copia	Fragment	0.798	15.5385
Braxi_000	9426652	9427064	LTR	Copia	Fragment	0.807	14.8462
Braxi_000	9442675	9443600	LTR	Copia	Fragment	0.982	1.38462
Braxi_000	9479053	9479926	LTR	Gypsy	Fragment	0.809	14.6923
Braxi_000	9480307	9480449	LTR	Gypsy	Fragment	0.808	14.7692
Braxi_000	9504697	9505578	LTR	Gypsy	Fragment	0.887	8.69231
Braxi_000	9505760	9506169	LTR	Gypsy	Fragment	0.905	7.30769
Braxi_000	9509497	9509761	LTR	Copia	Fragment	0.888	8.61538
Braxi_000	9510183	9510376	LTR	Copia	Fragment	0.888	8.61538
Braxi_000	9557982	9558323	LTR	Gypsy	Fragment	0.918	6.30769
Braxi_000	9558341	9562710	LTR	Gypsy	Fragment	0.938	4.76923
Braxi_000	9562711	9563093	LTR	Gypsy	Fragment	0.891	8.38462
Braxi_000	9571253	9571411	LTR	Copia	Fragment	0.821	13.7692
Braxi_000	9572781	9573378	LTR	Gypsy	Fragment	0.92	6.15385
Braxi_000	9578439	9578576	LTR	Copia	Fragment	0.874	9.69231
Braxi_000	9580539	9581823	LTR	Copia	Fragment	0.886	8.76923
Braxi_000	9601557	9602997	LTR	Gypsy	Fragment	0.87	10
Braxi_000	9602999	9607082	LTR	Gypsy	Fragment	0.92	6.15385
Braxi_000	9607082	9607403	LTR	Gypsy	Fragment	0.789	16.2308
Braxi_000	9607411	9613328	LTR	Gypsy	Fragment	0.903	7.46154
Braxi_000	9613340	9614777	LTR	Gypsy	Fragment	0.867	10.2308
Braxi_000	9621318	9621642	LTR	unknown	Fragment	0.828	13.2308
Braxi_000	9621640	9621834	LTR	Gypsy	Fragment	0.748	19.3846
Braxi_000	9622019	9622381	LTR	unknown	Fragment	0.737	20.2308
Braxi_000	9628680	9628914	LTR	Copia	Fragment	0.754	18.9231
Braxi_000	9630749	9630930	LTR	Gypsy	Fragment	0.912	6.76923
Braxi_000	9631403	9634482	LTR	Copia	Fragment	0.95	3.84615
Braxi_000	9634429	9634562	LTR	Gypsy	Fragment	0.867	10.2308
Braxi_000	9634557	9637243	LTR	Copia	Fragment	0.942	4.46154
Braxi_000	9637567	9637760	LTR	Copia	Fragment	0.962	2.92308
Braxi_000	9637755	9638802	LTR	Copia	Fragment	0.845	11.9231
Braxi_000	9637761	9637974	LTR	Gypsy	Fragment	0.843	12.0769
Braxi_000	9638824	9639871	LTR	Copia	Fragment	0.881	9.15385
Braxi_000	9639888	9640725	LTR	Copia	Fragment	0.852	11.3846
Braxi_000	9640726	9641360	LTR	Gypsy	Fragment	0.824	13.5385
Braxi_000	9641361	9641597	LTR	Copia	Fragment	0.852	11.3846
Braxi_000	9641614	9641889	LTR	Copia	Fragment	0.752	19.0769
Braxi_000	9641870	9642279	LTR	Copia	Fragment	0.904	7.38462
Braxi_000	9642280	9642393	LTR	Gypsy	Fragment	0.809	14.6923
Braxi_000	9642418	9642548	LTR	Copia	Fragment	0.878	9.38462
Braxi_000	9644345	9646264	LTR	Gypsy	Fragment	0.99	0.769231
Braxi_000	9646265	9651382	LTR	Gypsy	Fragment	0.944	4.30769
Braxi_000	9651383	9653328	LTR	Gypsy	Fragment	0.986	1.07692
Braxi_000	9660875	9661145	LTR	Copia	Fragment	0.892	8.30769
Braxi_000	9661143	9661338	LTR	Copia	Fragment	0.746	19.5385
Braxi_000	9661339	9661675	LTR	Copia	Fragment	0.967	2.53846
Braxi_000	9661688	9661944	LTR	Copia	Fragment	0.882	9.07692
Braxi_000	9661925	9662126	LTR	Copia	Fragment	0.79	16.1538
Braxi_000	9662155	9662510	LTR	Copia	Fragment	0.771	17.6154
Braxi_000	9664919	9670799	LTR	unknown	Complete	0.9813	1.43846
Braxi_000	9673073	9673429	LTR	unknown	Fragment	0.851	11.4615
Braxi_000	9681175	9681860	LTR	unknown	Fragment	0.931	5.30769
Braxi_000	9685831	9686772	LTR	Gypsy	Fragment	0.925	5.76923
Braxi_000	9686932	9687362	LTR	Gypsy	Fragment	0.93	5.38462
Braxi_000	9687386	9687527	LTR	Copia	Fragment	0.918	6.30769
Braxi_000	9687537	9687654	LTR	Gypsy	Fragment	0.841	12.2308
Braxi_000	9687655	9688320	LTR	Copia	Fragment	0.857	11
Braxi_000	9688340	9690492	LTR	Copia	Fragment	0.843	12.0769
Braxi_000	9690478	9692934	LTR	Copia	Fragment	0.916	6.46154
Braxi_000	9692922	9693067	LTR	Copia	Fragment	0.908	7.07692
Braxi_000	9704377	9704490	LTR	Copia	Fragment	0.791	16.0769
Braxi_000	9704754	9705088	LTR	unknown	Fragment	0.805	15
Braxi_000	9710660	9711244	LTR	Copia	Fragment	0.878	9.38462
Braxi_000	9713180	9713514	LTR	Gypsy	Fragment	0.979	1.61538
Braxi_000	9716735	9717133	LTR	Copia	Fragment	0.871	9.92308
Braxi_000	9717150	9717543	LTR	Copia	Fragment	0.875	9.61538
Braxi_000	9717560	9717970	LTR	Copia	Fragment	0.876	9.53846
Braxi_000	9718012	9718806	LTR	Copia	Fragment	0.903	7.46154
Braxi_000	9718807	9719406	LTR	Copia	Fragment	0.896	8
Braxi_000	9719406	9719595	LTR	Copia	Fragment	0.877	9.46154
Braxi_000	9719596	9720219	LTR	unknown	Fragment	0.95	3.84615
Braxi_000	9720220	9720423	LTR	Copia	Fragment	0.942	4.46154
Braxi_000	9720602	9721469	LTR	Copia	Fragment	0.848	11.6923
Braxi_000	9721528	9721637	LTR	Copia	Fragment	0.873	9.76923
Braxi_000	9721691	9721969	LTR	Copia	Fragment	0.884	8.92308
Braxi_000	9721717	9722034	LTR	unknown	Fragment	0.743	19.7692
Braxi_000	9722165	9722602	LTR	Copia	Fragment	0.808	14.7692
Braxi_000	9738575	9738701	LTR	unknown	Fragment	0.762	18.3077
Braxi_000	9742122	9742356	LTR	Copia	Fragment	0.785	16.5385
Braxi_000	9758787	9759377	LTR	Copia	Fragment	0.758	18.6154
Braxi_000	9769911	9775137	LTR	Copia	Complete	0.9514	3.73846
Braxi_000	9769911	9770467	LTR	Copia	Fragment	0.95	3.84615
Braxi_000	9770468	9770629	LTR	Copia	Fragment	0.838	12.4615
Braxi_000	9770660	9771428	LTR	Copia	Fragment	0.705	22.6923
Braxi_000	9771439	9771738	LTR	Copia	Fragment	0.801	15.3077
Braxi_000	9771732	9773061	LTR	Copia	Fragment	0.729	20.8462
Braxi_000	9773065	9773250	LTR	Copia	Fragment	0.76	18.4615
Braxi_000	9773241	9774567	LTR	Copia	Fragment	0.741	19.9231
Braxi_000	9774568	9775137	LTR	Copia	Fragment	1	0
Braxi_000	9779293	9779403	LTR	Copia	Fragment	0.892	8.30769
Braxi_000	9792565	9792685	LTR	Copia	Fragment	0.88	9.23077
Braxi_000	9804331	9804439	LTR	Copia	Fragment	0.925	5.76923
Braxi_000	9805643	9812852	LTR	Gypsy	Complete	0.9736	2.03077
Braxi_000	9819729	9819829	LTR	Copia	Fragment	0.856	11.0769
Braxi_000	9819830	9819977	LTR	Copia	Fragment	0.808	14.7692
Braxi_000	9820125	9820542	LTR	Copia	Fragment	0.801	15.3077
Braxi_000	9820519	9820665	LTR	Copia	Fragment	0.796	15.6923
Braxi_000	9820705	9820843	LTR	Copia	Fragment	0.788	16.3077
Braxi_000	9820856	9821166	LTR	Copia	Fragment	0.912	6.76923
Braxi_000	9824058	9824309	LTR	unknown	Fragment	0.809	14.6923
Braxi_000	9824089	9824438	LTR	Copia	Fragment	0.797	15.6154
Braxi_000	9830797	9831037	LTR	unknown	Fragment	0.773	17.4615
Braxi_000	9846928	9852020	LTR	Copia	Complete	0.9634	2.81538
Braxi_000	9852345	9852505	LTR	Copia	Fragment	0.863	10.5385
Braxi_000	9855403	9855536	LTR	Copia	Fragment	0.745	19.6154
Braxi_000	9855926	9856584	LTR	Copia	Fragment	0.898	7.84615
Braxi_000	9857051	9857574	LTR	unknown	Fragment	0.904	7.38462
Braxi_000	9859220	9859689	LTR	Copia	Fragment	0.814	14.3077
Braxi_000	9859489	9859725	LTR	Copia	Fragment	0.855	11.1538
Braxi_000	9862297	9862757	LTR	Copia	Fragment	0.881	9.15385
Braxi_000	9862754	9862839	LTR	Copia	Fragment	0.907	7.15385
Braxi_000	9862820	9863052	LTR	Copia	Fragment	0.906	7.23077
Braxi_000	9863213	9863468	LTR	Copia	Fragment	0.909	7
Braxi_000	9863503	9863604	LTR	Gypsy	Fragment	0.847	11.7692
Braxi_000	9863613	9865208	LTR	Copia	Fragment	0.801	15.3077
Braxi_000	9865211	9866012	LTR	Copia	Fragment	0.816	14.1538
Braxi_000	9866007	9866285	LTR	Copia	Fragment	0.875	9.61538
Braxi_000	9866281	9868913	LTR	Copia	Fragment	0.868	10.1538
Braxi_000	9868924	9869135	LTR	Copia	Fragment	0.906	7.23077
Braxi_000	9870373	9871317	LTR	Copia	Fragment	0.979	1.61538
Braxi_000	9871318	9871985	LTR	Copia	Fragment	0.965	2.69231
Braxi_000	9872310	9872470	LTR	Copia	Fragment	0.863	10.5385
Braxi_000	9876728	9877402	LTR	Gypsy	Fragment	0.862	10.6154
Braxi_000	9877478	9877576	LTR	Copia	Fragment	0.826	13.3846
Braxi_000	9882774	9883306	LTR	Copia	Fragment	0.89	8.46154
Braxi_000	9886673	9887768	LTR	unknown	Fragment	0.891	8.38462
Braxi_000	9887762	9887908	LTR	Gypsy	Fragment	0.918	6.30769
Braxi_000	9887895	9888080	LTR	unknown	Fragment	0.82	13.8462
Braxi_000	9888081	9888953	LTR	unknown	Fragment	0.896	8
Braxi_000	9888964	9889889	LTR	Gypsy	Fragment	0.954	3.53846
Braxi_000	9889807	9889889	LTR	unknown	Fragment	0.796	15.6923
Braxi_000	9889890	9890892	LTR	Gypsy	Fragment	0.946	4.15385
Braxi_000	9890893	9891317	LTR	Gypsy	Fragment	0.829	13.1538
Braxi_000	9891306	9891497	LTR	Gypsy	Fragment	0.974	2
Braxi_000	9891507	9897451	LTR	Gypsy	Fragment	0.886	8.76923
Braxi_000	9897429	9897848	LTR	Gypsy	Fragment	0.753	19
Braxi_000	9897847	9901516	LTR	Gypsy	Fragment	0.922	6
Braxi_000	9901518	9902951	LTR	Gypsy	Fragment	0.892	8.30769
Braxi_000	9902986	9904156	LTR	Gypsy	Fragment	0.951	3.76923
Braxi_000	9904157	9905522	LTR	Gypsy	Fragment	0.917	6.38462
Braxi_000	9905523	9908462	LTR	Gypsy	Fragment	0.921	6.07692
Braxi_000	9908461	9909794	LTR	Gypsy	Fragment	0.925	5.76923
Braxi_000	9909795	9911933	LTR	Gypsy	Fragment	0.908	7.07692
Braxi_000	9911931	9912605	LTR	Gypsy	Fragment	0.951	3.76923
Braxi_000	9914132	9914412	LTR	unknown	Fragment	0.881	9.15385
Braxi_000	9915457	9915574	LTR	unknown	Fragment	0.761	18.3846
Braxi_000	9920954	9921201	LTR	Copia	Fragment	0.835	12.6923
Braxi_000	9949573	9954431	LTR	Copia	Complete	0.9975	0.192308
Braxi_000	9960203	9965996	LTR	Copia	Complete	0.9429	4.39231
Braxi_000	9969122	9969249	LTR	Copia	Fragment	0.885	8.84615
Braxi_000	9970217	9970450	LTR	unknown	Fragment	0.85	11.5385
Braxi_000	9970451	9971135	LTR	unknown	Fragment	0.834	12.7692
Braxi_000	9978538	9979463	LTR	Gypsy	Fragment	0.93	5.38462
Braxi_000	9979577	9979662	LTR	unknown	Fragment	0.917	6.38462
Braxi_000	9980239	9981024	LTR	Gypsy	Fragment	0.74	20
Braxi_000	9981437	9981550	LTR	unknown	Fragment	0.892	8.30769
Braxi_000	9981544	9981763	LTR	unknown	Fragment	0.844	12
Braxi_000	9981674	9981837	LTR	unknown	Fragment	0.847	11.7692
Braxi_000	9981976	9982114	LTR	unknown	Fragment	0.719	21.6154
Braxi_000	9982504	9983079	LTR	unknown	Fragment	0.891	8.38462
Braxi_000	9983080	9990691	LTR	Copia	Complete	0.9571	3.3
Braxi_000	9990692	9991388	LTR	Gypsy	Fragment	0.843	12.0769
Braxi_000	9991389	9991511	LTR	unknown	Fragment	0.894	8.15385
Braxi_000	9993742	9998323	LTR	Copia	Complete	0.9565	3.34615
Braxi_000	10010957	10011209	LTR	Gypsy	Fragment	0.858	10.9231
Braxi_000	10011113	10011254	LTR	Copia	Fragment	0.801	15.3077
Braxi_000	10011247	10011571	LTR	unknown	Fragment	0.84	12.3077
Braxi_000	10014995	10015653	LTR	Gypsy	Fragment	0.847	11.7692
Braxi_000	10024418	10024742	LTR	Copia	Fragment	0.844	12
Braxi_000	10024733	10026169	LTR	Copia	Fragment	0.955	3.46154
Braxi_000	10025831	10027135	LTR	unknown	Fragment	0.833	12.8462
Braxi_000	10026961	10027121	LTR	Copia	Fragment	0.787	16.3846
Braxi_000	10027122	10027575	LTR	unknown	Fragment	0.796	15.6923
Braxi_000	10027237	10027656	LTR	unknown	Fragment	0.799	15.4615
Braxi_000	10027657	10028327	LTR	Copia	Fragment	0.787	16.3846
Braxi_000	10028072	10028706	LTR	Gypsy	Fragment	0.819	13.9231
Braxi_000	10028326	10029916	LTR	Copia	Fragment	0.944	4.30769
Braxi_000	10029917	10030022	LTR	unknown	Fragment	0.802	15.2308
Braxi_000	10030023	10030178	LTR	Copia	Fragment	0.778	17.0769
Braxi_000	10030176	10030497	LTR	Copia	Fragment	0.851	11.4615
Braxi_000	10032794	10034498	LTR	Gypsy	Fragment	0.768	17.8462
Braxi_000	10034505	10036625	LTR	Gypsy	Fragment	0.891	8.38462
Braxi_000	10036626	10038646	LTR	Gypsy	Fragment	0.904	7.38462
Braxi_000	10038656	10038908	LTR	Gypsy	Fragment	0.894	8.15385
Braxi_000	10039694	10039783	LTR	Gypsy	Fragment	0.894	8.15385
Braxi_000	10039784	10042433	LTR	Gypsy	Fragment	0.952	3.69231
Braxi_000	10042428	10045212	LTR	Gypsy	Fragment	0.957	3.30769
Braxi_000	10043347	10045506	LTR	unknown	Fragment	0.927	5.61538
Braxi_000	10045790	10048548	LTR	Gypsy	Fragment	0.826	13.3846
Braxi_000	10048549	10050661	LTR	Gypsy	Fragment	0.875	9.61538
Braxi_000	10055447	10056962	LTR	Gypsy	Fragment	0.954	3.53846
Braxi_000	10056963	10061905	LTR	Gypsy	Fragment	0.95	3.84615
Braxi_000	10061906	10063534	LTR	Gypsy	Fragment	0.958	3.23077
Braxi_000	10073381	10073469	LTR	Copia	Fragment	0.933	5.15385
Braxi_000	10073996	10075196	LTR	Copia	Fragment	0.958	3.23077
Braxi_000	10076489	10076708	LTR	Copia	Fragment	0.836	12.6154
Braxi_000	10078415	10078559	LTR	Copia	Fragment	0.881	9.15385
Braxi_000	10078670	10078816	LTR	Copia	Fragment	0.883	9
Braxi_000	10079533	10079959	LTR	Copia	Fragment	0.762	18.3077
Braxi_000	10089038	10090963	LTR	Gypsy	Fragment	0.857	11
Braxi_000	10095235	10095487	LTR	Copia	Fragment	0.819	13.9231
Braxi_000	10095269	10095785	LTR	Copia	Fragment	0.799	15.4615
Braxi_000	10111617	10111770	LTR	Copia	Fragment	0.802	15.2308
Braxi_000	10113348	10113625	LTR	Copia	Fragment	0.88	9.23077
Braxi_000	10113626	10113758	LTR	Copia	Fragment	0.936	4.92308
Braxi_000	10115844	10116562	LTR	Gypsy	Fragment	0.966	2.61538
Braxi_000	10122799	10123000	LTR	unknown	Fragment	0.836	12.6154
Braxi_000	10124002	10124264	LTR	Copia	Fragment	0.796	15.6923
Braxi_000	10124335	10125512	LTR	Copia	Fragment	0.944	4.30769
Braxi_000	10126637	10126887	LTR	Gypsy	Fragment	0.918	6.30769
Braxi_000	10136088	10136662	LTR	Copia	Fragment	0.859	10.8462
Braxi_000	10138773	10140624	LTR	Gypsy	Fragment	0.911	6.84615
Braxi_000	10140625	10143577	LTR	unknown	Fragment	0.939	4.69231
Braxi_000	10143598	10144162	LTR	unknown	Fragment	0.964	2.76923
Braxi_000	10144148	10146036	LTR	Gypsy	Fragment	0.907	7.15385
Braxi_000	10155770	10155880	LTR	Copia	Fragment	0.874	9.69231
Braxi_000	10158222	10163510	LTR	Gypsy	Complete	0.9889	0.853846
Braxi_000	10175320	10175575	LTR	unknown	Fragment	0.961	3
Braxi_000	10175573	10175838	LTR	Copia	Fragment	0.759	18.5385
Braxi_000	10175842	10177314	LTR	unknown	Fragment	0.972	2.15385
Braxi_000	10176971	10177490	LTR	Gypsy	Fragment	0.807	14.8462
Braxi_000	10177265	10177921	LTR	Copia	Fragment	0.745	19.6154
Braxi_000	10177891	10178362	LTR	unknown	Fragment	0.982	1.38462
Braxi_000	10178014	10179200	LTR	unknown	Fragment	0.975	1.92308
Braxi_000	10178438	10179383	LTR	unknown	Fragment	0.982	1.38462
Braxi_000	10178451	10179596	LTR	Copia	Fragment	0.791	16.0769
Braxi_000	10179605	10180877	LTR	unknown	Fragment	0.972	2.15385
Braxi_000	10180876	10181094	LTR	unknown	Fragment	0.959	3.15385
Braxi_000	10181096	10181350	LTR	unknown	Fragment	0.961	3
Braxi_000	10185981	10186185	LTR	Copia	Fragment	0.843	12.0769
Braxi_000	10196007	10196524	LTR	Copia	Fragment	0.848	11.6923
Braxi_000	10200178	10200461	LTR	unknown	Fragment	0.916	6.46154
Braxi_000	10200475	10200596	LTR	Gypsy	Fragment	0.857	11
Braxi_000	10200659	10201555	LTR	unknown	Fragment	0.915	6.53846
Braxi_000	10201556	10201978	LTR	Copia	Fragment	0.824	13.5385
Braxi_000	10201978	10202615	LTR	Gypsy	Fragment	0.822	13.6923
Braxi_000	10201979	10202415	LTR	unknown	Fragment	0.915	6.53846
Braxi_000	10202347	10203100	LTR	Copia	Fragment	0.829	13.1538
Braxi_000	10203101	10203556	LTR	unknown	Fragment	0.788	16.3077
Braxi_000	10203533	10203830	LTR	unknown	Fragment	0.788	16.3077
Braxi_000	10203557	10203676	LTR	Copia	Fragment	0.829	13.1538
Braxi_000	10203570	10205745	LTR	unknown	Fragment	0.961	3
Braxi_000	10204494	10205986	LTR	Copia	Fragment	0.962	2.92308
Braxi_000	10205973	10206263	LTR	unknown	Fragment	0.959	3.15385
Braxi_000	10213083	10213357	LTR	Copia	Fragment	0.882	9.07692
Braxi_000	10218615	10219126	LTR	Copia	Fragment	0.814	14.3077
Braxi_000	10221776	10222152	LTR	unknown	Fragment	0.894	8.15385
Braxi_000	10231996	10232154	LTR	Copia	Fragment	0.878	9.38462
Braxi_000	10244469	10244606	LTR	Copia	Fragment	0.927	5.61538
Braxi_000	10251411	10257004	LTR	unknown	Complete	1	0
Braxi_000	10257483	10258109	LTR	unknown	Fragment	0.798	15.5385
Braxi_000	10258114	10259316	LTR	Gypsy	Fragment	0.836	12.6154
Braxi_000	10259313	10259914	LTR	Gypsy	Fragment	0.804	15.0769
Braxi_000	10259777	10259939	LTR	Gypsy	Fragment	0.932	5.23077
Braxi_000	10259954	10260693	LTR	Gypsy	Fragment	0.844	12
Braxi_000	10260679	10260806	LTR	Gypsy	Fragment	0.844	12
Braxi_000	10260694	10260925	LTR	unknown	Fragment	0.929	5.46154
Braxi_000	10260839	10262620	LTR	Gypsy	Fragment	0.911	6.84615
Braxi_000	10262623	10263445	LTR	Gypsy	Fragment	0.923	5.92308
Braxi_000	10263447	10264675	LTR	Gypsy	Fragment	0.839	12.3846
Braxi_000	10264677	10264777	LTR	unknown	Fragment	0.782	16.7692
Braxi_000	10264776	10265496	LTR	Gypsy	Fragment	0.97	2.30769
Braxi_000	10265484	10266540	LTR	unknown	Fragment	0.826	13.3846
Braxi_000	10283342	10283436	LTR	Copia	Fragment	0.848	11.6923
Braxi_000	10283715	10283801	LTR	unknown	Fragment	0.802	15.2308
Braxi_000	10286277	10286388	LTR	Copia	Fragment	0.838	12.4615
Braxi_000	10286839	10287125	LTR	Copia	Fragment	0.916	6.46154
Braxi_000	10287126	10289600	LTR	unknown	Fragment	0.956	3.38462
Braxi_000	10289286	10289613	LTR	Copia	Fragment	0.809	14.6923
Braxi_000	10289614	10290068	LTR	unknown	Fragment	0.79	16.1538
Braxi_000	10290069	10290798	LTR	Copia	Fragment	0.809	14.6923
Braxi_000	10290555	10291192	LTR	Gypsy	Fragment	0.816	14.1538
Braxi_000	10290755	10291191	LTR	unknown	Fragment	0.908	7.07692
Braxi_000	10291192	10291614	LTR	Copia	Fragment	0.824	13.5385
Braxi_000	10291615	10292506	LTR	unknown	Fragment	0.908	7.07692
Braxi_000	10292569	10292690	LTR	Gypsy	Fragment	0.84	12.3077
Braxi_000	10292704	10292912	LTR	Copia	Fragment	0.923	5.92308
Braxi_000	10313428	10317893	LTR	Copia	Complete	0.9444	4.27692
Braxi_000	10322144	10322372	LTR	Copia	Fragment	0.72	21.5385
Braxi_000	10337376	10337610	LTR	Copia	Fragment	0.789	16.2308
Braxi_000	10340412	10340692	LTR	unknown	Fragment	0.893	8.23077
Braxi_000	10348909	10349036	LTR	unknown	Fragment	0.873	9.76923
Braxi_000	10349063	10349289	LTR	unknown	Fragment	0.739	20.0769
Braxi_000	10349543	10349769	LTR	unknown	Fragment	0.776	17.2308
Braxi_000	10358833	10358924	LTR	unknown	Fragment	0.795	15.7692
Braxi_000	10362162	10362457	LTR	unknown	Fragment	0.986	1.07692
Braxi_000	10362453	10363532	LTR	unknown	Fragment	0.993	0.538462
Braxi_000	10363800	10363889	LTR	unknown	Fragment	0.967	2.53846
Braxi_000	10364582	10365056	LTR	Gypsy	Fragment	0.749	19.3077
[truncated: 172,786 more rows]
