# Supplementary material for: Chromosome-scale reference genome of broccoli (Brassica oleracea var. italica Plenck) provides insights into glucosinolate biosynthesis
Source: Hortic Res. 2024 Feb 28;11(5):uhae063. doi: 10.1093/hr/uhae063 (PMC11077082; doi:10.1093/hr/uhae063)
Supplement: Web_Material_uhae063 [file web_material_uhae063.zip › Table S3-The species information of compare genomic.xlsx]

## Sheet: 1
Symbol	Morphotype	Morphotype	Accession
Broc	Brassica oleracea var. italica	Broccoli	BOP04-28-6
Bolh	Brassica oleracea var. Italia	Broccoli	HDEM
BolcKo	Brassica oleracea var. botrytis	Cauliflower	Korso-1401
Bolj	Brassica oleracea JZS	Cabbage	Cap02-12 (V2)
BolcOX	Oxheart cabbage	Cabbage	OX-heart 923
Bole	Brassica oleracea	Kale	TO1000
Bcre	Brassica cretica
BrapZ	Brassica rapa	Chinese cabbage	Z1
Brap	Brassica rapa	Chinese cabbage	Chiifu
Rsat	Raphanus sativus
Bnig	Brassica nigra
Atha	Arabidopsis thaliana
Sol	Solanum lycopersicum
