# Supplementary material for: Chromosome-scale reference genome of broccoli (Brassica oleracea var. italica Plenck) provides insights into glucosinolate biosynthesis
Source: Hortic Res. 2024 Feb 28;11(5):uhae063. doi: 10.1093/hr/uhae063 (PMC11077082; doi:10.1093/hr/uhae063)
Supplement: Web_Material_uhae063 [file web_material_uhae063.zip › Table S4-The gene cluster of 13 species.xlsx]

## Sheet: Orthogroups.GeneCount
Orthogroup	Atha	Bcre	Bnig	BolcKo	BolcOX	Bole	Bolh	Bolj	Brap	BrapZ	Broc	Rsat	Sol	Total
OG0000000	0	0	0	0	0	0	0	0	0	0	225	0	0	225
OG0000001	16	19	10	11	15	17	19	5	25	18	19	19	16	209
OG0000002	8	12	18	18	19	20	17	19	18	14	18	13	10	204
OG0000003	0	4	1	4	182	0	0	0	0	0	11	0	0	202
OG0000004	10	8	18	19	20	18	19	19	16	15	20	9	7	198
OG0000005	0	0	0	0	192	0	0	0	0	0	0	0	0	192
OG0000006	12	4	14	17	16	16	18	17	18	18	16	17	8	191
OG0000007	0	0	0	0	0	0	0	183	0	0	0	0	0	183
OG0000008	0	157	2	1	2	0	9	0	0	1	3	0	0	175
OG0000009	9	18	17	12	9	15	17	1	16	16	15	16	12	173
OG0000010	8	10	19	5	5	14	11	0	21	11	13	23	33	173
OG0000011	9	12	17	16	9	16	15	7	16	16	16	16	7	172
OG0000012	0	11	20	20	27	22	21	7	10	10	13	10	0	171
OG0000013	18	12	24	17	14	8	12	2	17	12	15	14	1	166
OG0000014	0	121	0	1	9	0	8	17	0	2	2	0	0	160
OG0000015	9	1	9	11	15	15	15	15	11	16	15	4	9	145
OG0000016	4	17	17	11	13	15	13	0	2	12	20	15	4	143
OG0000017	0	11	2	23	21	13	23	19	1	9	20	1	0	143
OG0000018	7	7	10	13	18	8	11	15	15	12	14	10	0	140
OG0000019	0	137	0	0	2	0	0	0	0	0	0	0	0	139
OG0000020	8	3	10	9	9	14	11	9	12	14	12	15	12	138
OG0000021	0	0	0	0	0	0	0	0	0	0	137	0	1	138
OG0000022	8	15	21	8	11	14	15	0	5	14	9	16	0	136
OG0000023	15	3	15	14	9	6	10	4	16	10	11	20	0	133
OG0000024	11	4	9	7	5	13	11	11	12	10	15	12	11	131
OG0000025	0	22	26	4	4	6	17	21	7	8	12	4	0	131
OG0000026	13	4	23	5	4	13	13	0	13	9	13	20	0	130
OG0000027	17	9	12	8	7	14	13	6	1	14	15	13	0	129
OG0000028	6	7	6	13	13	13	6	10	10	5	12	12	11	124
OG0000029	6	8	9	10	7	11	11	11	12	9	13	10	6	123
OG0000030	7	11	8	7	8	11	10	13	11	7	13	16	0	122
OG0000031	3	13	7	10	10	9	7	15	0	12	16	11	6	119
OG0000032	0	18	2	30	27	14	11	0	0	2	15	0	0	119
OG0000033	0	0	0	0	0	0	0	0	0	0	119	0	0	119
OG0000034	0	13	1	40	45	0	3	3	0	1	3	8	0	117
OG0000035	0	23	18	14	0	1	11	29	3	3	14	1	0	117
OG0000036	22	6	12	7	3	6	14	4	12	9	10	11	0	116
OG0000037	0	13	15	6	2	9	16	22	20	7	5	1	0	116
OG0000038	7	12	9	10	8	10	12	9	4	7	15	10	0	113
OG0000039	1	9	15	18	10	13	2	18	16	1	7	2	0	112
OG0000040	0	17	11	8	25	9	14	0	0	12	12	2	0	110
OG0000041	22	8	2	3	1	11	30	1	1	18	2	8	2	109
OG0000042	1	0	28	14	4	20	28	1	0	0	3	9	0	108
OG0000043	0	0	14	1	0	18	5	25	36	0	5	3	0	107
OG0000044	6	7	9	10	10	10	9	0	10	10	9	9	7	106
OG0000045	4	4	12	5	4	9	11	15	10	5	13	9	4	105
OG0000046	0	6	22	1	1	6	18	22	11	6	10	2	0	105
OG0000047	5	11	9	6	4	9	10	11	10	7	12	10	0	104
OG0000048	0	3	2	19	21	3	1	15	24	1	8	7	0	104
OG0000049	0	90	0	2	0	1	1	4	0	2	1	1	0	102
OG0000050	5	7	9	8	8	9	8	9	9	8	8	8	5	101
OG0000051	2	10	21	11	12	5	16	0	0	4	7	13	0	101
OG0000052	6	6	6	8	9	8	7	7	8	8	9	7	12	101
OG0000053	3	4	7	8	8	9	8	10	10	11	9	7	7	101
OG0000054	0	100	0	0	0	0	0	1	0	0	0	0	0	101
OG0000055	0	1	8	12	15	22	8	8	16	1	5	4	0	100
OG0000056	6	1	12	10	11	12	2	9	11	4	11	5	5	99
OG0000057	4	3	9	10	9	10	9	8	7	9	10	5	6	99
OG0000058	4	8	9	9	9	9	9	8	7	5	8	7	6	98
OG0000059	0	0	0	0	0	0	0	0	0	0	98	0	0	98
OG0000060	4	6	9	10	8	10	7	6	9	4	11	8	5	97
OG0000061	0	0	0	0	0	0	0	0	0	0	0	0	97	97
OG0000062	0	53	0	0	0	4	8	28	1	1	1	0	0	96
OG0000063	5	2	8	7	8	7	6	8	8	8	8	8	12	95
OG0000064	4	5	8	8	9	8	8	8	8	7	8	9	5	95
OG0000065	0	73	1	3	3	0	5	3	0	1	1	5	0	95
OG0000066	6	7	8	9	10	6	9	8	4	6	8	13	0	94
OG0000067	0	38	4	21	4	0	22	3	0	0	0	2	0	94
OG0000068	0	86	0	0	0	0	3	0	4	1	0	0	0	94
OG0000069	5	5	6	8	8	8	6	9	9	8	9	6	6	93
OG0000070	6	9	3	8	10	8	5	12	9	0	11	9	3	93
OG0000071	4	8	16	1	3	6	9	12	9	6	7	11	0	92
OG0000072	0	0	1	33	31	0	0	0	0	0	25	2	0	92
OG0000073	0	0	0	91	0	0	1	0	0	0	0	0	0	92
OG0000074	0	0	0	0	0	0	0	0	0	0	92	0	0	92
OG0000075	4	7	8	7	8	8	6	7	8	8	8	8	4	91
OG0000076	3	3	8	8	8	8	8	8	8	8	8	8	5	91
OG0000077	8	6	6	8	8	12	9	3	6	7	9	9	0	91
OG0000078	0	5	9	7	18	3	12	12	0	8	12	5	0	91
OG0000079	3	6	5	9	9	8	8	9	8	5	9	5	5	89
OG0000080	5	2	7	8	9	6	9	7	10	9	7	8	0	87
OG0000081	0	5	11	3	9	10	12	13	0	6	8	10	0	87
OG0000082	11	3	15	6	2	4	10	3	9	7	8	7	0	85
OG0000083	3	4	7	8	8	6	6	8	8	7	7	6	7	85
OG0000084	4	9	7	6	6	6	8	8	5	5	6	12	2	84
OG0000085	3	3	1	9	9	7	9	11	9	7	9	7	0	84
OG0000086	0	0	0	0	0	0	7	0	0	2	65	1	9	84
OG0000087	0	0	0	0	0	0	0	0	0	0	0	84	0	84
OG0000088	5	5	10	5	4	8	6	7	7	6	8	8	4	83
OG0000089	0	81	0	0	0	1	1	0	0	0	0	0	0	83
OG0000090	0	4	8	4	2	1	1	12	0	0	49	2	0	83
OG0000091	0	0	0	0	0	0	0	0	0	0	0	0	83	83
OG0000092	4	4	7	6	7	7	7	6	8	6	8	6	6	82
OG0000093	7	5	9	7	6	6	8	6	5	9	7	7	0	82
OG0000094	4	3	8	7	7	7	6	7	7	7	7	7	4	81
OG0000095	6	8	8	3	4	4	18	7	9	1	3	10	0	81
OG0000096	4	7	8	8	7	9	10	0	3	8	10	7	0	81
OG0000097	2	2	8	6	6	8	7	13	8	4	7	10	0	81
OG0000098	3	10	5	6	10	6	4	9	9	9	9	0	0	80
OG0000099	12	14	7	3	4	8	6	0	4	4	4	14	0	80
OG0000100	4	5	9	7	6	6	7	6	7	6	6	7	4	80
OG0000101	3	5	7	2	4	10	9	1	8	10	8	13	0	80
OG0000102	0	34	0	7	5	0	11	16	0	2	5	0	0	80
OG0000103	0	16	0	1	19	0	6	36	0	2	0	0	0	80
OG0000104	0	2	13	12	9	1	7	8	5	2	7	14	0	80
OG0000105	1	1	6	0	1	17	0	33	15	0	3	0	2	79
OG0000106	0	0	0	2	0	3	4	65	0	0	4	1	0	79
OG0000107	2	5	11	6	9	3	4	8	9	6	7	8	0	78
OG0000108	0	17	8	0	1	22	18	2	0	5	5	0	0	78
OG0000109	4	5	8	5	6	8	5	9	6	5	6	7	3	77
OG0000110	0	7	16	6	0	0	2	21	16	4	5	0	0	77
OG0000111	0	0	3	1	1	16	0	26	29	0	1	0	0	77
OG0000112	4	8	3	4	7	8	8	6	8	6	8	6	0	76
OG0000113	3	2	7	7	7	6	8	7	7	8	7	7	0	76
OG0000114	3	3	17	1	3	9	7	21	1	4	2	4	1	76
OG0000115	4	3	7	7	7	7	7	7	5	5	7	6	4	76
OG0000116	1	8	5	6	9	6	7	8	7	6	7	4	2	76
OG0000117	0	76	0	0	0	0	0	0	0	0	0	0	0	76
OG0000118	0	0	4	3	3	25	0	21	4	0	14	2	0	76
OG0000119	5	7	4	4	6	9	7	6	6	4	10	6	1	75
OG0000120	0	66	0	2	4	0	0	0	0	0	3	0	0	75
OG0000121	0	2	1	20	41	0	0	0	0	1	3	7	0	75
OG0000122	3	7	5	7	7	7	6	6	6	6	6	5	3	74
OG0000123	3	3	5	7	8	6	7	5	7	5	7	6	5	74
OG0000124	0	2	19	0	2	6	0	26	0	0	17	0	2	74
OG0000125	0	0	0	0	0	0	0	0	0	0	0	0	74	74
OG0000126	4	2	6	7	6	7	6	6	7	8	6	3	5	73
OG0000127	5	3	6	5	6	6	6	6	6	6	8	6	4	73
OG0000128	2	26	18	2	1	2	4	0	14	2	1	1	0	73
OG0000129	4	2	4	7	7	7	6	7	7	7	7	5	3	73
OG0000130	2	5	0	8	9	2	6	31	0	0	10	0	0	73
OG0000131	4	3	6	7	7	7	7	7	6	6	6	5	2	73
OG0000132	3	4	7	6	7	7	7	6	6	5	7	5	2	72
OG0000133	4	6	7	6	6	7	7	4	4	6	7	6	2	72
OG0000134	2	0	8	11	14	8	5	7	0	4	8	4	1	72
OG0000135	3	5	6	6	7	8	6	6	5	5	7	7	1	72
OG0000136	5	4	11	0	10	5	13	3	1	2	8	10	0	72
OG0000137	0	9	12	1	1	4	12	8	12	10	3	0	0	72
OG0000138	0	7	2	1	0	0	27	17	0	17	0	1	0	72
OG0000139	0	0	0	1	0	0	0	71	0	0	0	0	0	72
OG0000140	1	4	2	8	5	9	6	5	7	4	9	6	5	71
OG0000141	0	1	2	1	1	11	0	46	0	1	8	0	0	71
OG0000142	3	6	6	5	6	5	6	6	6	6	6	4	5	70
OG0000143	0	51	0	1	2	6	2	0	7	1	0	0	0	70
OG0000144	0	0	6	0	0	7	6	46	0	1	3	0	1	70
OG0000145	0	0	0	0	0	0	0	0	0	0	0	0	70	70
OG0000146	3	6	6	6	6	6	4	5	6	6	6	6	3	69
OG0000147	3	4	6	6	6	6	6	6	6	6	6	5	3	69
OG0000148	3	3	7	8	6	5	6	8	6	4	7	6	0	69
OG0000149	1	0	12	4	3	6	8	15	0	2	9	9	0	69
OG0000150	0	62	0	0	2	0	3	0	0	0	0	2	0	69
OG0000151	3	3	6	6	6	5	6	7	5	5	7	5	4	68
OG0000152	5	3	1	0	4	5	12	3	8	10	2	14	1	68
OG0000153	4	5	6	6	6	5	4	6	6	5	6	5	4	68
OG0000154	3	5	6	5	6	6	6	5	6	7	5	5	3	68
OG0000155	2	5	5	6	6	6	5	5	6	6	6	5	5	68
OG0000156	3	4	6	4	7	9	4	5	7	6	5	3	5	68
OG0000157	1	1	3	11	2	2	4	18	0	15	8	3	0	68
OG0000158	4	4	5	6	6	6	6	6	5	5	6	5	3	67
OG0000159	4	5	8	3	7	5	2	14	0	3	8	8	0	67
OG0000160	3	6	6	6	6	6	5	7	4	4	6	6	2	67
OG0000161	1	0	10	1	1	14	1	20	14	0	4	1	0	67
OG0000162	4	6	7	4	5	7	7	2	2	6	8	9	0	67
OG0000163	3	4	6	6	6	6	6	6	6	6	6	4	2	67
OG0000164	0	3	7	9	9	1	9	6	8	7	5	3	0	67
OG0000165	0	53	0	3	4	0	2	1	3	0	1	0	0	67
OG0000166	0	60	0	2	0	0	1	0	0	0	0	4	0	67
OG0000167	0	23	8	3	3	0	24	1	0	2	1	2	0	67
OG0000168	0	5	0	4	14	5	13	0	0	15	11	0	0	67
OG0000169	9	4	4	6	6	4	7	5	6	7	5	3	0	66
OG0000170	4	2	5	5	6	5	6	6	6	6	6	7	2	66
OG0000171	2	4	7	6	4	6	5	7	6	3	6	6	4	66
OG0000172	2	4	13	6	4	4	4	5	8	4	7	5	0	66
OG0000173	1	2	0	12	12	3	2	10	6	5	13	0	0	66
OG0000174	0	31	0	4	4	18	0	1	4	2	0	2	0	66
OG0000175	0	2	12	3	2	2	12	20	2	5	5	1	0	66
OG0000176	0	1	0	0	0	0	0	64	1	0	0	0	0	66
OG0000177	0	0	0	0	0	3	8	53	0	0	2	0	0	66
OG0000178	11	2	4	0	1	3	17	3	0	14	7	2	1	65
OG0000179	4	5	5	3	3	7	5	7	7	4	7	6	2	65
OG0000180	4	6	3	6	5	4	5	7	7	5	7	6	0	65
OG0000181	2	1	6	6	6	6	6	6	6	6	6	6	2	65
OG0000182	3	1	6	6	6	6	5	6	6	5	6	5	4	65
OG0000183	3	2	3	7	7	5	6	7	7	6	7	4	1	65
OG0000184	2	3	12	4	2	3	6	4	7	8	6	8	0	65
OG0000185	0	9	2	1	26	0	7	4	2	1	5	8	0	65
OG0000186	0	65	0	0	0	0	0	0	0	0	0	0	0	65
OG0000187	0	44	2	0	1	9	0	1	1	0	7	0	0	65
OG0000188	0	9	7	15	0	6	11	6	4	3	3	1	0	65
OG0000189	0	0	1	0	7	0	4	26	7	0	20	0	0	65
OG0000190	0	0	0	0	0	0	0	0	0	0	0	65	0	65
OG0000191	0	0	0	0	0	0	0	0	0	0	0	65	0	65
OG0000192	4	3	3	7	6	6	5	7	5	7	6	5	0	64
OG0000193	4	3	6	4	5	7	6	5	6	5	7	4	2	64
OG0000194	1	6	6	4	4	10	5	0	4	7	7	10	0	64
OG0000195	3	4	6	6	5	6	6	6	6	5	6	2	3	64
OG0000196	4	1	6	7	6	7	5	6	4	7	5	6	0	64
OG0000197	3	3	6	6	5	6	5	5	5	5	5	4	6	64
OG0000198	1	4	3	6	6	6	6	6	6	6	6	6	2	64
OG0000199	0	9	8	1	1	8	9	16	4	3	5	0	0	64
OG0000200	0	0	7	18	12	0	1	11	1	1	12	1	0	64
OG0000201	3	3	6	4	4	6	6	5	5	5	5	6	5	63
OG0000202	6	3	2	7	5	6	2	4	8	0	8	6	6	63
OG0000203	3	0	2	1	1	4	14	26	0	8	4	0	0	63
OG0000204	5	4	2	5	5	5	4	5	6	5	6	5	6	63
OG0000205	6	4	4	5	6	4	5	7	6	5	5	5	1	63
OG0000206	3	4	5	5	5	6	5	5	5	6	5	6	3	63
OG0000207	2	4	6	4	5	5	5	6	5	5	6	4	6	63
OG0000208	3	2	5	6	6	6	6	6	4	5	6	4	4	63
OG0000209	5	3	2	7	7	6	6	4	5	6	6	4	2	63
OG0000210	0	61	0	0	0	0	2	0	0	0	0	0	0	63
OG0000211	0	49	4	1	4	2	1	0	0	0	0	2	0	63
OG0000212	0	1	0	1	0	3	1	36	1	0	20	0	0	63
OG0000213	0	5	1	12	12	0	12	10	1	0	10	0	0	63
OG0000214	0	0	0	0	0	0	0	0	0	0	0	0	63	63
OG0000215	3	3	4	6	7	6	6	3	5	5	7	4	3	62
OG0000216	2	3	5	5	4	6	3	5	7	7	5	6	4	62
OG0000217	2	4	8	6	5	5	6	6	7	6	5	2	0	62
OG0000218	1	3	10	7	3	8	5	4	5	5	5	6	0	62
OG0000219	1	1	8	6	5	3	6	6	9	7	7	3	0	62
OG0000220	3	5	5	4	5	6	5	5	6	5	4	7	2	62
OG0000221	2	5	4	6	2	6	5	5	6	6	7	5	3	62
OG0000222	1	9	0	6	40	0	2	1	0	0	3	0	0	62
OG0000223	0	7	10	11	6	0	9	12	0	1	6	0	0	62
OG0000224	0	30	1	4	24	0	0	0	0	0	1	2	0	62
OG0000225	0	1	0	9	5	1	9	5	2	6	19	2	3	62
OG0000226	2	1	4	6	6	6	6	6	6	6	6	2	4	61
OG0000227	2	6	6	4	5	6	4	1	6	6	6	7	2	61
OG0000228	4	3	6	3	6	5	5	4	5	5	5	6	4	61
OG0000229	3	4	4	5	6	5	6	5	4	6	6	4	3	61
OG0000230	2	4	1	6	10	3	11	8	4	4	4	3	1	61
OG0000231	2	5	6	5	5	5	6	5	5	4	5	5	3	61
OG0000232	4	2	4	5	5	6	5	6	5	6	6	5	2	61
OG0000233	2	6	4	6	6	5	6	5	6	6	5	4	0	61
OG0000234	0	2	12	3	6	9	2	21	0	0	5	1	0	61
OG0000235	0	9	8	1	5	6	7	5	4	3	8	5	0	61
OG0000236	0	5	5	13	9	1	3	16	0	1	6	2	0	61
OG0000237	0	0	56	0	0	4	0	0	0	0	1	0	0	61
OG0000238	1	5	5	5	5	5	6	5	5	6	5	3	4	60
OG0000239	2	2	6	6	3	5	5	6	6	5	6	5	3	60
OG0000240	10	5	5	4	8	2	3	1	5	7	5	5	0	60
OG0000241	8	7	7	4	3	4	4	3	3	4	4	9	0	60
OG0000242	3	7	5	1	2	7	6	5	6	6	6	3	3	60
OG0000243	2	6	5	5	2	6	6	5	3	5	6	7	2	60
OG0000244	3	4	5	5	5	5	5	5	5	5	5	5	3	60
OG0000245	2	5	11	0	8	6	5	11	8	0	4	0	0	60
OG0000246	0	26	1	1	1	0	21	0	0	4	2	4	0	60
OG0000247	0	9	5	5	3	2	15	1	0	8	5	7	0	60
OG0000248	0	5	8	6	4	8	5	0	2	6	5	11	0	60
OG0000249	0	0	10	0	0	19	0	19	10	0	0	2	0	60
OG0000250	0	0	0	0	59	0	0	0	0	0	1	0	0	60
OG0000251	3	2	5	5	5	4	4	5	6	5	5	4	6	59
OG0000252	2	3	5	6	6	5	5	5	5	4	6	5	2	59
OG0000253	3	4	5	4	3	6	5	5	5	5	7	4	3	59
OG0000254	2	4	6	5	5	5	5	6	5	5	5	5	1	59
OG0000255	1	10	9	1	2	9	5	9	3	1	5	4	0	59
OG0000256	3	6	5	3	5	5	5	4	5	4	7	4	3	59
OG0000257	2	5	3	6	6	6	5	6	5	4	6	4	1	59
OG0000258	3	5	8	6	5	4	4	5	5	5	5	3	1	59
OG0000259	2	4	3	6	7	7	2	3	6	3	7	5	4	59
OG0000260	2	5	5	4	4	5	5	4	6	5	5	6	3	59
OG0000261	3	5	6	5	4	5	5	5	3	5	5	6	2	59
OG0000262	3	4	5	5	5	5	5	5	5	5	5	4	3	59
OG0000263	3	3	6	6	6	5	5	5	4	5	7	4	0	59
OG0000264	0	8	21	1	1	0	3	14	8	2	1	0	0	59
OG0000265	0	2	13	3	3	5	2	26	0	0	4	1	0	59
OG0000266	0	0	4	0	0	1	0	54	0	0	0	0	0	59
OG0000267	4	2	5	5	5	6	5	5	5	5	5	4	2	58
OG0000268	2	5	6	4	6	4	5	4	5	4	4	9	0	58
OG0000269	3	5	3	6	5	6	6	7	3	2	5	4	3	58
OG0000270	2	4	5	6	5	5	5	5	4	5	5	5	2	58
OG0000271	1	5	15	5	4	4	4	3	4	4	3	6	0	58
OG0000272	1	4	4	6	5	7	5	5	4	5	7	3	2	58
OG0000273	3	4	7	4	1	8	6	1	6	4	6	6	2	58
OG0000274	2	4	4	6	6	6	5	4	5	4	6	5	1	58
OG0000275	4	2	5	5	4	6	4	5	5	4	5	4	5	58
OG0000276	2	1	4	6	4	5	6	6	5	5	6	6	2	58
OG0000277	3	2	4	4	6	6	6	4	5	6	5	5	2	58
OG0000278	4	6	6	5	4	3	4	6	5	4	5	6	0	58
OG0000279	2	3	5	5	5	5	5	5	6	5	5	5	2	58
OG0000280	4	1	7	3	5	5	3	6	6	5	4	5	4	58
OG0000281	0	5	4	3	10	2	9	6	6	3	5	5	0	58
OG0000282	0	2	8	0	0	1	15	13	11	7	0	1	0	58
OG0000283	0	1	0	15	10	1	6	7	8	5	5	0	0	58
OG0000284	0	1	4	9	4	8	3	0	7	6	11	5	0	58
OG0000285	3	5	4	4	4	4	5	5	5	5	5	5	3	57
OG0000286	3	4	5	6	5	5	5	4	3	4	5	4	4	57
OG0000287	4	4	4	5	3	4	5	5	5	5	5	5	3	57
OG0000288	3	2	4	4	5	3	5	6	5	5	5	6	4	57
OG0000289	2	4	5	4	5	5	5	5	5	5	5	5	2	57
OG0000290	3	2	5	5	4	5	5	5	5	5	5	5	3	57
OG0000291	3	5	4	5	5	5	5	5	4	4	5	5	2	57
OG0000292	2	3	5	5	5	5	5	5	5	6	5	4	2	57
OG0000293	4	2	2	6	6	6	4	6	5	5	5	3	3	57
OG0000294	2	4	5	5	5	5	5	5	4	5	5	5	2	57
OG0000295	2	3	5	5	5	5	5	5	5	3	5	6	3	57
OG0000296	1	5	6	4	5	5	6	0	6	6	6	4	3	57
OG0000297	0	12	8	16	9	0	3	7	0	0	1	1	0	57
OG0000298	0	9	9	1	3	5	6	0	5	8	7	4	0	57
OG0000299	0	3	2	10	8	7	7	4	8	3	4	1	0	57
OG0000300	0	0	0	0	0	0	0	2	0	0	0	0	55	57
OG0000301	0	0	0	0	0	0	0	0	0	0	0	57	0	57
OG0000302	3	3	6	4	5	4	3	8	5	2	5	4	4	56
OG0000303	4	2	4	5	5	5	5	5	4	5	5	5	2	56
OG0000304	3	1	2	4	6	6	6	6	5	5	6	3	3	56
OG0000305	4	5	4	5	4	6	5	4	3	4	6	3	3	56
OG0000306	2	4	5	5	5	5	5	6	5	5	5	3	1	56
OG0000307	4	5	4	6	6	4	3	5	5	3	6	3	2	56
OG0000308	4	1	5	5	5	5	5	5	5	5	5	4	2	56
OG0000309	4	4	7	5	4	4	5	2	6	2	5	3	5	56
OG0000310	2	2	4	6	5	6	6	5	5	2	6	4	3	56
OG0000311	2	2	10	4	4	2	4	4	7	6	4	4	3	56
OG0000312	0	43	1	1	1	0	1	1	0	0	8	0	0	56
OG0000313	0	13	6	17	13	0	0	4	1	0	2	0	0	56
OG0000314	0	5	6	6	6	5	5	5	4	5	5	4	0	56
OG0000315	0	6	3	3	3	3	8	18	3	3	6	0	0	56
OG0000316	0	0	6	0	1	7	1	7	15	0	2	5	12	56
OG0000317	4	6	3	6	6	5	3	4	2	4	6	3	3	55
OG0000318	6	5	3	5	5	6	5	6	3	3	5	2	1	55
OG0000319	3	3	6	5	5	5	3	4	5	5	5	3	3	55
OG0000320	3	4	4	2	0	2	14	10	3	6	4	3	0	55
OG0000321	9	5	0	4	3	5	6	5	6	3	5	4	0	55
OG0000322	3	2	6	4	3	5	5	5	5	5	5	6	1	55
OG0000323	2	4	0	7	5	6	7	7	1	3	9	4	0	55
OG0000324	2	5	4	5	5	5	5	4	4	4	5	4	3	55
OG0000325	3	2	6	5	5	4	4	5	3	4	5	6	3	55
OG0000326	2	2	5	5	5	5	5	4	5	5	5	4	3	55
OG0000327	2	2	6	5	5	5	5	5	4	5	5	5	1	55
OG0000328	2	5	4	4	5	5	5	5	5	5	5	4	1	55
OG0000329	2	4	5	5	5	5	5	5	5	5	5	4	0	55
OG0000330	3	2	5	5	4	5	4	5	5	5	5	3	4	55
OG0000331	2	3	4	4	5	5	5	5	5	6	5	5	1	55
OG0000332	4	5	8	3	2	4	4	5	5	6	3	6	0	55
OG0000333	1	2	6	5	6	3	6	0	5	5	7	9	0	55
OG0000334	0	53	0	0	0	0	1	1	0	0	0	0	0	55
OG0000335	0	51	1	0	1	0	0	0	0	0	0	2	0	55
OG0000336	0	15	6	8	3	1	2	1	3	1	1	12	2	55
OG0000337	0	4	12	5	4	4	4	4	4	4	4	6	0	55
OG0000338	0	0	5	4	10	5	5	9	4	7	5	1	0	55
OG0000339	2	4	5	5	5	4	4	6	5	5	5	3	1	54
OG0000340	2	5	5	5	4	5	5	5	4	4	5	5	0	54
OG0000341	3	5	4	5	5	5	4	4	5	5	5	4	0	54
OG0000342	3	4	4	5	5	5	4	0	6	6	4	3	5	54
OG0000343	2	10	4	0	0	5	8	9	5	4	6	1	0	54
OG0000344	3	4	6	5	5	5	5	3	3	4	5	3	3	54
OG0000345	2	3	4	5	5	5	5	5	3	4	5	5	3	54
OG0000346	3	4	3	5	5	5	5	3	5	5	4	4	3	54
OG0000347	2	4	5	5	5	5	5	3	4	5	5	5	1	54
OG0000348	1	7	1	6	5	5	5	4	4	3	5	5	3	54
OG0000349	2	3	5	4	4	5	5	3	5	5	5	4	4	54
OG0000350	2	2	4	5	5	5	4	4	5	5	5	5	3	54
OG0000351	1	4	1	6	5	5	6	5	6	5	5	5	0	54
OG0000352	0	51	0	0	0	0	1	2	0	0	0	0	0	54
OG0000353	0	34	2	2	0	2	1	0	9	0	3	1	0	54
OG0000354	0	9	12	0	1	7	0	24	0	0	0	1	0	54
OG0000355	0	7	3	12	8	4	10	2	0	0	8	0	0	54
OG0000356	0	3	8	4	3	6	4	4	7	3	5	6	1	54
OG0000357	0	1	10	8	7	0	9	0	3	4	5	7	0	54
OG0000358	0	0	1	35	6	0	0	1	0	0	4	7	0	54
OG0000359	0	0	0	0	0	0	0	0	0	0	0	0	54	54
OG0000360	3	2	3	5	5	5	5	5	4	4	5	3	4	53
OG0000361	2	5	4	5	5	4	5	5	4	4	4	4	2	53
OG0000362	1	0	16	0	1	28	0	1	1	0	2	3	0	53
OG0000363	2	4	5	5	5	5	4	4	5	3	5	4	2	53
OG0000364	3	4	5	4	3	5	4	4	7	5	4	3	2	53
OG0000365	2	3	5	4	5	5	5	5	5	5	4	4	1	53
OG0000366	2	2	5	5	5	4	5	4	5	4	5	4	3	53
OG0000367	2	2	6	4	5	5	3	3	5	4	4	5	5	53
OG0000368	3	6	4	3	3	6	6	1	8	5	2	6	0	53
OG0000369	7	6	3	4	3	3	4	4	4	2	5	4	4	53
OG0000370	2	5	5	4	5	5	4	5	5	3	5	3	2	53
OG0000371	2	1	5	5	3	5	5	5	5	4	5	5	3	53
OG0000372	2	3	1	4	2	7	5	6	5	6	6	5	1	53
OG0000373	0	38	4	1	0	1	0	0	3	0	5	1	0	53
OG0000374	0	4	2	8	5	4	5	0	7	7	5	6	0	53
OG0000375	0	2	4	6	7	5	6	3	6	6	6	2	0	53
OG0000376	0	3	4	1	20	2	2	1	0	1	4	15	0	53
OG0000377	0	1	41	0	0	4	0	1	0	0	4	2	0	53
OG0000378	0	1	0	1	4	0	7	4	0	8	25	3	0	53
OG0000379	0	0	0	0	0	0	0	0	0	0	0	0	53	53
OG0000380	3	4	4	3	6	6	5	0	5	4	6	2	4	52
OG0000381	2	3	5	4	5	5	4	5	4	5	5	4	1	52
OG0000382	3	4	3	5	5	4	4	4	5	4	5	4	2	52
OG0000383	3	2	5	5	3	5	5	5	4	4	5	4	2	52
OG0000384	2	0	3	6	6	4	9	1	5	4	7	5	0	52
OG0000385	6	1	5	5	3	6	3	1	5	5	5	7	0	52
OG0000386	9	1	5	3	3	5	4	4	3	3	4	4	4	52
OG0000387	3	1	5	5	5	6	4	5	3	5	5	5	0	52
OG0000388	4	5	4	4	4	4	4	4	5	4	4	4	2	52
OG0000389	3	3	5	4	4	5	4	5	5	4	4	4	2	52
OG0000390	4	4	4	5	5	4	5	4	5	3	4	4	1	52
OG0000391	3	5	6	6	5	5	3	4	4	3	5	3	0	52
OG0000392	9	4	7	3	2	6	1	4	1	5	4	6	0	52
OG0000393	3	3	5	3	4	5	4	5	5	4	4	4	3	52
OG0000394	2	2	4	4	5	4	4	5	5	5	5	4	3	52
OG0000395	1	2	6	4	5	4	4	5	6	4	5	4	2	52
OG0000396	1	0	2	5	1	37	5	0	0	0	1	0	0	52
OG0000397	2	3	4	4	4	5	4	6	4	4	6	4	2	52
OG0000398	1	4	5	4	6	5	5	4	4	3	6	1	4	52
OG0000399	0	3	1	9	7	0	10	8	3	2	8	1	0	52
OG0000400	0	0	51	0	0	0	0	0	0	1	0	0	0	52
OG0000401	0	0	10	0	2	5	2	14	2	3	8	6	0	52
OG0000402	0	0	2	0	0	22	9	0	12	1	6	0	0	52
OG0000403	0	0	3	0	0	5	3	27	0	1	10	3	0	52
OG0000404	0	0	0	16	10	1	6	8	0	1	9	1	0	52
OG0000405	0	0	0	0	0	0	0	0	0	0	52	0	0	52
OG0000406	8	3	6	3	3	2	4	7	3	2	4	6	0	51
OG0000407	3	2	4	5	6	6	4	1	5	4	5	2	4	51
OG0000408	1	4	5	4	4	4	4	5	5	5	4	4	2	51
OG0000409	3	1	3	4	6	3	4	4	6	6	4	5	2	51
OG0000410	2	3	5	5	5	5	4	5	5	3	5	2	2	51
OG0000411	2	3	6	4	5	6	3	4	4	4	3	4	3	51
OG0000412	2	3	4	5	5	4	5	4	5	4	5	3	2	51
OG0000413	3	1	4	6	4	4	7	4	4	4	4	3	3	51
OG0000414	2	5	4	3	3	5	5	5	5	5	4	3	2	51
OG0000415	3	3	1	5	5	5	3	4	4	4	5	5	4	51
OG0000416	4	5	5	2	2	3	3	4	6	5	3	4	5	51
OG0000417	2	5	5	5	4	5	2	4	4	3	5	4	3	51
OG0000418	3	2	3	3	4	5	4	5	4	4	5	4	5	51
OG0000419	2	2	4	5	4	4	4	5	5	5	4	5	2	51
OG0000420	6	1	4	2	0	5	6	7	5	5	3	6	1	51
OG0000421	0	5	6	1	1	1	14	9	6	7	1	0	0	51
OG0000422	0	50	0	0	0	0	1	0	0	0	0	0	0	51
OG0000423	0	22	1	1	0	1	1	15	0	0	0	10	0	51
OG0000424	0	0	49	0	0	0	0	0	1	0	1	0	0	51
OG0000425	0	0	51	0	0	0	0	0	0	0	0	0	0	51
OG0000426	0	0	1	1	0	0	7	3	2	2	29	0	6	51
OG0000427	0	0	0	1	49	0	0	0	0	0	1	0	0	51
OG0000428	0	0	0	0	0	0	0	0	0	0	50	1	0	51
OG0000429	3	6	6	5	4	5	2	3	3	3	5	2	3	50
OG0000430	2	4	3	4	4	6	3	1	5	5	6	5	2	50
OG0000431	2	4	3	4	5	4	4	3	4	5	5	4	3	50
OG0000432	2	4	4	4	4	3	4	4	4	4	4	6	3	50
OG0000433	2	3	5	5	4	3	4	5	4	3	6	5	1	50
OG0000434	2	4	6	4	4	4	4	4	5	4	4	4	1	50
OG0000435	3	2	5	4	2	6	6	2	3	6	6	3	2	50
OG0000436	2	4	6	4	3	4	4	4	4	4	4	4	3	50
OG0000437	2	5	5	0	0	5	5	5	5	5	5	6	2	50
OG0000438	2	2	5	4	5	5	4	5	5	5	4	4	0	50
OG0000439	2	3	4	4	5	5	3	5	4	4	4	5	2	50
OG0000440	6	5	5	2	3	5	5	5	2	4	4	4	0	50
OG0000441	2	2	5	5	5	5	3	6	5	3	5	3	1	50
OG0000442	2	2	5	4	3	5	4	5	5	5	5	4	1	50
OG0000443	0	5	3	7	7	0	9	10	0	2	6	1	0	50
OG0000444	0	3	30	3	1	2	3	2	0	0	1	5	0	50
OG0000445	0	0	7	0	1	16	0	19	0	0	6	1	0	50
OG0000446	0	0	0	0	1	0	0	0	0	0	49	0	0	50
OG0000447	0	0	0	0	0	0	0	0	0	50	0	0	0	50
OG0000448	3	5	3	3	3	5	5	4	5	4	4	2	3	49
OG0000449	2	4	4	4	4	5	4	4	4	4	4	4	2	49
OG0000450	4	3	4	4	4	4	4	4	4	4	4	4	2	49
OG0000451	2	7	4	4	4	3	4	2	4	5	4	5	1	49
OG0000452	2	2	2	4	6	5	5	5	4	4	4	3	3	49
OG0000453	2	1	6	2	4	6	3	6	6	4	4	3	2	49
OG0000454	2	1	4	5	5	5	4	5	4	4	5	4	1	49
OG0000455	2	3	3	4	4	4	4	7	4	5	4	3	2	49
OG0000456	2	1	6	5	6	4	4	4	4	3	6	2	2	49
OG0000457	2	4	4	4	4	4	4	4	4	4	4	5	2	49
OG0000458	2	0	8	2	6	2	7	13	1	2	4	2	0	49
OG0000459	3	2	5	5	4	6	2	3	6	3	4	4	2	49
OG0000460	2	3	4	4	4	4	4	5	3	4	4	5	3	49
OG0000461	2	4	4	3	4	4	4	4	4	4	4	4	4	49
OG0000462	1	5	5	2	3	6	6	3	3	5	5	5	0	49
OG0000463	3	3	4	4	4	4	4	4	4	4	4	4	3	49
OG0000464	2	5	2	4	5	5	5	5	4	4	4	3	1	49
OG0000465	1	11	8	0	0	6	10	1	7	4	1	0	0	49
OG0000466	0	48	0	0	0	0	0	0	1	0	0	0	0	49
OG0000467	0	8	15	5	7	0	1	7	1	0	2	3	0	49
OG0000468	0	3	4	1	2	11	6	9	11	0	2	0	0	49
OG0000469	0	4	1	5	5	5	5	5	5	5	5	3	1	49
OG0000470	0	0	2	2	0	2	0	41	0	0	1	1	0	49
OG0000471	0	0	0	9	14	1	4	12	0	0	9	0	0	49
OG0000472	0	0	0	0	0	0	0	0	0	0	0	49	0	49
OG0000473	3	2	4	4	4	5	4	4	4	4	4	4	2	48
OG0000474	3	3	5	4	3	6	2	2	4	2	6	5	3	48
OG0000475	2	1	5	4	4	3	4	7	4	5	4	4	1	48
OG0000476	2	2	4	4	5	4	4	4	4	4	6	4	1	48
OG0000477	2	4	4	5	3	4	6	3	4	4	3	4	2	48
OG0000478	3	4	5	4	4	4	3	3	3	4	4	4	3	48
OG0000479	3	1	6	3	3	1	5	7	3	5	4	6	1	48
OG0000480	4	1	6	2	4	3	5	5	0	6	5	7	0	48
OG0000481	2	4	4	4	3	4	4	4	4	4	4	3	4	48
OG0000482	6	2	4	1	0	5	4	5	6	5	4	4	2	48
OG0000483	6	4	2	4	4	3	3	4	4	4	4	3	3	48
OG0000484	6	3	4	2	3	3	4	3	6	5	5	4	0	48
OG0000485	4	2	4	4	4	5	6	4	2	4	5	4	0	48
OG0000486	2	2	5	4	5	4	5	5	3	4	4	5	0	48
OG0000487	3	2	4	4	1	5	4	4	5	5	3	5	3	48
OG0000488	2	3	5	5	4	3	4	5	4	5	5	3	0	48
OG0000489	3	6	4	6	5	6	3	3	3	1	5	1	2	48
OG0000490	2	3	5	5	5	4	3	4	4	4	5	3	1	48
OG0000491	2	3	4	4	4	4	4	5	4	4	5	4	1	48
OG0000492	2	1	5	5	5	7	4	3	4	2	4	4	2	48
OG0000493	2	5	4	5	5	5	5	2	3	3	5	3	1	48
OG0000494	9	4	5	1	3	3	3	5	3	3	4	3	2	48
OG0000495	2	7	7	3	2	6	3	0	3	4	7	4	0	48
OG0000496	2	3	5	4	4	4	4	3	4	3	4	6	2	48
OG0000497	1	3	3	4	5	3	6	5	5	4	6	3	0	48
OG0000498	1	2	2	5	5	5	4	3	4	4	5	5	3	48
OG0000499	0	36	1	0	1	0	1	0	0	0	6	3	0	48
OG0000500	0	40	1	1	1	0	0	1	0	0	0	4	0	48
OG0000501	0	6	1	1	1	3	13	11	5	4	3	0	0	48
OG0000502	0	3	1	0	0	3	0	1	40	0	0	0	0	48
OG0000503	0	7	11	18	0	0	3	3	1	0	2	3	0	48
OG0000504	0	2	3	0	0	2	1	33	0	0	6	1	0	48
OG0000505	0	0	2	0	0	2	0	43	0	0	1	0	0	48
OG0000506	1	4	5	4	2	3	4	4	5	5	4	4	2	47
OG0000507	3	2	4	3	4	4	5	4	4	4	4	4	2	47
OG0000508	2	3	4	3	5	3	5	4	4	4	4	4	2	47
OG0000509	2	3	5	4	4	3	4	4	3	4	4	4	3	47
OG0000510	3	4	4	4	5	4	5	3	3	5	4	2	1	47
OG0000511	1	4	3	4	4	5	4	5	5	4	4	3	1	47
OG0000512	2	4	5	4	4	4	4	4	3	4	4	3	2	47
OG0000513	7	3	2	4	4	3	4	4	3	4	4	4	1	47
OG0000514	3	4	5	3	2	6	3	1	1	1	7	9	2	47
OG0000515	7	4	2	4	3	3	3	4	6	5	4	2	0	47
OG0000516	2	3	4	4	4	4	4	4	4	4	4	4	2	47
OG0000517	3	3	3	4	3	5	4	4	3	5	4	3	3	47
OG0000518	3	3	5	3	4	5	3	5	4	3	4	2	3	47
OG0000519	2	4	6	4	4	4	4	4	3	4	4	3	1	47
OG0000520	2	4	5	4	4	4	4	4	4	4	4	4	0	47
OG0000521	4	2	5	4	4	4	4	4	2	3	5	6	0	47
OG0000522	2	2	3	5	4	4	3	5	4	3	5	4	3	47
OG0000523	3	2	4	4	4	5	3	2	2	4	5	7	2	47
OG0000524	2	3	4	4	4	4	4	4	4	4	4	4	2	47
OG0000525	3	3	3	3	4	4	4	4	4	4	5	4	2	47
OG0000526	3	3	5	4	4	4	2	4	4	3	4	4	3	47
OG0000527	2	3	4	4	4	4	4	4	4	4	4	4	2	47
OG0000528	2	1	4	4	4	4	3	4	4	4	3	4	6	47
OG0000529	3	0	6	4	4	4	3	5	5	5	4	4	0	47
OG0000530	2	3	4	4	3	4	4	4	3	4	4	3	5	47
OG0000531	2	4	2	4	4	4	5	4	5	3	5	5	0	47
OG0000532	2	2	4	4	3	4	4	4	4	4	4	6	2	47
OG0000533	3	3	4	2	4	4	4	4	4	4	4	3	4	47
OG0000534	0	15	3	3	1	0	19	2	0	1	2	1	0	47
OG0000535	0	5	2	4	7	5	2	10	3	3	4	2	0	47
OG0000536	0	45	0	0	0	0	2	0	0	0	0	0	0	47
OG0000537	0	7	0	0	3	0	11	12	5	1	2	6	0	47
OG0000538	0	43	1	0	0	0	0	2	0	0	0	1	0	47
OG0000539	0	33	0	1	0	0	12	0	0	1	0	0	0	47
OG0000540	0	15	11	1	7	0	4	5	2	1	1	0	0	47
OG0000541	0	5	4	5	8	3	2	8	2	0	9	1	0	47
OG0000542	0	1	0	16	9	0	0	7	0	1	11	2	0	47
OG0000543	0	1	0	6	4	0	4	4	0	24	4	0	0	47
OG0000544	0	0	2	5	11	0	10	6	2	3	6	2	0	47
OG0000545	0	0	0	45	2	0	0	0	0	0	0	0	0	47
OG0000546	0	0	0	43	1	0	0	2	1	0	0	0	0	47
OG0000547	0	0	0	2	11	3	7	2	15	4	1	1	1	47
OG0000548	0	0	0	0	0	0	2	0	0	2	34	3	6	47
OG0000549	2	3	4	3	5	4	4	5	3	4	4	4	1	46
OG0000550	2	1	4	4	4	4	4	4	4	4	4	4	3	46
OG0000551	2	3	4	4	4	4	4	4	4	4	4	4	1	46
OG0000552	1	3	5	3	5	2	4	5	3	4	3	3	5	46
OG0000553	3	2	3	3	4	4	4	4	4	4	4	4	3	46
OG0000554	3	3	4	4	4	4	4	4	4	4	4	2	2	46
OG0000555	2	1	3	0	0	4	5	11	7	4	3	5	1	46
OG0000556	2	1	4	4	3	5	4	5	4	4	4	5	1	46
OG0000557	2	3	4	4	4	4	4	4	4	4	4	3	2	46
OG0000558	4	5	3	5	3	5	3	5	3	3	5	2	0	46
OG0000559	2	4	4	4	5	4	4	4	3	3	4	4	1	46
OG0000560	1	0	6	5	4	6	4	5	4	3	3	5	0	46
OG0000561	4	3	2	3	4	5	3	2	5	3	4	5	3	46
OG0000562	2	4	4	4	4	4	3	3	4	4	4	4	2	46
OG0000563	1	1	2	1	1	0	11	6	4	4	12	0	3	46
OG0000564	3	3	4	4	4	4	4	4	4	5	4	3	0	46
OG0000565	2	2	4	4	4	4	4	4	4	4	4	4	2	46
OG0000566	2	3	4	4	4	4	4	4	4	3	3	3	4	46
OG0000567	1	4	1	4	4	6	2	6	4	3	4	5	2	46
OG0000568	2	4	3	4	4	4	4	4	4	4	4	1	4	46
OG0000569	2	3	3	4	4	4	4	4	4	4	4	3	3	46
OG0000570	1	3	5	4	3	4	4	5	4	3	4	4	2	46
OG0000571	2	3	4	4	4	4	3	4	4	4	4	4	2	46
OG0000572	2	2	4	4	4	4	4	4	5	4	4	4	1	46
OG0000573	1	1	4	4	4	4	4	4	4	4	4	3	5	46
OG0000574	1	3	4	4	4	4	4	7	4	4	3	3	1	46
OG0000575	1	6	6	6	8	1	7	0	5	1	2	3	0	46
OG0000576	0	39	0	3	3	0	0	1	0	0	0	0	0	46
OG0000577	0	9	0	2	12	1	9	6	0	3	3	1	0	46
OG0000578	0	5	5	4	4	3	6	3	2	4	4	6	0	46
OG0000579	0	3	7	7	8	0	4	5	3	4	4	1	0	46
OG0000580	0	1	18	0	0	10	0	8	4	0	3	2	0	46
OG0000581	0	0	1	0	0	0	1	0	0	0	1	43	0	46
OG0000582	0	0	0	31	10	0	0	0	0	0	5	0	0	46
OG0000583	2	2	3	4	4	4	4	4	4	4	4	5	1	45
OG0000584	1	7	2	3	6	2	7	5	3	3	5	1	0	45
OG0000585	2	2	4	4	4	4	4	4	4	3	4	3	3	45
OG0000586	2	3	3	4	4	4	4	4	4	4	4	3	2	45
OG0000587	3	1	4	4	4	4	4	4	3	5	4	3	2	45
OG0000588	2	2	4	4	4	4	3	4	4	4	4	4	2	45
OG0000589	3	3	3	4	4	4	4	4	4	4	4	3	1	45
OG0000590	5	6	3	4	2	4	4	2	1	3	5	6	0	45
OG0000591	4	2	3	4	5	4	5	5	2	4	4	3	0	45
OG0000592	2	4	3	4	4	4	3	4	4	2	4	3	4	45
OG0000593	3	3	4	3	4	4	3	3	3	3	5	2	5	45
OG0000594	5	2	5	3	4	4	4	3	4	4	4	3	0	45
OG0000595	2	5	4	0	0	4	4	5	5	5	4	5	2	45
OG0000596	2	4	3	4	4	3	4	4	4	4	4	4	1	45
OG0000597	2	4	3	4	4	4	4	4	4	4	4	4	0	45
OG0000598	1	4	1	5	5	5	5	4	1	5	5	3	1	45
OG0000599	2	3	4	4	4	4	4	4	3	4	4	4	1	45
OG0000600	2	3	4	4	4	3	4	4	3	4	4	4	2	45
OG0000601	2	4	4	4	4	4	4	4	2	4	4	4	1	45
OG0000602	1	4	2	4	4	4	4	4	4	4	4	3	3	45
OG0000603	2	4	4	4	4	3	4	4	4	3	4	4	1	45
OG0000604	2	2	4	4	4	4	4	4	4	4	4	3	2	45
OG0000605	2	2	4	4	4	4	4	4	4	4	4	4	1	45
OG0000606	2	3	4	4	4	3	4	4	4	4	4	4	1	45
OG0000607	2	3	4	5	4	5	4	3	4	3	4	3	1	45
OG0000608	2	3	4	4	3	4	4	4	4	3	4	4	2	45
OG0000609	2	3	4	4	4	4	4	4	4	3	4	3	2	45
OG0000610	1	3	3	5	5	6	4	4	3	3	4	3	1	45
OG0000611	2	4	1	4	3	2	4	4	5	5	5	4	2	45
OG0000612	2	4	4	3	3	4	4	4	4	5	4	3	1	45
OG0000613	2	2	4	4	4	4	4	4	4	3	4	4	2	45
OG0000614	3	1	1	4	3	6	3	4	5	4	4	4	3	45
OG0000615	2	3	5	2	2	4	4	4	5	5	4	3	2	45
OG0000616	2	3	4	4	4	4	4	4	4	4	4	3	1	45
OG0000617	2	2	4	4	5	4	4	4	4	4	4	3	1	45
OG0000618	2	2	4	4	3	4	4	4	4	4	4	3	3	45
OG0000619	2	4	4	3	5	5	3	3	4	2	4	4	2	45
OG0000620	2	0	3	5	5	2	5	5	3	5	5	5	0	45
OG0000621	2	2	5	3	3	4	4	4	3	2	4	5	4	45
OG0000622	0	3	3	1	1	2	5	18	9	1	2	0	0	45
OG0000623	0	5	7	4	3	5	9	0	6	6	0	0	0	45
OG0000624	0	6	4	1	0	5	3	4	6	5	4	7	0	45
OG0000625	0	2	9	3	1	6	3	1	7	4	2	7	0	45
OG0000626	0	2	5	3	1	6	4	17	6	0	1	0	0	45
OG0000627	0	0	6	5	6	0	5	6	0	6	7	4	0	45
OG0000628	0	0	1	4	5	1	2	5	5	5	3	14	0	45
OG0000629	0	0	1	0	0	0	0	0	0	0	0	44	0	45
OG0000630	0	0	0	45	0	0	0	0	0	0	0	0	0	45
OG0000631	0	0	0	0	0	0	45	0	0	0	0	0	0	45
OG0000632	1	4	3	4	4	3	3	4	4	4	4	5	1	44
OG0000633	3	6	3	3	4	3	3	4	3	3	4	3	2	44
OG0000634	4	3	4	4	4	4	3	3	3	4	4	2	2	44
OG0000635	6	3	2	4	5	3	3	7	2	0	3	5	1	44
OG0000636	2	3	4	4	4	4	4	4	4	4	4	3	0	44
OG0000637	1	3	4	4	4	4	4	4	4	4	4	3	1	44
OG0000638	2	2	4	4	4	4	3	4	4	4	4	4	1	44
OG0000639	2	4	3	4	4	4	4	4	4	4	4	1	2	44
OG0000640	6	3	2	4	2	3	2	2	5	3	4	6	2	44
OG0000641	5	1	3	6	4	3	4	4	3	3	3	3	2	44
OG0000642	3	8	5	0	1	3	7	9	3	0	4	1	0	44
OG0000643	2	2	4	4	4	4	4	4	4	5	4	2	1	44
OG0000644	2	2	3	5	5	2	3	5	5	4	3	3	2	44
OG0000645	5	2	3	5	5	2	3	5	2	2	4	6	0	44
OG0000646	1	2	2	4	5	5	5	7	1	1	6	5	0	44
OG0000647	2	1	4	4	3	4	4	4	4	4	4	4	2	44
OG0000648	3	1	4	4	3	4	4	4	4	4	4	3	2	44
OG0000649	1	3	3	4	4	4	4	3	4	4	4	4	2	44
OG0000650	1	2	4	3	4	5	4	4	4	4	3	4	2	44
OG0000651	3	1	3	4	4	4	3	4	3	4	4	4	3	44
OG0000652	2	2	4	4	4	4	4	4	4	3	4	4	1	44
OG0000653	2	2	4	5	3	5	2	3	3	3	5	3	4	44
OG0000654	2	3	5	6	2	7	2	1	4	2	6	3	1	44
OG0000655	2	1	4	4	4	4	4	4	3	4	4	5	1	44
OG0000656	2	3	4	4	2	4	4	4	4	4	4	5	0	44
OG0000657	2	2	4	4	4	3	4	4	4	4	3	3	3	44
OG0000658	2	2	3	4	4	4	4	4	4	4	4	5	0	44
OG0000659	2	3	3	4	4	4	4	4	4	4	4	3	1	44
OG0000660	2	2	4	3	4	4	4	4	4	4	3	3	3	44
OG0000661	2	3	1	5	5	7	1	6	2	2	5	5	0	44
OG0000662	1	0	1	1	1	0	9	24	0	2	4	1	0	44
OG0000663	2	3	4	3	3	4	4	3	4	4	4	5	1	44
OG0000664	1	4	3	4	4	4	3	3	4	4	4	4	2	44
OG0000665	1	4	3	4	4	3	4	4	3	3	4	5	2	44
OG0000666	1	2	3	3	3	5	5	7	3	3	6	2	1	44
OG0000667	1	2	2	4	5	5	5	4	2	5	5	4	0	44
OG0000668	2	4	2	5	4	5	4	2	3	2	7	4	0	44
OG0000669	2	1	4	3	3	4	4	4	4	4	4	4	3	44
OG0000670	2	2	4	4	4	4	3	3	4	4	4	3	3	44
OG0000671	2	3	3	4	4	4	4	4	4	4	4	2	2	44
OG0000672	1	2	4	4	4	4	3	4	5	3	4	4	2	44
OG0000673	1	0	3	6	5	5	6	4	2	4	6	1	1	44
OG0000674	2	1	4	4	4	4	4	4	3	4	4	3	3	44
OG0000675	1	2	3	5	4	2	4	7	3	2	6	2	3	44
OG0000676	1	1	6	0	2	3	5	14	0	3	6	3	0	44
OG0000677	2	2	4	4	4	4	4	4	4	4	4	3	1	44
OG0000678	0	27	0	0	0	0	0	0	0	1	0	16	0	44
OG0000679	0	11	0	13	9	0	0	4	3	0	3	1	0	44
OG0000680	0	21	2	3	1	0	5	0	0	5	7	0	0	44
OG0000681	0	1	3	2	7	0	1	15	12	0	1	2	0	44
OG0000682	0	2	1	5	1	0	7	6	2	5	8	0	7	44
OG0000683	0	1	0	15	16	1	1	0	2	0	2	6	0	44
OG0000684	0	4	10	3	1	1	10	4	0	4	6	1	0	44
OG0000685	0	2	0	0	5	2	2	32	0	0	1	0	0	44
OG0000686	0	1	8	2	1	1	3	18	1	0	8	1	0	44
OG0000687	0	1	1	0	0	0	1	37	1	0	3	0	0	44
OG0000688	0	0	43	1	0	0	0	0	0	0	0	0	0	44
OG0000689	0	0	5	11	4	0	7	1	2	6	5	3	0	44
OG0000690	0	0	0	26	10	0	0	2	0	0	6	0	0	44
OG0000691	0	0	0	0	0	0	0	42	0	0	1	0	1	44
OG0000692	0	0	0	0	0	0	0	0	0	0	0	0	44	44
OG0000693	4	2	6	3	3	2	2	4	3	3	4	3	4	43
OG0000694	4	2	5	4	4	5	4	3	2	3	3	1	3	43
OG0000695	2	3	3	4	4	4	4	4	3	4	4	3	1	43
OG0000696	1	3	6	4	3	3	5	3	0	3	5	7	0	43
OG0000697	1	2	4	4	4	4	3	3	3	4	4	2	5	43
OG0000698	2	3	4	2	4	4	4	3	4	4	4	4	1	43
OG0000699	2	2	4	4	4	4	4	4	4	4	4	2	1	43
OG0000700	2	4	4	4	4	4	4	4	4	4	4	1	0	43
OG0000701	11	1	5	3	4	2	4	1	3	3	3	3	0	43
OG0000702	3	4	4	3	4	3	3	4	2	3	5	3	2	43
OG0000703	2	5	4	3	4	4	4	3	4	4	3	2	1	43
OG0000704	2	1	4	4	4	4	4	3	4	2	4	4	3	43
OG0000705	1	2	3	4	4	3	4	7	3	3	5	3	1	43
OG0000706	7	2	8	0	2	2	1	0	4	3	3	11	0	43
OG0000707	2	4	3	4	5	4	2	4	4	2	4	4	1	43
OG0000708	2	1	4	4	5	3	4	3	4	4	3	4	2	43
OG0000709	3	2	3	4	4	4	4	4	3	3	4	4	1	43
OG0000710	3	2	5	4	4	2	3	4	6	2	4	4	0	43
OG0000711	2	3	2	4	3	3	3	4	3	4	4	5	3	43
OG0000712	4	2	7	4	4	4	3	4	2	3	5	1	0	43
OG0000713	2	3	9	4	4	3	3	2	2	4	4	2	1	43
OG0000714	1	1	3	5	5	4	4	5	3	3	4	5	0	43
OG0000715	1	3	4	4	4	4	4	3	4	4	4	3	1	43
OG0000716	3	2	4	3	5	4	4	3	4	4	4	3	0	43
OG0000717	2	1	5	5	2	3	3	5	4	1	5	4	3	43
OG0000718	1	4	4	3	5	4	6	1	4	4	3	4	0	43
OG0000719	2	3	3	4	4	4	4	4	3	3	4	4	1	43
OG0000720	10	3	3	3	2	2	2	3	4	3	3	4	1	43
OG0000721	2	3	4	4	4	4	4	4	2	4	4	3	1	43
OG0000722	4	3	4	3	1	3	4	3	5	4	3	4	2	43
OG0000723	2	1	3	3	4	5	5	3	6	4	4	2	1	43
OG0000724	3	4	2	4	4	3	3	3	3	3	4	7	0	43
OG0000725	2	2	4	4	4	4	4	4	1	4	4	2	4	43
OG0000726	4	1	4	4	3	4	4	4	3	3	4	2	3	43
OG0000727	2	3	4	4	4	4	3	4	4	3	4	2	2	43
OG0000728	2	2	1	5	4	3	4	4	3	3	5	5	2	43
OG0000729	2	2	5	5	4	8	6	1	4	4	1	1	0	43
OG0000730	2	2	3	4	4	4	3	4	4	3	4	4	2	43
OG0000731	2	1	2	4	4	4	4	4	4	4	4	4	2	43
OG0000732	1	2	4	4	4	4	4	4	4	3	4	3	2	43
OG0000733	2	3	4	4	4	4	3	3	4	1	4	4	3	43
OG0000734	1	1	10	1	2	3	4	3	12	2	3	1	0	43
OG0000735	1	2	4	5	3	3	4	4	5	4	4	3	1	43
OG0000736	0	1	10	8	0	0	10	7	1	2	4	0	0	43
OG0000737	0	2	5	0	1	4	1	28	0	0	1	1	0	43
OG0000738	0	0	0	0	0	0	0	43	0	0	0	0	0	43
OG0000739	0	0	0	0	0	0	0	0	0	0	0	0	43	43
OG0000740	0	0	0	0	0	0	0	0	0	0	0	0	43	43
OG0000741	1	5	3	3	4	3	5	3	3	3	5	4	0	42
OG0000742	2	2	4	4	3	3	4	4	3	3	4	5	1	42
OG0000743	2	2	4	4	2	4	4	4	3	4	3	3	3	42
OG0000744	3	3	3	4	4	3	4	4	3	3	4	3	1	42
OG0000745	4	1	3	2	4	3	3	3	5	5	2	5	2	42
OG0000746	3	3	4	3	4	4	4	3	2	4	3	3	2	42
OG0000747	4	1	2	4	4	2	3	3	4	3	4	4	4	42
OG0000748	3	1	3	4	4	4	4	4	4	4	4	2	1	42
OG0000749	6	4	2	4	4	2	4	2	3	2	6	2	1	42
OG0000750	1	3	4	4	3	4	4	4	3	3	4	3	2	42
OG0000751	2	2	4	2	4	4	3	4	4	3	4	4	2	42
OG0000752	2	3	2	4	4	4	4	3	4	4	4	4	0	42
OG0000753	1	3	3	4	4	4	4	3	3	3	4	4	2	42
OG0000754	2	3	2	3	4	3	4	4	4	4	4	3	2	42
OG0000755	2	3	4	4	3	3	3	3	4	4	3	6	0	42
OG0000756	2	3	3	4	4	4	4	4	2	4	4	3	1	42
OG0000757	3	4	5	4	3	3	3	0	2	2	4	9	0	42
OG0000758	1	1	3	3	4	4	2	5	5	3	4	6	1	42
OG0000759	4	2	2	4	4	4	3	4	4	2	4	5	0	42
OG0000760	1	5	5	4	3	4	2	4	4	4	4	2	0	42
OG0000761	1	4	4	3	2	3	4	5	4	1	5	3	3	42
OG0000762	2	2	3	4	3	5	4	4	4	4	4	2	1	42
OG0000763	1	2	4	6	3	1	4	4	3	3	6	4	1	42
OG0000764	3	3	9	4	2	3	1	2	1	11	1	2	0	42
OG0000765	2	2	0	4	4	4	4	4	4	4	4	5	1	42
OG0000766	1	5	3	3	4	2	4	4	4	4	4	3	1	42
OG0000767	2	2	3	4	4	4	4	3	4	4	4	2	2	42
OG0000768	1	2	4	6	4	3	4	5	2	3	4	3	1	42
OG0000769	2	2	3	4	2	4	5	5	4	3	3	4	1	42
OG0000770	0	41	0	0	0	0	1	0	0	0	0	0	0	42
OG0000771	0	33	0	3	1	0	0	5	0	0	0	0	0	42
OG0000772	0	41	0	0	1	0	0	0	0	0	0	0	0	42
OG0000773	0	5	0	1	1	1	18	11	0	1	2	2	0	42
OG0000774	0	6	8	0	0	3	4	11	5	2	2	1	0	42
OG0000775	0	16	4	1	3	2	7	1	0	0	6	2	0	42
OG0000776	0	12	0	0	23	1	6	0	0	0	0	0	0	42
OG0000777	0	2	15	1	1	3	5	1	4	4	2	4	0	42
OG0000778	0	2	8	5	4	3	4	7	0	4	4	1	0	42
OG0000779	0	5	0	26	1	2	2	0	0	2	4	0	0	42
OG0000780	0	1	1	0	1	14	4	16	0	2	2	1	0	42
OG0000781	0	0	2	2	0	0	1	2	1	3	25	0	6	42
OG0000782	0	0	2	1	0	3	4	9	17	2	3	1	0	42
OG0000783	0	0	0	5	5	0	2	10	10	1	8	1	0	42
OG0000784	0	0	0	1	0	0	14	0	0	6	13	0	8	42
OG0000785	0	0	0	0	42	0	0	0	0	0	0	0	0	42
OG0000786	3	3	3	4	5	4	2	3	3	2	3	3	3	41
OG0000787	2	3	4	3	4	5	3	2	3	1	5	4	2	41
OG0000788	2	5	4	4	5	5	3	2	4	3	3	0	1	41
OG0000789	3	3	4	3	3	3	3	3	3	4	3	4	2	41
OG0000790	1	1	3	4	4	5	4	5	2	3	5	2	2	41
OG0000791	3	2	4	4	4	3	4	4	3	2	4	3	1	41
OG0000792	2	3	2	6	4	3	2	4	4	3	5	3	0	41
OG0000793	1	2	4	4	3	4	3	4	4	2	4	3	3	41
OG0000794	3	2	2	4	3	3	5	2	4	5	3	3	2	41
OG0000795	5	2	3	3	3	3	3	3	3	3	3	3	4	41
OG0000796	6	1	2	3	3	3	4	4	4	4	3	4	0	41
OG0000797	2	2	4	4	4	4	4	2	2	4	4	4	1	41
OG0000798	2	0	5	2	3	4	4	4	3	3	4	3	4	41
OG0000799	2	1	4	4	4	4	4	3	3	4	4	4	0	41
OG0000800	2	2	3	3	4	4	4	4	4	4	3	3	1	41
OG0000801	2	3	3	4	4	4	3	2	4	3	4	4	1	41
OG0000802	1	2	3	4	4	4	3	5	4	2	4	4	1	41
OG0000803	2	1	4	2	3	4	4	4	4	4	4	4	1	41
OG0000804	2	3	3	3	4	3	3	7	3	3	4	3	0	41
OG0000805	1	3	3	3	5	3	5	3	3	3	5	3	1	41
OG0000806	1	0	1	5	5	4	4	3	2	4	5	4	3	41
OG0000807	2	2	4	3	4	2	4	4	5	4	3	2	2	41
OG0000808	3	1	3	4	4	4	4	4	3	4	3	3	1	41
OG0000809	2	2	3	3	1	4	4	4	4	4	4	3	3	41
OG0000810	2	1	2	4	4	4	2	4	4	4	4	2	4	41
OG0000811	1	3	2	4	3	4	5	3	4	3	5	3	1	41
OG0000812	1	4	3	4	4	4	4	4	3	3	3	3	1	41
OG0000813	2	3	4	3	2	3	4	4	4	4	4	4	0	41
OG0000814	1	3	3	3	4	4	3	3	4	4	4	3	2	41
OG0000815	3	2	1	3	4	5	4	2	3	3	4	4	3	41
OG0000816	1	2	2	4	6	4	2	9	3	2	3	2	1	41
OG0000817	1	3	2	5	4	3	3	6	3	3	3	3	2	41
OG0000818	2	2	4	5	2	3	3	6	3	2	4	3	2	41
OG0000819	1	6	6	4	5	2	5	2	1	5	3	1	0	41
OG0000820	1	2	3	4	4	4	4	4	4	4	3	3	1	41
OG0000821	0	10	11	0	0	0	2	4	10	3	0	1	0	41
OG0000822	0	38	0	0	0	0	0	0	3	0	0	0	0	41
OG0000823	0	33	2	1	0	2	0	0	1	1	0	1	0	41
OG0000824	0	7	1	2	3	0	3	4	6	10	5	0	0	41
OG0000825	0	20	1	0	0	0	12	1	2	5	0	0	0	41
OG0000826	0	15	3	0	0	14	0	1	8	0	0	0	0	41
OG0000827	0	3	7	0	1	2	4	7	7	2	3	5	0	41
OG0000828	0	7	9	0	0	2	6	12	4	1	0	0	0	41
OG0000829	0	7	1	7	8	0	3	6	2	1	6	0	0	41
OG0000830	0	5	3	4	5	2	5	5	3	3	5	1	0	41
OG0000831	0	35	1	0	0	1	2	1	0	1	0	0	0	41
OG0000832	0	2	2	4	7	5	5	9	5	1	1	0	0	41
OG0000833	0	5	3	4	4	4	2	6	4	2	3	3	1	41
OG0000834	0	5	0	14	17	0	2	0	0	1	2	0	0	41
OG0000835	0	2	4	8	7	0	3	2	4	2	0	9	0	41
OG0000836	0	2	1	0	0	5	10	17	1	3	1	1	0	41
OG0000837	0	0	2	0	0	0	0	0	0	0	0	39	0	41
OG0000838	0	0	3	1	1	7	1	12	0	0	5	11	0	41
OG0000839	0	0	1	0	1	0	1	0	1	0	0	0	37	41
OG0000840	0	0	0	0	0	0	11	0	0	4	25	1	0	41
OG0000841	9	4	3	4	2	3	2	2	4	4	2	1	0	40
OG0000842	3	1	3	3	3	3	4	3	3	2	4	3	5	40
OG0000843	2	3	3	3	4	4	2	4	5	2	4	3	1	40
OG0000844	2	1	3	4	4	3	4	3	3	4	4	3	2	40
OG0000845	3	3	4	3	3	3	3	3	3	3	3	3	3	40
OG0000846	3	0	2	4	4	5	4	4	4	3	5	2	0	40
OG0000847	2	3	2	3	3	4	3	3	4	4	2	4	3	40
OG0000848	3	2	4	3	3	3	3	4	4	4	3	4	0	40
OG0000849	2	3	3	4	3	3	3	3	4	3	3	3	3	40
OG0000850	3	3	4	1	0	4	3	4	2	4	4	4	4	40
OG0000851	3	3	4	3	3	3	3	3	3	3	3	3	3	40
OG0000852	2	3	3	3	3	3	4	3	4	3	4	4	1	40
OG0000853	2	4	3	3	4	4	3	3	4	2	4	4	0	40
OG0000854	2	2	5	4	3	3	4	2	3	4	4	3	1	40
OG0000855	2	3	4	3	3	5	4	1	4	4	2	3	2	40
OG0000856	2	5	4	2	4	4	4	2	2	3	4	2	2	40
OG0000857	2	2	5	2	1	4	4	4	4	4	4	4	0	40
OG0000858	3	2	5	2	1	4	2	3	4	4	3	5	2	40
OG0000859	2	4	4	3	3	3	3	3	4	3	4	3	1	40
OG0000860	2	1	3	4	4	4	4	4	3	3	4	3	1	40
OG0000861	2	0	2	2	1	4	7	7	6	6	2	1	0	40
OG0000862	2	3	2	3	3	4	4	4	3	3	4	1	4	40
OG0000863	1	2	3	4	4	4	3	5	4	3	4	2	1	40
OG0000864	2	3	4	4	3	4	4	3	2	3	3	3	2	40
OG0000865	1	2	5	4	4	5	2	4	4	1	5	2	1	40
OG0000866	2	3	2	4	3	4	4	4	3	3	3	3	2	40
OG0000867	1	2	4	2	2	5	3	4	5	3	4	3	2	40
OG0000868	2	2	6	2	0	6	6	2	2	4	3	3	2	40
OG0000869	3	2	2	4	6	1	5	5	0	4	7	1	0	40
OG0000870	1	2	5	3	3	6	3	4	0	4	3	4	2	40
OG0000871	0	17	1	0	0	5	7	0	0	6	0	4	0	40
OG0000872	0	5	0	8	5	3	6	6	2	1	4	0	0	40
OG0000873	0	18	1	0	2	5	4	6	0	2	1	1	0	40
OG0000874	0	39	0	0	0	0	0	1	0	0	0	0	0	40
OG0000875	0	6	2	4	2	7	8	2	4	1	2	2	0	40
OG0000876	0	3	14	1	0	2	6	7	0	2	4	1	0	40
OG0000877	0	2	1	8	9	0	3	8	0	0	9	0	0	40
OG0000878	0	5	0	1	0	0	32	0	1	0	1	0	0	40
OG0000879	0	1	9	0	0	3	16	4	0	4	1	2	0	40
OG0000880	0	3	1	7	2	4	4	4	4	3	3	5	0	40
OG0000881	0	0	0	0	1	0	5	4	0	4	26	0	0	40
OG0000882	0	0	0	0	0	1	0	39	0	0	0	0	0	40
OG0000883	0	0	0	0	0	0	0	0	0	0	0	40	0	40
OG0000884	0	0	0	0	0	0	0	0	0	0	0	40	0	40
OG0000885	0	0	0	0	0	0	0	0	0	0	0	40	0	40
OG0000886	2	3	2	4	4	3	2	4	3	3	4	3	2	39
OG0000887	2	0	2	2	5	3	5	7	6	2	5	0	0	39
OG0000888	2	2	4	3	3	3	3	3	3	3	3	3	4	39
OG0000889	1	3	2	6	2	4	3	4	2	3	5	4	0	39
OG0000890	1	3	3	3	3	3	3	6	3	3	3	3	2	39
OG0000891	2	4	4	3	2	3	3	3	3	3	3	3	3	39
OG0000892	2	3	4	3	3	2	3	3	4	4	3	2	3	39
OG0000893	2	4	4	3	3	3	4	1	5	3	3	2	2	39
OG0000894	3	3	1	3	4	4	3	4	2	2	4	5	1	39
OG0000895	2	3	2	3	2	4	2	4	4	3	3	3	4	39
OG0000896	1	2	3	3	5	3	3	5	3	3	4	3	1	39
OG0000897	1	2	3	4	4	4	4	3	4	4	4	2	0	39
OG0000898	2	1	4	4	3	4	3	2	4	4	4	3	1	39
OG0000899	6	2	5	3	2	3	2	3	2	2	3	4	2	39
OG0000900	2	3	4	4	3	4	3	3	3	3	3	1	3	39
OG0000901	2	4	3	3	3	3	3	3	4	3	3	3	2	39
OG0000902	2	2	3	3	3	3	6	3	3	3	3	4	1	39
OG0000903	2	3	3	3	2	3	3	3	4	3	3	4	3	39
OG0000904	1	3	2	4	4	3	4	4	3	2	4	3	2	39
OG0000905	2	3	4	3	3	3	3	3	3	3	3	4	2	39
OG0000906	2	4	3	3	3	3	3	3	3	3	3	3	3	39
OG0000907	2	3	4	3	3	3	4	3	3	1	4	3	3	39
OG0000908	1	1	2	6	5	3	4	3	2	2	3	4	3	39
OG0000909	4	2	4	3	3	4	4	2	4	3	3	3	0	39
OG0000910	2	3	3	3	3	3	3	3	3	3	3	1	6	39
OG0000911	1	3	4	3	4	3	3	3	3	3	3	3	3	39
OG0000912	1	3	3	4	4	5	2	4	3	2	4	3	1	39
OG0000913	1	3	3	4	3	4	3	4	3	3	4	3	1	39
OG0000914	3	3	4	1	2	4	3	4	4	3	4	3	1	39
OG0000915	1	1	3	2	2	3	3	4	3	3	4	5	5	39
OG0000916	2	3	4	3	4	3	4	1	4	4	3	3	1	39
OG0000917	2	2	4	2	3	3	5	3	4	5	3	2	1	39
OG0000918	3	2	2	4	4	4	2	2	3	2	4	4	3	39
OG0000919	2	1	3	3	3	3	3	3	4	4	3	5	2	39
OG0000920	0	35	0	1	0	0	1	0	0	2	0	0	0	39
OG0000921	0	22	1	1	1	0	0	10	1	0	0	3	0	39
OG0000922	0	6	3	1	1	1	9	11	2	3	2	0	0	39
OG0000923	0	38	0	0	0	0	0	0	0	0	0	1	0	39
OG0000924	0	38	0	1	0	0	0	0	0	0	0	0	0	39
OG0000925	0	2	1	2	2	1	1	20	10	0	0	0	0	39
OG0000926	0	5	5	0	14	1	1	0	0	0	3	10	0	39
OG0000927	0	7	0	4	2	3	1	3	8	3	4	4	0	39
OG0000928	0	1	5	2	1	6	7	0	0	1	16	0	0	39
OG0000929	0	4	3	2	4	1	4	0	14	2	4	1	0	39
OG0000930	0	3	5	4	4	4	1	5	4	1	4	4	0	39
OG0000931	0	0	39	0	0	0	0	0	0	0	0	0	0	39
OG0000932	0	0	1	8	2	1	4	4	1	4	7	0	7	39
OG0000933	0	0	1	20	8	0	6	2	0	1	0	1	0	39
OG0000934	0	0	1	1	0	0	1	0	0	3	26	0	7	39
OG0000935	0	0	0	0	0	0	0	0	0	38	1	0	0	39
OG0000936	0	0	0	0	0	0	0	0	0	0	1	0	38	39
OG0000937	1	1	4	3	3	4	3	3	4	4	3	4	1	38
OG0000938	2	4	3	3	3	3	3	3	3	3	3	4	1	38
OG0000939	2	3	4	2	3	3	4	3	2	3	3	3	3	38
OG0000940	1	5	3	3	3	3	3	3	3	3	3	3	2	38
OG0000941	2	3	4	3	3	3	3	3	3	3	3	3	2	38
OG0000942	2	2	4	3	3	3	3	3	3	3	3	4	2	38
OG0000943	3	1	3	3	3	3	3	3	4	4	3	4	1	38
OG0000944	2	2	3	4	4	4	3	4	2	1	4	4	1	38
OG0000945	1	4	4	3	3	3	4	3	3	1	4	4	1	38
OG0000946	3	3	3	3	3	3	3	3	3	3	3	3	2	38
OG0000947	1	3	3	3	3	3	3	3	3	3	3	3	4	38
OG0000948	5	2	4	0	1	5	3	4	1	4	3	5	1	38
OG0000949	2	1	4	3	3	4	4	3	4	4	3	2	1	38
OG0000950	2	3	3	3	3	3	3	3	3	3	3	4	2	38
OG0000951	1	4	3	3	3	3	3	3	3	3	3	4	2	38
OG0000952	1	2	2	4	5	4	2	7	3	3	4	1	0	38
OG0000953	2	4	2	3	3	3	3	3	3	3	3	3	3	38
OG0000954	2	1	4	4	4	1	4	4	4	1	4	3	2	38
OG0000955	1	2	3	3	3	3	3	3	4	3	3	3	4	38
OG0000956	2	3	4	3	3	3	3	3	3	3	3	3	2	38
OG0000957	3	0	2	1	0	7	3	13	4	0	3	2	0	38
OG0000958	6	3	3	3	3	3	3	3	3	2	3	3	0	38
OG0000959	2	3	3	4	4	4	3	4	3	2	4	1	1	38
OG0000960	2	1	3	3	3	3	3	3	3	3	3	3	5	38
OG0000961	2	3	3	3	3	3	4	3	3	3	3	3	2	38
OG0000962	2	3	3	3	3	3	3	3	3	3	3	3	3	38
OG0000963	1	3	3	3	2	4	4	3	4	2	5	4	0	38
OG0000964	2	2	3	3	3	3	4	3	3	3	4	4	1	38
OG0000965	2	4	1	3	4	3	4	2	3	4	6	2	0	38
OG0000966	1	4	5	3	2	3	3	3	3	3	3	2	3	38
OG0000967	4	3	3	4	3	2	3	3	3	3	3	3	1	38
OG0000968	1	0	3	3	3	3	5	5	4	3	4	4	0	38
OG0000969	1	4	5	2	2	4	4	1	4	4	2	3	2	38
OG0000970	3	1	4	4	3	2	3	4	4	3	3	3	1	38
OG0000971	1	3	3	3	3	3	3	3	4	3	3	5	1	38
OG0000972	1	3	2	4	3	5	1	3	5	2	3	4	2	38
OG0000973	1	1	1	6	4	4	4	4	1	1	6	5	0	38
OG0000974	2	3	2	4	5	3	3	4	1	3	4	4	0	38
OG0000975	2	3	3	3	3	3	3	3	3	3	3	3	3	38
OG0000976	1	2	3	4	4	4	4	4	4	4	3	1	0	38
OG0000977	1	4	1	4	4	3	4	3	3	3	4	2	2	38
OG0000978	2	2	4	3	3	3	3	3	3	3	3	4	2	38
OG0000979	2	3	3	4	3	3	4	3	3	4	3	2	1	38
OG0000980	2	3	0	5	4	3	2	4	6	2	4	3	0	38
OG0000981	3	2	4	3	4	4	3	4	3	3	3	2	0	38
OG0000982	2	2	2	6	2	2	2	11	2	2	2	2	1	38
OG0000983	1	1	1	4	4	4	4	4	2	2	4	2	5	38
OG0000984	1	3	2	4	5	4	1	5	1	1	5	6	0	38
OG0000985	1	5	1	4	4	3	4	3	4	4	4	1	0	38
OG0000986	2	2	1	4	4	4	3	3	3	3	4	4	1	38
OG0000987	2	2	3	3	2	3	4	4	3	4	4	2	2	38
OG0000988	2	2	3	3	4	3	3	5	3	3	3	3	1	38
OG0000989	1	3	3	3	3	3	3	3	3	3	3	4	3	38
OG0000990	1	2	3	3	3	3	3	3	7	3	3	3	1	38
OG0000991	0	37	0	0	0	0	0	0	1	0	0	0	0	38
OG0000992	0	31	0	0	0	0	0	2	0	2	0	3	0	38
OG0000993	0	13	0	2	1	0	2	4	0	0	15	1	0	38
OG0000994	0	4	3	2	1	2	4	4	6	6	3	3	0	38
OG0000995	0	2	4	0	0	0	1	26	4	0	0	1	0	38
OG0000996	0	3	0	7	9	0	4	0	0	10	5	0	0	38
OG0000997	0	1	9	0	0	1	8	5	0	7	7	0	0	38
OG0000998	0	2	0	8	6	0	3	17	0	1	1	0	0	38
OG0000999	0	2	2	4	4	5	2	4	4	5	5	1	0	38
OG0001000	0	3	0	8	9	0	6	5	0	0	5	2	0	38
OG0001001	0	1	7	0	1	0	9	2	0	18	0	0	0	38
OG0001002	0	2	2	3	8	2	9	6	1	1	2	2	0	38
OG0001003	0	0	9	0	0	18	0	1	6	0	1	1	2	38
OG0001004	0	0	10	0	0	2	14	7	2	2	1	0	0	38
OG0001005	0	0	4	3	2	4	0	16	2	0	4	3	0	38
OG0001006	0	0	0	0	0	4	0	32	0	0	0	1	1	38
OG0001007	0	0	0	0	0	0	0	0	0	38	0	0	0	38
OG0001008	0	0	0	0	0	0	0	0	0	0	0	38	0	38
OG0001009	0	0	0	0	0	0	0	0	0	0	0	0	38	38
OG0001010	1	1	3	2	5	2	5	4	5	5	4	0	0	37
OG0001011	3	3	2	3	3	4	3	2	3	3	3	3	2	37
OG0001012	2	2	3	3	3	3	3	3	3	3	3	3	3	37
OG0001013	2	4	3	2	3	3	3	2	3	3	4	4	1	37
OG0001014	2	3	3	3	3	3	3	3	3	3	3	3	2	37
OG0001015	3	4	4	3	2	2	3	3	3	3	3	3	1	37
OG0001016	2	3	3	3	3	3	3	3	3	3	3	3	2	37
OG0001017	2	3	3	3	3	3	3	3	3	3	3	3	2	37
OG0001018	2	3	3	3	3	3	3	3	2	3	3	3	3	37
OG0001019	1	3	3	3	3	3	3	3	3	3	3	4	2	37
OG0001020	2	2	4	3	3	2	3	3	3	3	3	4	2	37
OG0001021	2	3	3	3	3	3	3	3	3	3	3	4	1	37
OG0001022	1	3	4	3	3	3	3	3	2	4	4	2	2	37
OG0001023	2	2	4	3	3	3	3	3	3	3	3	3	2	37
OG0001024	1	3	3	3	2	3	3	4	3	3	3	4	2	37
OG0001025	1	2	3	4	4	2	4	4	3	3	4	2	1	37
OG0001026	2	2	3	3	3	3	3	3	3	3	3	3	3	37
OG0001027	2	3	2	4	4	3	3	4	3	3	4	1	1	37
OG0001028	2	2	3	3	3	3	3	3	3	3	3	4	2	37
OG0001029	1	3	3	3	3	3	3	3	3	2	4	4	2	37
OG0001030	4	1	10	5	5	0	2	0	2	4	3	1	0	37
OG0001031	1	3	4	3	3	3	3	4	3	3	4	2	1	37
OG0001032	3	4	6	5	1	0	6	1	3	7	1	0	0	37
OG0001033	1	0	4	4	3	3	3	3	3	3	3	4	3	37
OG0001034	2	2	4	3	3	3	3	3	3	3	3	3	2	37
OG0001035	2	4	3	3	2	3	3	3	3	3	4	3	1	37
OG0001036	2	3	3	3	3	3	3	3	3	3	3	3	2	37
OG0001037	2	3	4	0	0	4	4	4	3	4	4	2	3	37
OG0001038	1	2	3	3	3	3	3	4	2	3	3	3	4	37
OG0001039	2	2	3	3	3	4	3	5	3	2	4	2	1	37
OG0001040	2	3	3	3	3	3	3	3	3	3	3	3	2	37
OG0001041	1	4	3	3	3	3	3	3	3	3	3	4	1	37
OG0001042	2	2	3	3	3	3	3	3	3	3	3	3	3	37
OG0001043	2	3	3	3	3	3	3	3	3	3	3	3	2	37
OG0001044	1	2	3	3	4	3	3	4	3	3	3	3	2	37
OG0001045	1	5	3	3	3	3	3	3	3	2	3	3	2	37
OG0001046	1	3	3	3	3	2	4	4	4	4	4	1	1	37
OG0001047	2	4	3	3	3	3	3	3	3	3	3	2	2	37
OG0001048	2	3	4	3	3	3	3	3	3	3	3	4	0	37
OG0001049	1	3	3	3	2	3	4	4	3	3	4	3	1	37
OG0001050	1	3	4	3	3	3	3	4	3	3	3	3	1	37
OG0001051	2	2	2	3	3	3	3	5	4	4	3	1	2	37
OG0001052	2	3	4	2	3	2	3	3	4	3	3	3	2	37
OG0001053	2	2	4	3	3	3	3	3	3	3	3	3	2	37
OG0001054	2	1	4	4	4	4	2	3	4	2	4	2	1	37
OG0001055	3	3	3	2	3	3	3	3	3	3	3	3	2	37
OG0001056	1	3	3	3	4	3	3	3	3	3	3	5	0	37
OG0001057	1	14	6	0	0	5	4	0	3	0	0	4	0	37
OG0001058	1	2	4	3	3	3	3	3	3	3	3	4	2	37
OG0001059	1	3	3	3	3	3	3	3	3	3	3	4	2	37
OG0001060	2	2	4	3	3	3	3	3	3	3	3	3	2	37
OG0001061	1	3	2	4	4	4	2	4	4	3	4	2	0	37
OG0001062	1	1	2	4	4	3	4	5	3	4	3	3	0	37
OG0001063	2	3	3	3	3	3	3	3	3	3	3	3	2	37
OG0001064	1	2	3	3	4	4	3	5	2	2	4	3	1	37
OG0001065	1	2	3	4	4	2	3	3	3	3	3	3	3	37
OG0001066	0	32	0	0	0	0	3	2	0	0	0	0	0	37
OG0001067	0	34	0	1	0	0	0	0	0	0	2	0	0	37
OG0001068	0	24	1	2	0	0	1	2	0	0	4	3	0	37
OG0001069	0	6	9	2	0	0	5	1	5	4	1	4	0	37
OG0001070	0	3	8	0	2	1	7	7	2	5	2	0	0	37
OG0001071	0	2	7	4	5	0	6	3	1	5	4	0	0	37
OG0001072	0	0	27	0	0	5	0	0	0	0	1	4	0	37
OG0001073	0	0	9	0	0	2	1	10	12	0	1	0	2	37
OG0001074	0	0	3	1	0	10	0	22	0	0	1	0	0	37
OG0001075	0	0	0	22	12	0	0	0	0	0	3	0	0	37
OG0001076	0	0	0	0	37	0	0	0	0	0	0	0	0	37
OG0001077	0	0	0	0	0	1	2	32	0	0	1	1	0	37
OG0001078	0	0	0	0	0	0	37	0	0	0	0	0	0	37
OG0001079	0	0	0	0	0	0	0	37	0	0	0	0	0	37
OG0001080	0	0	0	0	0	0	0	0	0	0	0	0	37	37
OG0001081	2	3	2	2	3	3	3	3	3	3	3	3	3	36
OG0001082	2	3	3	3	3	3	3	3	3	3	3	3	1	36
OG0001083	2	3	3	3	3	3	3	3	2	3	3	3	2	36
OG0001084	2	2	3	1	1	4	4	5	3	4	4	3	0	36
OG0001085	2	2	2	5	2	4	5	5	2	2	4	1	0	36
OG0001086	1	3	3	3	3	3	3	3	3	3	3	3	2	36
OG0001087	2	3	3	3	2	4	3	3	3	3	3	3	1	36
OG0001088	2	2	3	3	3	3	3	3	3	3	3	3	2	36
OG0001089	3	1	2	3	3	3	3	3	3	3	3	4	2	36
OG0001090	2	2	3	3	3	3	3	3	3	3	3	2	3	36
OG0001091	2	2	4	3	2	3	2	3	3	2	3	4	3	36
OG0001092	2	3	3	3	3	3	3	3	3	3	3	3	1	36
OG0001093	2	2	3	3	3	3	3	3	3	2	3	3	3	36
OG0001094	4	3	3	3	3	2	3	3	3	3	3	3	0	36
OG0001095	2	3	3	3	3	3	3	3	3	3	3	3	1	36
OG0001096	2	2	3	3	3	3	3	3	3	3	3	3	2	36
OG0001097	1	3	4	3	3	2	3	3	5	3	3	2	1	36
OG0001098	2	3	3	3	3	3	3	3	3	3	3	2	2	36
OG0001099	2	1	4	3	3	3	3	3	3	3	3	3	2	36
OG0001100	2	2	3	3	3	3	3	3	3	3	3	3	2	36
OG0001101	2	3	3	2	2	3	3	4	3	3	3	3	2	36
OG0001102	2	2	4	3	3	3	3	3	3	3	3	2	2	36
OG0001103	2	2	3	3	3	3	3	3	3	3	3	3	2	36
OG0001104	2	3	3	3	3	3	3	3	3	3	3	3	1	36
OG0001105	3	3	4	3	3	3	2	2	3	3	3	2	2	36
OG0001106	1	3	3	3	3	3	3	3	3	3	3	2	3	36
OG0001107	1	2	3	5	3	1	7	6	0	1	5	2	0	36
OG0001108	2	3	3	3	3	3	3	3	3	3	3	3	1	36
OG0001109	4	2	3	2	3	2	3	4	2	1	4	5	1	36
OG0001110	2	2	3	3	3	3	3	4	3	3	3	3	1	36
OG0001111	1	4	3	3	3	3	3	3	3	3	3	3	1	36
OG0001112	2	3	3	3	3	3	3	3	3	3	4	2	1	36
OG0001113	1	4	2	4	4	5	3	0	2	3	3	4	1	36
OG0001114	2	1	1	4	2	4	3	4	3	3	4	3	2	36
OG0001115	9	1	3	1	1	2	2	0	2	3	2	10	0	36
OG0001116	2	3	3	3	3	3	3	3	3	3	3	3	1	36
OG0001117	3	2	4	2	3	3	3	3	5	4	3	1	0	36
OG0001118	3	2	2	3	2	3	3	3	3	2	3	5	2	36
OG0001119	1	2	3	3	3	3	3	4	3	3	3	3	2	36
OG0001120	1	1	3	4	4	4	3	3	3	2	4	3	1	36
OG0001121	1	2	3	3	3	3	3	3	3	3	3	4	2	36
OG0001122	2	3	3	3	3	3	3	3	3	3	3	3	1	36
OG0001123	2	2	3	3	3	4	3	3	3	3	3	3	1	36
OG0001124	36	0	0	0	0	0	0	0	0	0	0	0	0	36
OG0001125	2	3	3	3	3	3	3	3	3	4	3	3	0	36
OG0001126	1	0	6	6	3	2	6	1	0	5	2	4	0	36
OG0001127	1	3	3	3	3	3	3	3	3	3	3	3	2	36
OG0001128	1	3	3	3	3	3	3	3	3	3	3	3	2	36
OG0001129	1	3	3	3	3	3	3	4	3	3	3	2	2	36
OG0001130	1	3	3	3	3	3	3	3	3	3	3	2	3	36
OG0001131	2	3	3	4	2	4	3	1	2	3	3	4	2	36
OG0001132	2	3	3	3	3	3	3	3	3	3	3	2	2	36
OG0001133	1	3	3	3	3	3	3	3	3	3	3	3	2	36
OG0001134	1	2	3	3	3	3	3	3	3	3	3	3	3	36
OG0001135	1	3	3	3	3	3	3	3	3	3	3	4	1	36
OG0001136	2	1	3	3	3	3	3	3	3	3	3	4	2	36
OG0001137	2	2	3	3	3	3	3	3	3	3	3	3	2	36
OG0001138	1	2	3	3	3	3	3	3	3	3	3	3	3	36
OG0001139	2	2	3	3	3	3	3	2	3	4	3	3	2	36
OG0001140	1	2	4	3	3	3	4	3	3	3	3	3	1	36
OG0001141	2	2	7	3	2	1	3	0	0	3	2	11	0	36
OG0001142	2	2	3	3	3	3	3	3	3	3	3	3	2	36
OG0001143	2	1	4	3	3	3	3	3	3	3	4	2	2	36
OG0001144	1	1	2	3	5	5	4	4	2	2	4	2	1	36
OG0001145	1	3	3	3	3	3	3	3	3	3	3	3	2	36
OG0001146	1	3	3	3	3	3	3	3	3	3	3	3	2	36
OG0001147	1	3	3	3	3	3	3	3	4	4	3	2	1	36
OG0001148	1	2	3	4	3	4	2	4	3	2	4	2	2	36
OG0001149	1	3	3	3	3	3	3	3	3	3	3	4	1	36
OG0001150	1	2	3	3	3	4	3	3	2	3	3	4	2	36
OG0001151	1	2	3	3	4	3	3	3	3	3	4	2	2	36
OG0001152	1	3	3	3	3	3	3	4	3	3	3	3	1	36
OG0001153	2	3	3	3	3	3	2	3	3	3	3	3	2	36
OG0001154	2	3	3	3	3	3	3	3	3	3	3	2	2	36
OG0001155	2	0	4	3	4	3	3	3	3	3	3	2	3	36
OG0001156	3	3	3	3	3	3	2	3	3	3	3	3	1	36
OG0001157	1	0	2	3	3	3	3	3	3	3	3	3	6	36
OG0001158	2	2	4	3	3	3	3	3	3	3	3	3	1	36
OG0001159	2	3	4	3	3	1	2	4	3	3	3	3	2	36
OG0001160	2	1	2	3	3	3	3	6	3	3	3	3	1	36
OG0001161	2	2	3	3	3	3	3	3	3	3	3	3	2	36
OG0001162	2	3	3	3	3	3	3	3	3	3	3	3	1	36
OG0001163	1	2	3	3	3	3	3	3	3	3	3	3	3	36
OG0001164	1	3	3	3	4	3	3	3	3	3	3	3	1	36
OG0001165	1	3	3	4	3	3	3	3	3	3	3	3	1	36
OG0001166	1	2	6	3	3	1	4	0	3	6	3	4	0	36
OG0001167	1	3	4	3	3	3	3	3	2	3	3	3	2	36
OG0001168	1	3	3	3	3	3	3	3	3	3	3	3	2	36
OG0001169	2	2	3	3	3	3	3	3	3	3	3	3	2	36
OG0001170	1	2	3	4	4	4	2	3	2	2	4	4	1	36
OG0001171	2	2	3	3	3	3	3	3	3	3	3	3	2	36
OG0001172	2	3	2	3	3	3	3	3	3	3	4	3	1	36
OG0001173	2	2	3	3	3	3	3	3	3	3	4	3	1	36
OG0001174	1	2	2	3	3	3	3	3	3	3	3	3	4	36
OG0001175	1	3	3	3	3	3	3	3	3	3	3	3	2	36
OG0001176	2	0	1	5	6	2	5	4	2	1	6	2	0	36
OG0001177	1	3	3	3	3	3	3	3	3	3	3	3	2	36
OG0001178	1	5	4	4	3	3	2	3	3	3	2	2	1	36
OG0001179	1	7	1	6	6	5	3	2	1	1	2	0	1	36
OG0001180	1	1	3	5	2	3	5	3	3	3	5	2	0	36
OG0001181	2	2	4	2	3	3	4	1	4	4	3	4	0	36
OG0001182	1	5	3	3	3	3	2	3	3	3	3	3	1	36
OG0001183	1	3	3	3	3	3	3	3	3	2	3	4	2	36
OG0001184	1	2	1	3	4	4	6	1	4	4	3	3	0	36
OG0001185	1	3	3	3	3	3	3	2	3	3	3	4	2	36
OG0001186	1	3	3	3	3	3	1	4	3	3	4	3	2	36
OG0001187	4	3	3	2	3	3	3	2	2	2	3	5	1	36
OG0001188	1	3	3	3	3	3	3	3	3	3	3	3	2	36
OG0001189	1	2	3	3	3	3	3	3	3	3	3	3	3	36
OG0001190	1	1	3	5	3	2	3	4	3	3	4	3	1	36
OG0001191	2	5	1	3	3	3	3	3	2	4	3	3	1	36
OG0001192	2	2	4	3	3	3	3	3	3	2	3	4	1	36
OG0001193	2	1	3	3	3	2	3	4	3	3	3	3	3	36
OG0001194	2	0	3	3	3	3	3	3	3	3	3	3	4	36
OG0001195	1	1	3	3	3	3	3	5	3	3	4	3	1	36
OG0001196	1	3	3	3	4	3	3	3	3	3	3	3	1	36
OG0001197	4	2	3	2	3	3	4	3	3	3	3	2	1	36
OG0001198	1	2	3	2	3	3	4	4	3	3	4	3	1	36
OG0001199	1	2	3	3	3	4	4	3	3	3	4	3	0	36
OG0001200	1	2	3	3	3	3	3	3	2	4	3	3	3	36
OG0001201	1	2	2	4	4	4	4	4	2	2	4	2	1	36
OG0001202	1	3	3	3	3	3	3	3	3	3	3	3	2	36
OG0001203	4	3	2	2	3	3	3	4	3	2	3	3	1	36
OG0001204	1	3	4	3	3	4	2	2	4	3	3	3	1	36
OG0001205	2	3	3	3	3	3	3	3	3	3	3	3	1	36
OG0001206	1	2	3	3	3	3	3	4	3	3	3	4	1	36
OG0001207	1	2	3	3	3	3	3	3	3	3	3	3	3	36
OG0001208	0	3	2	6	3	0	7	6	0	2	5	2	0	36
OG0001209	0	3	2	4	5	0	0	10	5	0	5	2	0	36
OG0001210	0	4	0	15	10	1	0	0	0	2	4	0	0	36
OG0001211	0	8	0	3	9	3	9	0	0	3	1	0	0	36
OG0001212	0	1	1	0	1	24	2	0	6	1	0	0	0	36
OG0001213	0	1	1	0	0	0	11	1	1	4	7	0	10	36
OG0001214	0	2	4	0	0	0	2	1	0	1	11	1	14	36
OG0001215	0	3	7	3	3	2	3	3	2	1	6	3	0	36
OG0001216	0	1	6	8	8	1	4	0	2	0	3	3	0	36
OG0001217	0	4	3	4	3	3	4	3	3	2	3	4	0	36
OG0001218	0	0	1	1	1	0	4	1	0	1	25	1	1	36
OG0001219	0	0	4	0	0	2	12	8	4	5	1	0	0	36
OG0001220	0	0	2	0	0	0	10	0	0	7	8	1	8	36
OG0001221	0	0	0	0	1	0	14	0	0	21	0	0	0	36
OG0001222	0	0	0	0	0	0	13	0	0	5	0	0	18	36
OG0001223	0	0	0	0	0	0	0	34	0	0	1	1	0	36
OG0001224	0	0	0	0	0	0	0	0	0	0	0	0	36	36
OG0001225	3	3	2	3	3	3	3	3	3	3	3	1	2	35
OG0001226	2	3	3	3	3	2	3	3	3	3	3	3	1	35
OG0001227	3	2	2	3	3	3	3	3	3	3	3	3	1	35
OG0001228	2	3	3	3	3	3	3	3	3	2	3	3	1	35
OG0001229	2	3	3	3	3	3	3	3	3	3	3	3	0	35
OG0001230	2	3	3	3	3	3	3	3	3	3	3	2	1	35
OG0001231	1	3	3	3	3	3	3	2	3	3	3	4	1	35
OG0001232	2	4	3	2	3	3	2	3	4	3	3	2	1	35
OG0001233	1	2	3	4	4	3	3	3	2	2	4	3	1	35
OG0001234	2	2	3	4	3	3	4	2	4	2	3	2	1	35
OG0001235	1	3	3	3	3	3	3	3	3	3	3	3	1	35
OG0001236	2	2	3	3	2	3	3	3	3	3	3	2	3	35
OG0001237	1	2	3	3	3	3	3	3	3	3	3	2	3	35
OG0001238	2	3	3	3	3	3	3	3	3	3	3	2	1	35
OG0001239	1	3	2	3	3	4	4	3	3	3	4	2	0	35
OG0001240	2	2	3	3	3	3	3	3	3	3	3	3	1	35
OG0001241	1	3	3	3	5	2	3	4	3	3	3	1	1	35
OG0001242	2	2	3	3	3	3	3	3	3	2	3	3	2	35
OG0001243	2	3	3	3	3	3	3	3	3	3	3	2	1	35
OG0001244	2	1	2	4	4	1	3	4	3	3	2	4	2	35
OG0001245	3	1	3	3	3	3	3	3	3	3	3	3	1	35
OG0001246	2	2	3	2	2	3	3	3	3	3	3	3	3	35
OG0001247	1	2	3	3	3	3	3	3	3	3	3	2	3	35
OG0001248	2	2	3	3	3	3	3	3	2	4	3	3	1	35
OG0001249	2	3	3	3	3	3	3	3	2	3	3	3	1	35
OG0001250	1	3	4	3	3	3	3	3	3	3	3	2	1	35
OG0001251	2	3	4	4	3	2	4	0	4	4	3	2	0	35
OG0001252	1	2	1	3	5	2	4	3	4	2	4	3	1	35
OG0001253	2	4	4	2	1	3	3	3	5	2	2	4	0	35
OG0001254	1	2	3	3	3	3	2	3	3	3	4	3	2	35
OG0001255	1	3	2	0	0	2	4	8	5	4	3	1	2	35
OG0001256	2	3	3	3	3	3	2	2	4	3	2	3	2	35
OG0001257	2	2	3	3	2	3	3	4	3	2	3	2	3	35
OG0001258	1	3	4	3	2	3	3	3	3	3	3	3	1	35
OG0001259	2	2	6	3	3	3	3	3	3	3	2	1	1	35
OG0001260	2	2	3	3	3	3	3	3	3	3	3	2	2	35
OG0001261	2	1	3	3	3	3	3	3	4	3	3	2	2	35
OG0001262	2	3	4	3	2	1	3	3	3	4	2	3	2	35
OG0001263	6	3	1	3	2	2	1	2	5	5	3	0	2	35
OG0001264	1	1	4	3	3	3	3	4	3	3	3	3	1	35
OG0001265	2	3	4	2	2	2	3	3	3	3	3	3	2	35
OG0001266	2	2	3	3	3	3	3	3	3	2	3	3	2	35
OG0001267	1	1	2	4	4	3	4	4	3	3	3	2	1	35
OG0001268	1	2	3	2	3	3	3	3	3	3	3	3	3	35
OG0001269	2	0	3	3	3	3	3	3	3	3	3	2	4	35
OG0001270	2	2	3	1	1	3	3	3	3	3	3	4	4	35
OG0001271	1	2	3	3	3	2	3	3	3	3	3	3	3	35
OG0001272	1	3	3	0	1	3	3	3	3	4	3	3	5	35
OG0001273	1	1	4	3	3	2	3	3	3	3	3	3	3	35
OG0001274	1	2	4	3	2	4	4	2	2	3	4	3	1	35
OG0001275	1	0	8	0	3	6	1	1	0	0	13	2	0	35
OG0001276	2	2	3	3	3	3	3	4	3	3	3	2	1	35
OG0001277	1	2	4	3	3	2	3	3	3	3	3	4	1	35
OG0001278	1	2	4	3	2	3	3	3	3	3	3	3	2	35
OG0001279	3	1	2	3	3	3	3	3	0	4	3	3	4	35
OG0001280	1	2	3	3	3	3	2	3	3	3	3	3	3	35
OG0001281	1	3	3	3	3	3	3	3	3	3	3	3	1	35
OG0001282	1	3	3	2	3	3	3	3	3	3	3	3	2	35
OG0001283	2	3	4	3	3	3	3	2	3	3	3	3	0	35
OG0001284	2	2	3	3	3	3	3	3	3	3	3	3	1	35
OG0001285	1	3	3	4	3	4	3	3	3	2	4	1	1	35
OG0001286	2	4	3	3	3	2	3	3	3	2	3	3	1	35
OG0001287	3	4	6	3	3	3	3	2	1	1	2	4	0	35
OG0001288	2	2	3	3	3	3	3	2	3	4	2	3	2	35
OG0001289	1	1	3	3	3	3	3	3	3	3	3	3	3	35
OG0001290	2	3	3	3	3	3	3	3	3	3	3	2	1	35
OG0001291	2	3	3	3	3	3	3	3	3	3	3	2	1	35
OG0001292	1	2	3	3	3	3	3	3	3	3	3	4	1	35
OG0001293	2	2	3	3	3	3	3	3	3	3	3	3	1	35
OG0001294	2	2	2	2	3	3	3	3	4	3	3	5	0	35
OG0001295	1	3	3	3	3	3	3	3	3	3	3	2	2	35
OG0001296	1	3	2	4	4	3	3	4	3	2	4	1	1	35
OG0001297	2	1	3	3	3	4	3	3	4	3	3	1	2	35
OG0001298	2	1	3	3	3	3	3	3	3	3	2	3	3	35
OG0001299	2	2	4	1	1	3	4	4	3	3	4	3	1	35
OG0001300	2	3	3	3	4	4	1	2	2	2	3	4	2	35
OG0001301	2	3	2	3	3	3	3	3	3	3	3	2	2	35
OG0001302	2	3	4	3	3	3	3	1	3	3	3	2	2	35
OG0001303	1	3	3	3	3	3	3	3	3	3	3	3	1	35
OG0001304	1	3	3	3	3	3	3	3	2	3	3	3	2	35
OG0001305	2	3	3	2	1	3	3	4	3	3	3	3	2	35
OG0001306	2	2	3	3	3	3	3	2	3	2	3	3	3	35
OG0001307	2	2	2	3	4	3	3	3	3	3	3	3	1	35
OG0001308	1	3	3	3	3	3	3	3	3	3	3	3	1	35
OG0001309	1	3	3	3	3	3	3	2	3	3	3	3	2	35
OG0001310	1	3	3	3	3	3	3	3	3	3	3	3	1	35
OG0001311	1	3	3	3	3	3	3	3	3	3	3	3	1	35
OG0001312	1	3	3	3	3	3	3	3	3	3	3	2	2	35
OG0001313	1	3	4	3	3	3	3	3	3	3	3	3	0	35
OG0001314	1	3	3	3	3	3	3	3	3	3	3	3	1	35
OG0001315	1	3	3	3	3	3	3	3	3	3	3	3	1	35
OG0001316	1	1	3	3	3	3	3	3	3	3	3	3	3	35
OG0001317	2	4	2	3	3	4	3	3	2	2	3	2	2	35
OG0001318	1	3	2	3	3	3	3	3	3	3	3	3	2	35
OG0001319	2	2	3	3	2	4	3	3	3	3	3	3	1	35
OG0001320	2	3	2	3	3	3	3	2	3	3	3	2	3	35
OG0001321	1	3	3	3	3	3	3	3	3	3	3	3	1	35
OG0001322	1	2	3	3	3	3	3	3	3	3	3	3	2	35
OG0001323	2	2	3	3	3	3	3	4	3	3	3	3	0	35
OG0001324	2	2	3	3	3	3	3	4	3	3	3	3	0	35
OG0001325	1	3	3	3	2	3	3	3	3	3	3	3	2	35
OG0001326	2	2	3	3	3	3	2	3	4	2	3	4	1	35
OG0001327	1	3	3	3	3	3	3	4	3	3	3	1	2	35
OG0001328	4	2	3	3	2	3	3	3	3	3	3	2	1	35
OG0001329	2	2	3	3	3	3	3	3	3	3	2	3	2	35
OG0001330	1	3	1	3	3	3	3	3	4	4	3	2	2	35
OG0001331	1	4	4	3	3	3	3	2	3	3	2	2	2	35
OG0001332	1	2	3	3	3	3	3	3	3	3	3	4	1	35
OG0001333	1	2	3	3	3	4	3	2	3	3	3	3	2	35
OG0001334	1	3	2	3	3	3	3	3	3	4	3	3	1	35
OG0001335	1	2	3	3	3	4	3	3	3	3	3	3	1	35
OG0001336	1	3	3	3	3	3	3	4	3	3	3	2	1	35
OG0001337	1	2	3	3	3	3	3	3	3	3	3	3	2	35
OG0001338	2	4	3	3	3	3	2	3	1	2	3	3	3	35
OG0001339	2	3	3	3	3	3	3	3	3	3	3	2	1	35
OG0001340	1	2	3	3	3	3	3	3	3	3	3	3	2	35
OG0001341	2	3	2	3	3	3	3	3	3	2	3	3	2	35
OG0001342	2	3	3	3	3	3	3	3	2	3	3	2	2	35
OG0001343	2	2	1	3	4	3	0	4	4	4	3	3	2	35
OG0001344	1	2	3	3	3	3	3	3	3	3	3	3	2	35
OG0001345	2	3	3	3	3	3	3	3	2	3	3	2	2	35
OG0001346	1	2	3	3	3	3	3	3	3	3	3	3	2	35
OG0001347	2	1	4	2	2	3	3	3	3	3	4	4	1	35
OG0001348	1	3	3	3	3	3	3	3	3	3	3	3	1	35
OG0001349	1	3	3	3	3	3	3	3	3	4	3	2	1	35
OG0001350	1	3	3	3	3	3	3	3	3	3	3	3	1	35
OG0001351	1	3	3	3	3	3	3	3	3	3	3	3	1	35
OG0001352	2	3	3	3	3	2	3	3	4	3	3	2	1	35
OG0001353	2	2	4	2	2	4	3	2	2	3	3	3	3	35
OG0001354	2	2	1	2	3	3	3	3	2	3	3	4	4	35
OG0001355	1	3	2	3	3	3	3	3	3	3	3	3	2	35
OG0001356	1	3	3	3	3	3	2	3	3	3	3	2	3	35
OG0001357	1	3	3	3	3	3	3	3	3	3	3	3	1	35
OG0001358	2	3	3	3	3	2	3	3	3	3	3	2	2	35
OG0001359	1	3	3	3	3	3	3	2	3	3	3	4	1	35
OG0001360	1	3	3	2	3	3	3	3	3	3	3	3	2	35
OG0001361	1	3	4	3	3	3	3	3	3	2	4	3	0	35
OG0001362	1	1	3	3	3	3	3	3	3	3	3	3	3	35
OG0001363	1	3	3	3	3	3	3	3	3	3	3	3	1	35
OG0001364	2	3	2	3	4	3	3	0	4	3	2	3	3	35
OG0001365	1	2	3	3	3	3	3	3	4	4	3	3	0	35
OG0001366	2	2	2	3	3	3	4	3	3	3	3	2	2	35
OG0001367	1	1	3	3	3	3	3	3	3	3	3	3	3	35
OG0001368	1	2	3	3	3	3	3	3	3	3	3	3	2	35
OG0001369	2	1	3	3	3	3	3	3	3	3	3	3	2	35
OG0001370	1	3	3	3	3	3	3	3	3	3	3	2	2	35
OG0001371	2	2	3	3	3	3	3	3	3	3	3	3	1	35
OG0001372	1	0	3	3	3	3	3	3	3	3	3	4	3	35
OG0001373	1	1	2	3	3	4	2	3	4	3	3	5	1	35
OG0001374	1	1	3	3	3	3	3	3	3	3	3	4	2	35
OG0001375	1	2	3	3	3	3	3	3	3	3	3	3	2	35
OG0001376	2	2	2	3	3	3	3	3	2	3	3	4	2	35
OG0001377	1	1	2	0	0	15	4	5	5	0	2	0	0	35
OG0001378	1	3	3	3	2	3	3	3	3	3	3	3	2	35
OG0001379	1	2	3	3	3	3	3	3	3	3	3	3	2	35
OG0001380	1	2	3	3	3	3	3	3	3	3	3	3	2	35
OG0001381	1	2	4	3	2	3	3	3	3	3	3	3	2	35
OG0001382	1	2	3	3	3	3	3	3	3	2	3	3	3	35
OG0001383	1	2	3	3	3	3	3	3	3	3	3	3	2	35
OG0001384	1	2	2	2	2	2	2	2	2	2	2	2	12	35
OG0001385	1	3	3	3	3	3	3	3	3	3	3	3	1	35
OG0001386	1	2	3	3	3	3	3	3	4	4	3	2	1	35
OG0001387	1	2	3	3	3	3	3	3	3	3	3	1	4	35
OG0001388	1	2	4	4	2	3	4	2	3	4	3	3	0	35
OG0001389	1	2	2	4	4	5	5	3	3	2	2	1	1	35
OG0001390	1	2	2	3	3	3	3	4	3	3	3	3	2	35
OG0001391	1	3	3	3	3	3	3	2	3	3	3	4	1	35
OG0001392	1	1	3	3	3	3	3	3	3	3	3	3	3	35
OG0001393	1	2	3	3	3	3	3	3	3	3	3	3	2	35
OG0001394	0	9	24	1	1	0	0	0	0	0	0	0	0	35
OG0001395	0	3	5	1	1	0	4	1	5	3	4	8	0	35
OG0001396	0	35	0	0	0	0	0	0	0	0	0	0	0	35
OG0001397	0	7	3	8	5	0	0	4	3	0	0	5	0	35
OG0001398	0	4	0	0	4	1	0	26	0	0	0	0	0	35
OG0001399	0	6	7	2	1	10	6	1	1	1	0	0	0	35
OG0001400	0	1	1	0	0	0	10	0	0	12	8	2	1	35
OG0001401	0	3	1	3	3	3	4	3	3	3	3	6	0	35
OG0001402	0	1	0	0	0	0	0	0	1	6	26	1	0	35
OG0001403	0	4	1	4	5	3	4	1	0	5	4	4	0	35
OG0001404	0	3	8	8	2	0	2	0	7	1	4	0	0	35
OG0001405	0	1	33	0	0	0	0	1	0	0	0	0	0	35
OG0001406	0	1	0	3	2	2	5	5	5	4	6	2	0	35
OG0001407	0	0	8	8	10	2	0	3	0	1	1	2	0	35
OG0001408	0	0	1	0	0	0	0	29	1	0	4	0	0	35
OG0001409	0	0	11	0	2	6	1	4	2	0	4	4	1	35
OG0001410	0	0	2	6	6	1	5	6	4	2	3	0	0	35
OG0001411	0	0	1	1	1	0	0	0	0	0	31	1	0	35
OG0001412	0	0	1	16	10	0	1	1	0	0	5	1	0	35
OG0001413	0	0	1	1	0	0	6	3	0	3	19	0	2	35
OG0001414	0	0	0	0	0	0	0	0	0	0	35	0	0	35
OG0001415	0	0	0	0	0	0	0	0	0	0	0	35	0	35
OG0001416	0	0	0	0	0	0	0	0	0	0	0	0	35	35
OG0001417	2	2	3	1	3	3	3	3	3	3	3	3	2	34
OG0001418	2	3	2	2	3	2	3	3	4	3	3	3	1	34
OG0001419	2	1	4	3	3	3	2	3	3	1	3	3	3	34
OG0001420	2	1	3	3	3	3	3	3	3	3	3	3	1	34
OG0001421	1	3	3	3	3	3	3	2	1	3	3	3	3	34
OG0001422	2	1	3	2	3	3	3	3	3	3	2	3	3	34
OG0001423	1	2	3	3	2	3	3	5	3	3	3	3	0	34
OG0001424	2	2	1	4	4	4	3	2	3	1	4	2	2	34
OG0001425	1	2	3	3	3	3	3	3	3	3	3	3	1	34
OG0001426	1	3	3	3	3	3	3	3	3	3	3	2	1	34
OG0001427	3	2	3	3	1	3	2	3	3	2	3	3	3	34
OG0001428	1	2	3	3	3	3	3	3	3	3	3	3	1	34
OG0001429	1	1	2	4	4	4	2	4	2	2	5	2	1	34
OG0001430	2	1	3	3	2	3	3	3	3	3	3	3	2	34
OG0001431	2	2	4	1	1	2	4	3	4	4	3	3	1	34
OG0001432	1	3	1	3	4	3	3	4	2	2	2	3	3	34
OG0001433	1	3	2	3	2	4	4	3	3	2	3	3	1	34
OG0001434	1	2	3	3	3	3	3	3	3	3	3	3	1	34
OG0001435	1	2	3	3	3	3	3	3	2	3	3	3	2	34
OG0001436	1	2	3	3	3	3	3	3	3	3	3	2	2	34
OG0001437	2	3	2	3	3	3	3	3	3	3	3	1	2	34
OG0001438	2	2	3	3	3	3	3	3	3	3	3	2	1	34
OG0001439	1	1	3	3	3	3	3	3	3	3	3	3	2	34
OG0001440	1	1	3	3	3	3	3	3	3	3	3	2	3	34
OG0001441	2	1	3	3	3	3	3	3	3	3	3	2	2	34
OG0001442	1	3	2	2	2	2	4	2	6	5	2	3	0	34
OG0001443	1	2	3	3	3	3	3	3	3	3	3	3	1	34
OG0001444	1	2	3	3	3	3	3	3	3	3	3	3	1	34
OG0001445	1	3	2	3	3	3	2	4	3	3	3	3	1	34
OG0001446	2	2	1	4	3	4	1	1	2	4	4	4	2	34
OG0001447	1	3	3	3	3	3	3	3	3	3	3	2	1	34
OG0001448	1	3	3	3	3	3	3	3	2	2	3	4	1	34
OG0001449	2	2	4	3	2	3	3	3	3	3	3	2	1	34
OG0001450	2	1	2	3	3	4	3	3	3	4	3	2	1	34
OG0001451	1	3	3	3	3	3	3	3	3	3	3	2	1	34
OG0001452	2	1	3	3	3	3	3	3	3	3	3	2	2	34
OG0001453	1	2	3	3	3	3	3	3	3	3	3	3	1	34
OG0001454	2	2	3	3	3	4	2	3	2	2	3	3	2	34
OG0001455	1	3	3	3	3	3	3	3	3	3	3	3	0	34
OG0001456	1	3	2	3	3	3	3	3	3	3	3	3	1	34
OG0001457	2	0	3	3	3	3	3	3	3	3	3	3	2	34
OG0001458	1	3	3	3	3	3	2	3	3	3	3	3	1	34
OG0001459	1	3	3	3	3	2	3	3	2	2	3	5	1	34
OG0001460	2	2	3	3	3	3	3	2	3	3	3	3	1	34
OG0001461	2	2	3	3	3	3	3	3	3	3	3	2	1	34
OG0001462	2	3	3	3	4	3	3	3	2	2	3	2	1	34
OG0001463	2	3	3	3	3	3	3	2	3	3	3	2	1	34
OG0001464	2	2	3	3	3	3	3	3	3	3	3	2	1	34
OG0001465	1	4	3	3	3	3	3	3	2	2	3	3	1	34
OG0001466	2	1	4	2	3	3	3	3	3	3	2	3	2	34
OG0001467	2	3	1	3	3	3	3	3	3	3	3	2	2	34
OG0001468	2	1	2	1	1	3	3	5	5	4	4	3	0	34
OG0001469	1	3	3	3	3	2	3	3	3	3	3	2	2	34
OG0001470	2	2	3	3	3	3	3	3	3	3	3	2	1	34
OG0001471	2	2	3	3	2	3	2	3	3	3	3	3	2	34
OG0001472	1	1	2	2	4	4	4	3	3	3	4	2	1	34
OG0001473	1	4	2	3	3	3	3	2	3	3	3	4	0	34
OG0001474	1	3	3	3	3	3	3	3	3	3	3	3	0	34
OG0001475	1	2	3	3	3	3	3	3	3	3	3	3	1	34
OG0001476	1	1	4	3	3	3	3	3	3	3	3	3	1	34
OG0001477	1	2	3	3	3	3	3	3	3	3	3	3	1	34
OG0001478	1	2	3	3	3	3	3	3	3	3	3	3	1	34
OG0001479	1	1	2	4	2	4	4	2	5	2	3	3	1	34
OG0001480	1	4	2	3	3	3	3	3	3	3	3	3	0	34
OG0001481	1	2	3	3	3	3	3	3	3	3	3	3	1	34
OG0001482	1	1	3	3	3	3	3	3	3	3	3	3	2	34
OG0001483	1	1	3	3	3	3	3	3	3	3	3	3	2	34
OG0001484	1	2	3	3	3	3	3	3	3	3	3	3	1	34
OG0001485	1	3	2	3	3	3	3	3	3	3	3	2	2	34
OG0001486	2	3	2	3	2	3	3	5	3	3	3	1	1	34
OG0001487	1	3	2	3	2	3	3	3	3	3	3	2	3	34
OG0001488	1	2	3	3	3	3	3	3	3	3	3	2	2	34
OG0001489	3	2	0	8	7	0	5	0	0	0	6	3	0	34
OG0001490	2	3	3	3	3	3	3	2	1	4	3	2	2	34
OG0001491	1	3	3	3	4	3	3	3	3	3	3	2	0	34
OG0001492	2	1	3	3	3	3	3	3	3	3	3	3	1	34
OG0001493	1	2	3	3	3	3	3	3	3	3	3	3	1	34
OG0001494	1	2	4	4	4	4	1	1	4	4	2	3	0	34
OG0001495	2	2	3	3	3	3	3	3	3	3	3	3	0	34
OG0001496	2	2	3	3	3	3	3	3	3	3	3	3	0	34
OG0001497	2	1	2	3	3	3	3	3	3	3	3	3	2	34
OG0001498	2	2	2	3	3	3	3	3	3	3	3	2	2	34
OG0001499	2	2	3	3	3	3	3	3	3	3	3	2	1	34
OG0001500	4	1	7	1	4	2	3	1	0	2	3	6	0	34
OG0001501	2	1	4	3	2	3	3	3	3	3	3	3	1	34
OG0001502	1	2	3	3	2	3	2	3	5	3	3	3	1	34
OG0001503	1	2	4	3	3	3	3	3	3	3	3	2	1	34
OG0001504	2	1	3	5	3	4	4	3	1	2	4	2	0	34
OG0001505	1	4	3	3	3	3	3	3	3	3	3	2	0	34
OG0001506	1	3	3	3	3	3	2	3	3	3	3	2	2	34
OG0001507	1	2	3	3	3	3	3	3	3	3	3	3	1	34
OG0001508	1	1	7	2	2	2	2	2	2	2	3	5	3	34
OG0001509	1	3	3	3	3	3	3	3	3	3	3	2	1	34
OG0001510	1	3	3	3	3	3	3	3	3	3	3	2	1	34
OG0001511	7	4	1	2	2	3	3	3	4	0	4	1	0	34
OG0001512	1	3	3	3	3	3	3	3	3	3	3	3	0	34
OG0001513	2	0	4	4	3	3	3	2	3	2	3	2	3	34
OG0001514	1	0	3	3	3	3	3	3	3	3	3	4	2	34
OG0001515	1	2	3	3	3	3	3	3	3	3	3	3	1	34
OG0001516	1	1	3	3	3	3	3	3	3	3	3	3	2	34
OG0001517	1	2	3	3	3	3	3	3	3	3	3	3	1	34
OG0001518	2	2	3	3	3	3	3	3	3	3	3	2	1	34
OG0001519	1	1	3	3	3	3	3	3	3	3	3	3	2	34
OG0001520	1	3	3	3	3	3	3	3	2	3	3	2	2	34
OG0001521	2	4	1	3	3	3	2	3	3	3	3	3	1	34
OG0001522	1	2	3	3	3	3	3	3	3	3	3	3	1	34
OG0001523	1	2	3	3	3	3	3	3	2	3	3	4	1	34
OG0001524	1	2	3	2	3	3	3	3	3	3	3	3	2	34
OG0001525	1	4	3	3	3	3	1	2	3	3	3	3	2	34
OG0001526	2	1	3	3	2	2	2	3	3	3	3	4	3	34
OG0001527	2	1	3	3	3	3	2	3	3	3	3	3	2	34
OG0001528	1	2	3	3	3	3	3	3	3	3	3	3	1	34
OG0001529	1	2	3	3	3	3	3	3	3	3	3	3	1	34
OG0001530	2	2	3	3	3	4	3	3	3	3	3	2	0	34
OG0001531	2	3	3	3	2	3	3	4	3	2	3	2	1	34
OG0001532	1	3	3	3	2	2	3	3	4	3	3	2	2	34
OG0001533	2	1	3	3	1	4	3	3	3	2	3	3	3	34
OG0001534	1	3	3	3	3	3	3	3	3	3	3	3	0	34
OG0001535	1	2	4	3	3	2	3	3	3	2	3	2	3	34
OG0001536	2	1	3	3	3	3	3	3	3	3	3	3	1	34
OG0001537	2	1	4	3	3	3	1	3	3	3	3	3	2	34
OG0001538	1	3	3	3	3	3	3	3	3	3	3	3	0	34
OG0001539	2	2	3	3	3	3	2	2	3	2	3	2	4	34
OG0001540	1	3	3	3	2	3	3	3	3	3	3	2	2	34
OG0001541	1	2	3	3	3	3	3	3	3	3	3	3	1	34
OG0001542	1	3	2	4	4	3	3	4	2	2	4	2	0	34
OG0001543	1	2	3	2	3	3	3	3	3	3	3	3	2	34
OG0001544	2	4	3	3	3	3	4	2	2	2	3	3	0	34
OG0001545	1	3	3	3	2	3	3	3	3	3	3	3	1	34
OG0001546	1	2	4	2	2	4	4	2	4	3	2	2	2	34
OG0001547	1	3	3	3	3	3	3	3	3	3	3	3	0	34
OG0001548	2	3	4	2	3	2	3	3	3	2	3	3	1	34
OG0001549	5	4	4	1	2	4	4	2	2	4	2	0	0	34
OG0001550	2	2	3	3	3	2	2	3	3	2	3	4	2	34
OG0001551	1	3	3	3	1	3	3	3	3	3	3	4	1	34
OG0001552	1	3	3	3	3	3	3	3	3	3	3	2	1	34
OG0001553	1	3	3	3	3	3	3	4	3	3	2	3	0	34
OG0001554	1	3	2	1	2	2	3	2	2	3	5	2	6	34
OG0001555	1	3	3	3	3	3	3	2	3	3	3	3	1	34
OG0001556	1	2	3	3	3	3	3	3	3	3	3	2	2	34
OG0001557	2	4	3	3	3	3	3	3	2	2	3	2	1	34
OG0001558	1	3	3	3	3	3	3	3	3	3	3	2	1	34
OG0001559	1	2	3	3	3	3	3	3	3	3	3	4	0	34
OG0001560	2	1	3	3	3	3	3	3	3	3	3	3	1	34
OG0001561	2	1	3	3	3	3	3	3	3	3	3	3	1	34
OG0001562	1	2	3	3	3	3	3	3	3	3	3	3	1	34
OG0001563	2	2	3	3	3	3	2	3	3	2	3	3	2	34
OG0001564	1	3	3	3	3	2	3	2	3	3	3	3	2	34
OG0001565	2	3	3	3	3	2	3	3	3	3	3	3	0	34
OG0001566	2	2	3	3	3	3	3	3	3	1	3	3	2	34
OG0001567	1	3	3	3	3	3	3	3	2	2	3	3	2	34
OG0001568	1	3	3	3	3	3	1	3	3	3	3	3	2	34
OG0001569	1	3	2	3	3	3	3	3	3	1	3	4	2	34
OG0001570	1	3	5	3	3	2	3	3	3	3	3	2	0	34
OG0001571	1	2	0	3	7	4	4	2	2	1	4	4	0	34
OG0001572	1	3	3	2	3	3	3	3	3	3	2	4	1	34
OG0001573	1	2	4	3	3	3	3	3	3	3	3	3	0	34
OG0001574	1	3	2	3	3	3	3	3	3	3	3	3	1	34
OG0001575	1	3	3	3	3	3	3	2	3	2	3	3	2	34
OG0001576	1	2	2	3	3	3	3	3	2	2	3	4	3	34
OG0001577	2	3	3	3	3	2	3	3	3	2	3	2	2	34
OG0001578	1	0	3	4	3	2	6	3	3	3	3	2	1	34
OG0001579	1	3	4	3	3	2	3	3	3	3	3	2	1	34
OG0001580	1	2	3	3	3	2	3	3	3	3	3	3	2	34
OG0001581	1	4	3	3	3	3	3	3	2	3	3	2	1	34
OG0001582	1	3	2	3	3	3	3	3	3	3	4	2	1	34
OG0001583	1	3	2	3	3	3	3	3	3	3	4	2	1	34
OG0001584	1	0	1	2	1	2	4	6	3	2	9	3	0	34
OG0001585	1	3	3	3	3	3	2	3	3	2	3	3	2	34
OG0001586	1	2	3	3	3	3	3	3	3	3	2	3	2	34
OG0001587	2	3	2	3	3	3	3	3	3	3	3	2	1	34
OG0001588	1	2	3	3	3	3	3	3	3	3	3	3	1	34
OG0001589	1	3	3	3	3	3	3	3	3	3	3	3	0	34
OG0001590	1	3	2	3	3	3	3	3	3	3	3	3	1	34
OG0001591	1	2	3	3	3	3	3	3	3	3	3	3	1	34
OG0001592	1	2	3	3	3	3	3	3	3	3	3	3	1	34
OG0001593	1	2	2	3	3	3	3	3	3	3	3	2	3	34
OG0001594	1	2	2	5	3	2	4	3	4	2	3	2	1	34
OG0001595	1	2	3	3	4	3	3	3	3	3	3	3	0	34
OG0001596	1	3	2	3	3	3	2	4	2	3	3	5	0	34
OG0001597	1	3	2	3	3	3	3	3	3	3	3	3	1	34
OG0001598	1	3	3	3	3	3	3	3	2	3	3	3	1	34
OG0001599	1	3	2	3	3	3	3	3	4	3	3	2	1	34
OG0001600	1	3	3	3	3	3	3	3	3	3	3	1	2	34
OG0001601	1	3	3	3	3	3	3	3	3	3	3	2	1	34
OG0001602	1	2	3	3	3	3	3	3	3	3	3	3	1	34
OG0001603	1	2	3	3	3	3	3	3	3	3	3	2	2	34
OG0001604	1	2	3	3	3	3	3	3	3	3	3	4	0	34
OG0001605	1	1	3	3	3	3	3	3	3	3	3	4	1	34
OG0001606	1	1	3	3	3	3	4	3	3	3	3	3	1	34
OG0001607	1	2	4	3	3	3	3	3	3	3	3	3	0	34
OG0001608	1	1	3	3	3	3	3	3	3	3	3	3	2	34
OG0001609	1	1	3	3	3	3	3	3	3	3	3	3	2	34
OG0001610	3	1	3	2	3	4	2	3	4	4	3	2	0	34
OG0001611	1	3	3	1	3	3	3	2	3	3	3	4	2	34
OG0001612	2	2	3	3	3	3	3	3	3	3	2	3	1	34
OG0001613	2	2	3	3	2	4	3	3	3	3	3	2	1	34
OG0001614	1	1	3	3	3	3	3	3	3	3	3	3	2	34
OG0001615	2	2	3	3	2	3	3	3	3	3	3	3	1	34
OG0001616	1	1	3	3	3	3	3	3	3	3	3	3	2	34
OG0001617	4	1	3	5	2	4	3	2	3	2	2	3	0	34
OG0001618	1	2	3	3	3	3	3	3	4	3	3	2	1	34
OG0001619	1	2	3	3	3	3	3	3	3	2	3	4	1	34
OG0001620	1	2	3	3	3	3	3	3	3	2	3	3	2	34
OG0001621	1	2	3	3	3	3	3	3	3	3	3	2	2	34
OG0001622	1	3	3	3	3	3	3	3	3	3	3	1	2	34
OG0001623	1	1	3	3	4	2	3	3	3	3	3	3	2	34
OG0001624	1	2	3	3	3	3	3	3	3	3	3	3	1	34
OG0001625	1	2	3	3	3	3	3	3	2	3	3	3	2	34
OG0001626	1	3	3	4	3	3	3	3	3	3	3	1	1	34
OG0001627	1	2	3	3	3	3	3	3	3	3	3	3	1	34
OG0001628	1	2	3	3	3	3	3	3	3	3	3	3	1	34
OG0001629	1	2	3	3	3	3	3	3	3	3	3	3	1	34
OG0001630	1	2	3	3	3	3	3	3	3	3	3	3	1	34
OG0001631	1	1	2	4	3	4	4	4	3	3	4	1	0	34
OG0001632	4	1	2	4	2	5	3	2	2	2	4	3	0	34
OG0001633	1	3	3	2	1	3	3	3	3	3	3	3	3	34
OG0001634	2	3	2	2	3	3	3	3	3	2	3	3	2	34
OG0001635	1	2	3	3	3	3	3	3	3	3	3	3	1	34
OG0001636	1	2	3	3	4	3	3	3	3	3	3	3	0	34
OG0001637	1	2	3	3	2	2	3	3	3	3	3	4	2	34
OG0001638	1	2	3	3	3	3	3	3	3	3	3	3	1	34
OG0001639	1	2	3	3	3	3	3	3	3	3	3	2	2	34
OG0001640	1	2	3	3	3	3	3	3	3	3	3	3	1	34
OG0001641	1	2	4	3	3	3	3	3	3	3	3	3	0	34
OG0001642	1	2	3	3	3	2	3	3	3	3	3	3	2	34
OG0001643	1	2	3	3	3	3	3	3	3	3	3	3	1	34
OG0001644	1	2	3	2	3	3	3	3	3	3	3	2	3	34
OG0001645	1	2	4	2	2	4	2	5	3	3	5	1	0	34
OG0001646	0	15	1	0	0	12	3	2	0	1	0	0	0	34
OG0001647	0	13	4	0	0	1	5	4	0	1	0	6	0	34
OG0001648	0	1	5	3	3	5	3	3	2	3	5	1	0	34
OG0001649	0	2	1	1	13	9	1	0	0	0	3	4	0	34
OG0001650	0	34	0	0	0	0	0	0	0	0	0	0	0	34
OG0001651	0	1	6	4	7	0	7	3	2	1	1	2	0	34
OG0001652	0	5	4	0	0	2	3	5	4	2	4	3	2	34
OG0001653	0	3	4	2	3	2	4	3	4	4	2	3	0	34
OG0001654	0	5	16	0	0	2	3	0	1	1	0	6	0	34
OG0001655	0	11	1	7	4	0	3	0	0	7	1	0	0	34
OG0001656	0	2	5	4	3	4	6	3	3	2	1	1	0	34
OG0001657	0	4	4	4	4	2	4	3	0	4	3	2	0	34
OG0001658	0	3	1	2	19	3	1	3	0	0	2	0	0	34
OG0001659	0	2	9	10	1	0	4	3	2	0	2	1	0	34
OG0001660	0	2	6	1	7	0	4	0	0	5	4	5	0	34
OG0001661	0	1	2	6	7	1	4	7	2	1	3	0	0	34
OG0001662	0	2	1	3	1	4	5	10	1	5	1	1	0	34
OG0001663	0	2	1	11	1	2	7	3	0	3	4	0	0	34
OG0001664	0	1	4	0	0	5	2	14	5	0	3	0	0	34
OG0001665	0	5	5	1	2	6	1	0	3	1	8	2	0	34
OG0001666	0	2	2	4	3	3	3	4	4	3	1	5	0	34
OG0001667	0	0	32	1	0	0	0	0	0	1	0	0	0	34
OG0001668	0	0	8	0	0	2	9	6	5	1	3	0	0	34
OG0001669	0	0	5	6	4	0	5	1	0	9	2	2	0	34
OG0001670	0	0	3	12	1	1	4	1	3	1	1	7	0	34
OG0001671	0	0	1	0	0	8	0	25	0	0	0	0	0	34
OG0001672	0	0	0	14	11	1	4	0	1	2	0	1	0	34
OG0001673	0	0	0	0	0	0	0	0	0	0	0	0	34	34
OG0001674	0	0	0	0	0	0	0	0	0	0	0	0	34	34
OG0001675	0	0	0	0	0	0	0	0	0	0	0	0	34	34
OG0001676	3	1	3	1	2	3	3	3	2	2	2	4	4	33
OG0001677	1	3	3	3	2	3	3	3	3	3	3	2	1	33
OG0001678	2	2	3	2	1	3	3	3	3	3	3	3	2	33
OG0001679	2	5	4	2	1	6	1	0	3	2	4	3	0	33
OG0001680	1	3	4	3	3	3	2	3	3	2	3	2	1	33
OG0001681	1	1	3	3	3	3	3	3	3	3	3	3	1	33
OG0001682	1	1	2	4	3	2	4	4	3	3	2	3	1	33
OG0001683	2	1	3	3	3	3	2	3	3	3	3	2	2	33
OG0001684	1	1	3	3	3	3	3	3	3	2	3	3	2	33
OG0001685	1	3	3	3	3	3	2	2	3	2	3	2	3	33
OG0001686	1	1	3	3	3	4	3	3	2	3	4	2	1	33
OG0001687	1	4	3	1	2	3	3	3	3	3	3	3	1	33
OG0001688	2	2	2	3	3	3	3	3	3	3	3	1	2	33
OG0001689	1	2	3	3	3	2	3	3	3	2	3	3	2	33
OG0001690	2	3	3	3	3	3	2	2	3	2	3	3	1	33
OG0001691	2	2	3	3	2	3	3	3	3	3	3	1	2	33
OG0001692	2	2	3	3	3	3	3	3	2	3	3	2	1	33
OG0001693	1	4	3	3	2	3	3	3	3	3	3	2	0	33
OG0001694	1	1	3	3	3	3	3	3	3	3	3	2	2	33
OG0001695	2	2	4	3	3	3	3	3	3	3	2	2	0	33
OG0001696	1	2	3	3	3	3	3	3	3	3	3	2	1	33
OG0001697	1	3	3	3	3	3	3	2	3	3	2	4	0	33
OG0001698	1	2	3	3	3	3	3	3	3	3	3	2	1	33
OG0001699	1	3	3	3	3	3	3	3	3	2	3	2	1	33
OG0001700	1	3	3	3	3	3	2	3	3	2	3	3	1	33
OG0001701	2	3	3	2	2	3	3	3	3	3	3	2	1	33
OG0001702	1	3	2	3	5	3	3	4	2	2	3	2	0	33
OG0001703	1	3	3	3	4	3	3	3	3	1	3	2	1	33
OG0001704	1	3	3	3	2	3	3	3	3	2	3	3	1	33
OG0001705	2	2	3	3	3	2	2	3	3	3	3	3	1	33
OG0001706	1	2	3	3	3	3	3	3	3	2	3	3	1	33
OG0001707	1	2	2	3	4	3	3	3	3	3	3	2	1	33
OG0001708	3	1	3	3	3	3	3	3	3	3	3	1	1	33
OG0001709	1	3	2	3	2	3	3	1	3	3	3	3	3	33
OG0001710	2	2	3	3	3	3	3	3	3	3	3	2	0	33
OG0001711	25	1	3	0	0	0	1	0	0	0	1	2	0	33
OG0001712	3	1	3	3	1	1	4	3	1	2	6	4	1	33
OG0001713	2	2	3	2	3	3	3	3	3	3	3	2	1	33
OG0001714	1	2	1	2	4	3	3	6	3	2	4	1	1	33
OG0001715	1	1	3	3	3	3	3	3	3	3	3	3	1	33
OG0001716	1	3	3	3	3	3	2	3	3	3	3	3	0	33
OG0001717	1	2	3	3	3	2	3	3	3	3	3	2	2	33
OG0001718	1	3	3	3	3	3	3	3	2	2	3	2	2	33
OG0001719	2	2	3	3	2	3	3	3	2	3	3	2	2	33
OG0001720	3	1	4	2	3	3	3	2	2	3	3	3	1	33
OG0001721	2	2	3	2	2	4	2	3	3	3	3	3	1	33
OG0001722	1	1	3	3	3	3	3	3	3	3	3	3	1	33
OG0001723	1	2	3	3	3	3	3	3	3	3	3	2	1	33
OG0001724	1	2	3	3	3	3	3	3	3	3	3	3	0	33
OG0001725	1	2	3	3	3	3	3	3	3	3	3	2	1	33
OG0001726	1	1	3	3	3	3	3	3	3	3	3	3	1	33
OG0001727	1	0	3	3	3	3	3	4	3	3	3	3	1	33
OG0001728	1	3	3	3	3	3	3	3	3	3	3	1	1	33
OG0001729	1	2	2	3	3	3	3	3	3	3	3	3	1	33
OG0001730	1	2	3	3	3	3	3	3	3	2	3	2	2	33
OG0001731	1	1	3	3	3	3	3	3	3	3	3	3	1	33
OG0001732	1	2	3	3	3	3	2	3	3	3	3	2	2	33
OG0001733	1	2	3	3	1	3	3	3	3	3	3	4	1	33
OG0001734	1	1	3	3	3	3	3	3	3	3	3	3	1	33
OG0001735	1	2	3	3	3	3	3	2	3	3	3	3	1	33
OG0001736	1	1	2	3	3	3	3	3	2	3	3	2	4	33
OG0001737	1	2	3	3	2	3	3	3	3	3	4	1	2	33
OG0001738	1	2	3	3	3	4	3	3	2	3	3	2	1	33
OG0001739	3	2	2	3	3	3	3	1	3	3	3	2	2	33
OG0001740	1	2	2	3	2	3	3	3	2	3	3	3	3	33
OG0001741	2	3	2	3	3	3	3	3	2	2	3	3	1	33
OG0001742	1	3	3	3	3	3	3	3	3	2	3	2	1	33
OG0001743	2	3	2	3	3	3	2	3	3	2	3	2	2	33
OG0001744	3	3	2	3	3	2	3	3	2	2	3	2	2	33
OG0001745	1	2	2	2	3	2	2	4	4	2	2	4	3	33
OG0001746	1	0	3	3	3	3	3	3	4	2	3	3	2	33
OG0001747	1	1	1	1	0	1	8	3	0	2	8	1	6	33
OG0001748	2	1	3	2	2	3	2	3	3	3	2	3	4	33
OG0001749	4	2	5	1	1	2	2	4	5	1	4	2	0	33
OG0001750	1	2	3	3	3	3	2	3	3	2	3	3	2	33
OG0001751	1	3	3	2	3	2	3	3	3	3	3	3	1	33
OG0001752	1	2	3	3	3	3	2	3	3	3	3	3	1	33
OG0001753	2	2	3	3	3	3	3	3	3	3	3	1	1	33
OG0001754	1	2	3	3	3	3	3	2	3	3	3	3	1	33
OG0001755	1	2	3	2	3	3	3	3	3	3	3	3	1	33
OG0001756	1	1	3	4	3	3	2	3	3	3	4	3	0	33
OG0001757	1	3	3	3	3	4	2	3	2	2	3	3	1	33
OG0001758	3	1	1	3	3	3	3	3	3	3	3	2	2	33
OG0001759	1	2	3	3	3	3	3	3	3	3	3	2	1	33
OG0001760	2	1	3	3	4	3	3	3	2	2	3	2	2	33
OG0001761	3	5	4	2	1	3	4	0	2	3	1	3	2	33
OG0001762	2	3	3	3	2	3	3	3	2	3	2	3	1	33
OG0001763	2	2	3	3	2	2	3	3	3	3	3	2	2	33
OG0001764	1	3	3	3	3	3	2	3	3	2	3	3	1	33
OG0001765	2	2	3	3	2	3	3	3	3	3	3	3	0	33
OG0001766	2	1	2	4	4	3	4	3	2	2	3	2	1	33
OG0001767	1	3	2	3	3	3	3	3	3	3	3	1	2	33
OG0001768	2	3	4	3	4	3	1	2	3	2	3	2	1	33
OG0001769	1	3	3	3	2	3	3	3	3	3	3	3	0	33
OG0001770	2	3	3	2	2	3	3	3	2	3	3	3	1	33
OG0001771	2	1	3	3	3	3	5	4	1	2	3	1	2	33
OG0001772	1	3	3	3	3	3	3	3	3	3	3	2	0	33
OG0001773	1	3	3	3	3	3	1	3	4	2	3	3	1	33
OG0001774	1	3	3	3	3	3	3	3	3	3	3	1	1	33
OG0001775	1	2	3	3	3	2	3	3	3	2	3	3	2	33
OG0001776	1	3	3	3	3	3	3	3	3	1	3	3	1	33
OG0001777	2	1	3	3	3	3	3	2	3	3	3	3	1	33
OG0001778	1	3	3	3	4	3	3	2	3	2	3	3	0	33
OG0001779	1	3	3	3	3	3	2	3	3	3	3	2	1	33
OG0001780	1	3	3	3	3	2	3	3	3	3	3	2	1	33
OG0001781	1	2	3	3	2	3	3	2	3	3	3	3	2	33
OG0001782	1	1	3	3	2	3	3	3	3	3	3	3	2	33
OG0001783	1	2	2	3	3	3	2	3	3	2	3	3	3	33
OG0001784	1	3	2	3	3	3	3	3	3	3	3	1	2	33
OG0001785	1	0	0	3	2	3	1	5	5	3	4	5	1	33
OG0001786	1	3	3	2	2	3	3	3	3	3	3	3	1	33
OG0001787	1	1	3	3	3	3	3	2	3	3	3	2	3	33
OG0001788	2	3	3	2	3	3	3	3	2	3	2	2	2	33
OG0001789	1	2	3	3	3	3	3	3	2	3	3	2	2	33
OG0001790	3	0	4	3	4	1	6	1	3	2	3	3	0	33
OG0001791	1	3	3	3	3	3	2	3	3	2	3	3	1	33
OG0001792	2	3	2	3	3	3	2	3	2	2	3	3	2	33
OG0001793	1	3	2	3	3	3	3	3	3	2	3	3	1	33
OG0001794	2	2	3	3	3	3	3	3	3	3	3	2	0	33
OG0001795	1	2	3	2	3	3	3	3	3	3	3	3	1	33
OG0001796	2	1	3	3	2	3	3	3	3	3	3	3	1	33
OG0001797	2	2	2	3	3	3	3	3	3	3	3	2	1	33
OG0001798	2	2	2	3	3	3	3	3	3	3	3	3	0	33
OG0001799	2	3	3	3	3	3	3	2	2	3	3	3	0	33
OG0001800	1	5	3	3	3	3	2	3	2	2	3	2	1	33
OG0001801	2	0	3	3	2	3	4	1	4	4	2	3	2	33
OG0001802	1	3	1	4	4	2	3	3	2	2	3	2	3	33
OG0001803	2	3	2	3	3	2	2	3	3	2	3	3	2	33
OG0001804	1	3	3	3	2	3	3	3	3	3	3	2	1	33
OG0001805	1	2	3	3	3	3	2	3	3	3	3	3	1	33
OG0001806	1	3	3	3	3	1	3	3	3	3	3	2	2	33
OG0001807	1	3	3	3	3	2	3	3	3	3	3	2	1	33
OG0001808	1	2	3	3	3	3	3	4	3	3	3	2	0	33
OG0001809	1	2	3	3	3	3	3	3	3	3	3	1	2	33
OG0001810	1	0	3	3	3	3	3	3	3	3	3	4	1	33
OG0001811	1	4	4	2	3	2	1	4	3	2	3	4	0	33
OG0001812	1	3	3	3	3	3	3	3	3	2	3	1	2	33
OG0001813	1	4	2	3	3	2	3	3	3	3	3	2	1	33
OG0001814	1	2	3	3	3	2	3	3	3	3	3	3	1	33
OG0001815	1	1	3	3	3	4	3	3	3	2	3	2	2	33
OG0001816	2	3	2	2	2	4	3	2	2	3	3	3	2	33
OG0001817	2	3	3	3	1	3	3	3	3	3	2	2	2	33
OG0001818	3	1	3	3	2	2	3	3	3	3	3	2	2	33
OG0001819	1	2	3	3	4	3	2	3	2	3	3	3	1	33
OG0001820	3	1	4	2	1	3	3	2	4	4	3	3	0	33
OG0001821	4	1	2	4	3	4	3	3	2	2	3	2	0	33
OG0001822	2	3	2	3	3	3	2	3	3	2	3	3	1	33
OG0001823	1	1	3	2	3	3	3	3	3	4	3	2	2	33
OG0001824	1	2	3	3	3	3	3	3	3	3	3	3	0	33
OG0001825	1	2	1	3	3	2	3	3	3	3	4	3	2	33
OG0001826	1	2	3	3	3	3	3	3	3	3	3	3	0	33
OG0001827	1	3	2	3	3	3	3	3	3	3	3	3	0	33
OG0001828	1	2	3	3	2	3	3	3	3	3	3	3	1	33
OG0001829	1	3	2	3	3	3	3	2	3	4	3	1	2	33
OG0001830	1	3	2	3	3	3	3	3	3	3	3	2	1	33
OG0001831	2	2	3	3	3	3	2	3	3	3	3	2	1	33
OG0001832	1	2	3	3	2	3	3	4	3	3	3	3	0	33
OG0001833	1	3	4	2	1	3	3	3	3	3	3	2	2	33
OG0001834	1	3	3	2	2	3	3	3	3	3	3	2	2	33
OG0001835	1	3	2	3	3	3	3	3	3	3	3	2	1	33
OG0001836	1	2	4	3	3	3	3	3	3	3	3	2	0	33
OG0001837	2	3	4	4	2	4	2	2	2	2	3	3	0	33
OG0001838	1	3	3	3	3	3	3	3	2	2	3	3	1	33
OG0001839	2	2	3	3	3	3	2	3	3	2	3	3	1	33
OG0001840	1	1	2	2	3	3	1	2	5	5	2	5	1	33
OG0001841	1	3	3	3	2	3	3	3	3	3	3	3	0	33
OG0001842	1	3	3	3	2	3	3	3	3	3	3	3	0	33
OG0001843	1	2	3	3	3	3	3	3	3	3	2	3	1	33
OG0001844	1	2	2	3	3	3	3	3	2	3	3	2	3	33
OG0001845	1	3	3	2	2	2	3	3	3	3	3	3	2	33
OG0001846	1	2	3	3	3	3	3	4	3	3	3	2	0	33
OG0001847	1	2	3	3	3	5	2	3	3	3	3	2	0	33
OG0001848	1	2	4	3	2	3	3	2	3	3	2	3	2	33
OG0001849	3	0	8	3	3	2	2	3	3	2	3	1	0	33
OG0001850	2	1	3	3	3	5	2	3	3	2	3	1	2	33
OG0001851	2	2	3	3	3	3	3	3	3	3	3	2	0	33
OG0001852	1	3	4	4	5	3	3	3	1	1	4	1	0	33
OG0001853	1	1	3	3	2	3	3	3	2	3	3	5	1	33
OG0001854	1	1	3	3	3	3	3	3	3	3	3	3	1	33
OG0001855	1	1	4	3	3	3	3	3	3	3	3	2	1	33
OG0001856	1	1	3	3	2	3	3	3	3	3	3	4	1	33
OG0001857	1	1	3	3	3	3	3	4	3	3	3	2	1	33
OG0001858	1	2	3	3	3	3	3	2	3	3	3	3	1	33
OG0001859	1	1	3	3	3	3	3	3	2	3	3	4	1	33
OG0001860	1	1	3	3	3	3	3	3	3	3	3	3	1	33
OG0001861	2	1	3	3	2	3	3	2	2	1	3	3	5	33
OG0001862	1	1	3	3	3	3	3	3	3	3	3	3	1	33
OG0001863	1	3	3	3	3	4	2	2	2	2	3	3	2	33
OG0001864	1	2	3	3	3	3	3	3	3	2	3	3	1	33
OG0001865	1	2	3	3	3	3	2	3	3	3	3	3	1	33
OG0001866	1	2	3	3	3	3	3	3	3	3	3	2	1	33
OG0001867	2	3	4	3	3	2	2	3	2	3	3	3	0	33
OG0001868	1	2	3	3	3	3	3	3	3	3	3	2	1	33
OG0001869	1	3	3	3	3	3	3	3	3	2	3	2	1	33
OG0001870	1	4	2	3	4	2	4	4	3	1	3	2	0	33
OG0001871	1	1	3	3	3	3	3	3	3	3	3	3	1	33
OG0001872	1	2	3	2	3	3	3	2	3	3	3	3	2	33
OG0001873	1	2	2	3	3	3	2	3	3	3	3	3	2	33
OG0001874	1	2	2	3	3	2	3	3	3	3	3	3	2	33
OG0001875	1	2	2	3	3	3	3	3	3	3	3	2	2	33
OG0001876	1	2	3	3	3	3	3	3	3	3	3	2	1	33
OG0001877	1	2	3	3	3	3	3	3	3	3	3	3	0	33
OG0001878	1	2	3	3	3	3	2	3	3	0	3	2	5	33
OG0001879	1	2	2	3	3	3	3	3	3	3	3	2	2	33
OG0001880	1	2	4	3	3	3	3	3	3	3	3	2	0	33
OG0001881	1	1	3	2	3	3	2	2	3	2	2	6	3	33
OG0001882	1	2	2	3	3	3	3	3	2	3	3	3	2	33
OG0001883	1	2	3	3	3	3	3	3	3	3	3	3	0	33
OG0001884	0	33	0	0	0	0	0	0	0	0	0	0	0	33
OG0001885	0	2	6	1	1	1	8	5	5	2	2	0	0	33
OG0001886	0	20	7	0	0	1	2	3	0	0	0	0	0	33
OG0001887	0	6	4	1	3	5	3	2	2	1	2	4	0	33
OG0001888	0	7	1	9	7	3	0	3	1	1	1	0	0	33
OG0001889	0	4	7	0	0	3	4	10	2	2	1	0	0	33
OG0001890	0	4	1	2	5	2	6	2	6	2	2	1	0	33
OG0001891	0	1	3	0	0	0	1	0	0	0	26	1	1	33
OG0001892	0	12	5	0	0	0	5	2	6	1	1	1	0	33
OG0001893	0	2	6	7	11	0	0	4	1	0	2	0	0	33
OG0001894	0	7	2	3	6	0	5	6	0	0	4	0	0	33
OG0001895	0	3	3	3	3	2	3	3	3	2	3	2	3	33
OG0001896	0	3	5	1	8	3	3	2	1	1	2	4	0	33
OG0001897	0	1	24	0	0	4	0	2	1	0	1	0	0	33
OG0001898	0	1	0	4	15	0	3	2	0	0	8	0	0	33
OG0001899	0	2	10	1	0	0	3	3	3	7	4	0	0	33
OG0001900	0	1	9	0	0	6	1	6	9	0	1	0	0	33
OG0001901	0	0	2	0	8	0	7	7	2	4	2	1	0	33
OG0001902	0	0	17	0	0	6	0	4	0	0	1	5	0	33
OG0001903	0	0	1	32	0	0	0	0	0	0	0	0	0	33
OG0001904	0	0	5	4	2	1	2	4	7	4	3	1	0	33
OG0001905	0	0	0	2	3	1	1	20	1	0	4	1	0	33
OG0001906	0	0	0	0	1	0	9	17	0	1	1	4	0	33
OG0001907	0	0	0	0	0	1	2	0	0	3	26	0	1	33
OG0001908	0	0	0	0	0	0	0	33	0	0	0	0	0	33
OG0001909	1	1	3	3	3	3	2	3	3	2	3	3	2	32
OG0001910	2	2	2	3	3	3	2	2	2	3	3	3	2	32
OG0001911	1	2	2	3	2	3	3	3	2	3	3	4	1	32
OG0001912	2	2	3	3	2	3	2	3	3	3	2	3	1	32
OG0001913	1	3	2	3	3	3	3	3	3	3	3	1	1	32
OG0001914	2	2	1	3	3	2	4	3	3	2	4	2	1	32
OG0001915	2	2	3	3	3	2	2	3	2	2	3	2	3	32
OG0001916	1	2	3	3	3	3	3	3	2	3	3	2	1	32
OG0001917	1	3	3	3	3	3	3	2	3	2	3	3	0	32
OG0001918	2	1	2	4	4	2	3	3	2	2	3	2	2	32
OG0001919	1	3	3	3	3	2	3	3	3	2	3	3	0	32
OG0001920	1	2	3	3	3	3	3	3	3	3	3	2	0	32
OG0001921	2	2	2	2	3	3	2	3	3	3	3	2	2	32
OG0001922	2	2	3	3	2	2	3	3	3	3	1	3	2	32
OG0001923	2	2	3	3	1	3	3	3	3	3	3	2	1	32
OG0001924	1	1	3	3	3	3	2	3	3	3	3	2	2	32
OG0001925	1	1	3	3	3	3	3	3	3	3	3	3	0	32
OG0001926	2	3	2	3	2	2	3	3	3	3	3	2	1	32
OG0001927	2	2	4	3	3	3	2	1	4	4	2	1	1	32
OG0001928	1	4	3	0	0	2	5	5	5	4	2	1	0	32
OG0001929	1	2	3	2	2	3	3	3	3	3	3	3	1	32
OG0001930	1	2	3	5	3	1	2	3	2	2	3	3	2	32
OG0001931	1	3	3	3	3	3	3	2	2	2	3	2	2	32
OG0001932	1	3	1	4	3	3	1	4	2	0	4	6	0	32
OG0001933	1	2	3	2	2	3	3	3	2	3	3	2	3	32
OG0001934	1	2	3	2	2	3	2	3	3	2	3	4	2	32
OG0001935	1	2	3	3	3	3	3	2	3	3	3	2	1	32
OG0001936	1	2	3	4	3	3	2	3	3	2	3	2	1	32
OG0001937	2	1	3	3	3	3	3	2	2	3	3	3	1	32
OG0001938	7	0	6	1	2	7	2	0	0	0	2	1	4	32
OG0001939	2	3	3	3	0	1	2	2	3	5	2	6	0	32
OG0001940	5	1	0	3	3	2	3	2	6	4	3	0	0	32
OG0001941	2	2	2	2	3	3	2	2	4	4	2	1	3	32
OG0001942	1	2	3	3	3	3	2	2	3	2	3	4	1	32
OG0001943	2	12	1	0	1	0	9	0	0	4	2	1	0	32
OG0001944	1	1	3	3	3	3	3	3	3	3	3	2	1	32
OG0001945	1	3	2	3	3	3	2	3	3	3	3	1	2	32
OG0001946	1	1	4	3	2	2	3	3	2	2	3	4	2	32
OG0001947	2	3	2	3	2	3	3	3	3	2	3	2	1	32
OG0001948	2	2	4	1	1	3	2	3	3	3	3	4	1	32
OG0001949	1	3	3	3	3	3	3	3	2	2	3	2	1	32
OG0001950	3	1	5	4	4	1	3	2	1	2	1	5	0	32
OG0001951	1	0	2	4	3	3	3	4	2	2	3	4	1	32
OG0001952	2	1	3	3	3	3	3	3	3	3	2	3	0	32
OG0001953	1	2	3	3	3	3	3	3	3	3	3	2	0	32
OG0001954	1	1	3	3	3	3	3	3	3	3	3	2	1	32
OG0001955	2	2	3	2	3	3	3	3	3	2	3	2	1	32
OG0001956	1	2	3	2	3	3	3	2	3	3	3	3	1	32
OG0001957	1	2	4	3	2	3	3	3	3	3	2	3	0	32
OG0001958	1	2	3	3	3	3	3	3	3	3	3	1	1	32
OG0001959	1	1	3	3	3	3	3	3	3	3	3	2	1	32
OG0001960	1	2	2	3	4	3	3	3	3	3	3	2	0	32
OG0001961	1	2	3	3	3	3	2	3	3	3	3	2	1	32
OG0001962	1	2	3	3	3	3	3	3	3	1	3	3	1	32
OG0001963	1	2	3	2	2	3	3	3	3	3	3	3	1	32
OG0001964	1	1	3	3	2	3	2	3	3	3	2	3	3	32
OG0001965	2	1	4	3	3	3	2	3	3	2	3	3	0	32
OG0001966	2	1	1	3	3	3	3	3	3	3	3	3	1	32
OG0001967	1	2	3	3	3	3	2	3	3	2	3	3	1	32
OG0001968	1	2	2	2	3	2	3	3	3	4	4	2	1	32
OG0001969	2	1	3	3	3	2	3	3	3	3	3	2	1	32
OG0001970	1	1	3	3	3	3	3	3	3	3	3	2	1	32
OG0001971	1	1	3	3	3	3	3	3	3	3	3	2	1	32
OG0001972	1	1	3	3	3	3	3	3	3	3	3	2	1	32
OG0001973	1	0	3	3	3	3	3	3	3	3	3	2	2	32
OG0001974	1	4	7	3	2	1	4	4	0	1	4	1	0	32
OG0001975	1	3	2	3	3	2	2	3	3	3	3	3	1	32
OG0001976	1	2	2	3	3	3	3	3	3	3	3	2	1	32
OG0001977	2	1	3	3	1	3	4	3	3	2	3	3	1	32
OG0001978	2	2	2	2	2	3	3	2	3	3	3	3	2	32
OG0001979	1	3	2	3	3	3	3	3	3	3	3	1	1	32
OG0001980	1	1	3	3	3	3	3	3	2	3	3	3	1	32
OG0001981	2	2	4	2	2	4	2	3	3	2	2	3	1	32
OG0001982	1	2	3	3	3	3	3	3	2	2	3	3	1	32
OG0001983	2	3	3	2	3	3	3	0	3	2	3	3	2	32
OG0001984	1	3	3	3	2	3	2	2	3	2	3	3	2	32
OG0001985	1	2	3	3	2	3	3	3	2	3	3	3	1	32
OG0001986	1	1	3	3	2	3	3	3	3	3	3	3	1	32
OG0001987	1	3	3	3	3	2	3	2	2	3	3	3	1	32
OG0001988	1	1	3	3	3	3	3	3	3	3	3	2	1	32
OG0001989	2	4	3	0	0	3	3	3	3	3	3	3	2	32
OG0001990	1	1	3	3	3	3	3	3	3	3	3	3	0	32
OG0001991	2	2	3	3	2	2	3	2	3	3	3	2	2	32
OG0001992	1	1	3	3	3	3	3	3	3	3	3	2	1	32
OG0001993	1	2	3	3	3	3	2	3	3	3	3	3	0	32
OG0001994	1	2	3	3	3	3	3	3	3	3	3	2	0	32
OG0001995	1	3	2	3	2	4	3	3	2	2	3	3	1	32
OG0001996	1	4	2	3	2	3	2	3	3	3	3	3	0	32
OG0001997	2	2	4	3	0	3	3	2	3	3	3	3	1	32
OG0001998	2	1	3	3	2	3	2	3	3	2	3	2	3	32
[truncated: 66,091 more rows]
