# Supplementary material for: Chromosome-scale reference genome of broccoli (Brassica oleracea var. italica Plenck) provides insights into glucosinolate biosynthesis
Source: Hortic Res. 2024 Feb 28;11(5):uhae063. doi: 10.1093/hr/uhae063 (PMC11077082; doi:10.1093/hr/uhae063)
Supplement: Web_Material_uhae063 [file web_material_uhae063.zip › Table S5- GO enrichment analysis of expansion contraction gene family.xlsx]

## Sheet: expansion
ONTOLOGY	ID	Description	GeneRatio	BgRatio	pvalue	p.adjust	qvalue	geneID	Count
BP	GO:0016053	organic acid biosynthetic process	89/1454	94/2120	2.56528e-10	1.41218e-07	1.12197e-07	BolI0011550/BolI0052360/BolI0061570/BolI0075500/BolI0120360/BolI0124600/BolI0149320/BolI0150250/BolI0166980/BolI0221870/BolI0229390/BolI0229400/BolI0232910/BolI0236760/BolI0268890/BolI0268960/BolI0268970/BolI0281200/BolI0304920/BolI0315230/BolI0316870/BolI0332760/BolI0332880/BolI0342660/BolI0347840/BolI0370910/BolI0444250/BolI0445700/BolI0459100/BolI0474310/BolI0478990/BolI0479050/BolI0495640/Bol…	89
BP	GO:0046394	carboxylic acid biosynthetic process	89/1454	94/2120	2.56528e-10	1.41218e-07	1.12197e-07	BolI0011550/BolI0052360/BolI0061570/BolI0075500/BolI0120360/BolI0124600/BolI0149320/BolI0150250/BolI0166980/BolI0221870/BolI0229390/BolI0229400/BolI0232910/BolI0236760/BolI0268890/BolI0268960/BolI0268970/BolI0281200/BolI0304920/BolI0315230/BolI0316870/BolI0332760/BolI0332880/BolI0342660/BolI0347840/BolI0370910/BolI0444250/BolI0445700/BolI0459100/BolI0474310/BolI0478990/BolI0479050/BolI0495640/Bol…	89
BP	GO:0032787	monocarboxylic acid metabolic process	87/1454	92/2120	5.07438e-10	1.8623e-07	1.47958e-07	BolI0004580/BolI0011550/BolI0052360/BolI0060110/BolI0075500/BolI0097550/BolI0115830/BolI0124600/BolI0144080/BolI0150250/BolI0150360/BolI0166980/BolI0221870/BolI0229390/BolI0229400/BolI0232910/BolI0242950/BolI0268890/BolI0304920/BolI0315230/BolI0332880/BolI0342660/BolI0347840/BolI0370910/BolI0444250/BolI0445700/BolI0459100/BolI0474310/BolI0478990/BolI0495640/BolI0507430/BolI0523630/BolI0529660/Bol…	87
BP	GO:0015833	peptide transport	173/1454	202/2120	4.4301e-09	1.21938e-06	9.68793e-07	BolI0021540/BolI0050170/BolI0051550/BolI0059190/BolI0071340/BolI0105050/BolI0110320/BolI0111000/BolI0112580/BolI0113790/BolI0128400/BolI0135540/BolI0150360/BolI0152660/BolI0169030/BolI0196820/BolI0202150/BolI0225150/BolI0225810/BolI0281010/BolI0298090/BolI0310820/BolI0311810/BolI0313940/BolI0331080/BolI0335120/BolI0395740/BolI0440240/BolI0449530/BolI0449540/BolI0457370/BolI0463800/BolI0506460/Bol…	173
BP	GO:0006366	transcription by RNA polymerase II	46/1454	46/2120	2.33159e-08	5.03464e-06	3.99999e-06	BolI0059190/BolI0064850/BolI0095240/BolI0105050/BolI0110320/BolI0123700/BolI0161660/BolI0195650/BolI0208590/BolI0209290/BolI0236750/BolI0271010/BolI0293080/BolI0295350/BolI0320470/BolI0324970/BolI0446630/BolI0580390/BolC2t10651/BolC2t12325/BolC3t17514/BolC3t20344/BolC3t21515/BolC4t22806/BolC4t22882/BolC4t26147/BolC5t30080/BolC5t32569/BolC5t32846/BolC6t35546/BolC6t36058/BolC8t49335/BolC8t52053/Bol…	46
BP	GO:0044283	small molecule biosynthetic process	113/1454	127/2120	2.74368e-08	5.03464e-06	3.99999e-06	BolI0011550/BolI0052360/BolI0061570/BolI0061680/BolI0075500/BolI0120360/BolI0120720/BolI0124600/BolI0131540/BolI0131570/BolI0149320/BolI0150250/BolI0166980/BolI0215120/BolI0221870/BolI0229390/BolI0229400/BolI0232910/BolI0236760/BolI0248470/BolI0248480/BolI0268890/BolI0268960/BolI0268970/BolI0281200/BolI0304920/BolI0315230/BolI0316870/BolI0332760/BolI0332880/BolI0342660/BolI0347840/BolI0370910/Bol…	113
BP	GO:0042886	amide transport	173/1454	205/2120	4.86916e-08	7.01863e-06	5.57625e-06	BolI0021540/BolI0050170/BolI0051550/BolI0059190/BolI0071340/BolI0105050/BolI0110320/BolI0111000/BolI0112580/BolI0113790/BolI0128400/BolI0135540/BolI0150360/BolI0152660/BolI0169030/BolI0196820/BolI0202150/BolI0225150/BolI0225810/BolI0281010/BolI0298090/BolI0310820/BolI0311810/BolI0313940/BolI0331080/BolI0335120/BolI0395740/BolI0440240/BolI0449530/BolI0449540/BolI0457370/BolI0463800/BolI0506460/Bol…	173
BP	GO:0033036	macromolecule localization	176/1454	209/2120	5.09982e-08	7.01863e-06	5.57625e-06	BolI0013630/BolI0021540/BolI0050170/BolI0051550/BolI0059190/BolI0071340/BolI0105050/BolI0110320/BolI0112580/BolI0113790/BolI0121050/BolI0128400/BolI0135540/BolI0150360/BolI0152660/BolI0169030/BolI0196820/BolI0202150/BolI0225150/BolI0225810/BolI0281010/BolI0298090/BolI0310820/BolI0311810/BolI0313940/BolI0331080/BolI0335120/BolI0364280/BolI0395740/BolI0440240/BolI0449530/BolI0449540/BolI0457370/Bol…	176
BP	GO:0015031	protein transport	161/1454	190/2120	8.44062e-08	9.29312e-06	7.38332e-06	BolI0021540/BolI0050170/BolI0051550/BolI0059190/BolI0071340/BolI0105050/BolI0110320/BolI0112580/BolI0113790/BolI0128400/BolI0135540/BolI0150360/BolI0152660/BolI0169030/BolI0196820/BolI0202150/BolI0225150/BolI0225810/BolI0281010/BolI0298090/BolI0310820/BolI0311810/BolI0313940/BolI0331080/BolI0335120/BolI0395740/BolI0440240/BolI0449530/BolI0449540/BolI0457370/BolI0463800/BolI0508890/BolI0513950/Bol…	161
BP	GO:0045184	establishment of protein localization	161/1454	190/2120	8.44062e-08	9.29312e-06	7.38332e-06	BolI0021540/BolI0050170/BolI0051550/BolI0059190/BolI0071340/BolI0105050/BolI0110320/BolI0112580/BolI0113790/BolI0128400/BolI0135540/BolI0150360/BolI0152660/BolI0169030/BolI0196820/BolI0202150/BolI0225150/BolI0225810/BolI0281010/BolI0298090/BolI0310820/BolI0311810/BolI0313940/BolI0331080/BolI0335120/BolI0395740/BolI0440240/BolI0449530/BolI0449540/BolI0457370/BolI0463800/BolI0508890/BolI0513950/Bol…	161
BP	GO:0008104	protein localization	173/1454	206/2120	1.02519e-07	9.82644e-06	7.80704e-06	BolI0013630/BolI0021540/BolI0050170/BolI0051550/BolI0059190/BolI0071340/BolI0105050/BolI0110320/BolI0112580/BolI0113790/BolI0121050/BolI0128400/BolI0135540/BolI0150360/BolI0152660/BolI0169030/BolI0196820/BolI0202150/BolI0225150/BolI0225810/BolI0281010/BolI0298090/BolI0310820/BolI0311810/BolI0313940/BolI0331080/BolI0335120/BolI0395740/BolI0440240/BolI0449530/BolI0449540/BolI0457370/BolI0463800/Bol…	173
BP	GO:0009408	response to heat	80/1454	87/2120	1.071e-07	9.82644e-06	7.80704e-06	BolI0047270/BolI0052360/BolI0067790/BolI0067800/BolI0125600/BolI0150250/BolI0155350/BolI0181300/BolI0232800/BolI0249360/BolI0268890/BolI0268960/BolI0268970/BolI0283840/BolI0293140/BolI0315230/BolI0407830/BolI0407840/BolI0407850/BolI0407860/BolI0445700/BolI0474310/BolI0479050/BolI0490530/BolI0527860/BolI0547700/BolC1t05199/BolC1t05761/BolC2t07310/BolC2t07311/BolC2t07312/BolC3t13790/BolC3t16338/Bol…	80
BP	GO:0009639	response to red or far red light	41/1454	41/2120	1.61139e-07	1.36472e-05	1.08426e-05	BolI0001550/BolI0035210/BolI0104300/BolI0134720/BolI0184680/BolI0209200/BolI0253160/BolI0380330/BolI0380340/BolI0400350/BolI0422190/BolI0442200/BolI0477350/BolI0485970/BolC1t00151/BolC1t03821/BolC2t11686/BolC3t14723/BolC3t20172/BolC4t22870/BolC4t27976/BolC5t29457/BolC7t42058/BolC7t44412/BolC7t46660/BolC8t48878/BolC9t53390/BolK_1g01780/BolK_1g38600/BolK_2g55960/BolK_3g22670/BolK_3g78500/BolK_4g129…	41
BP	GO:0006357	regulation of transcription by RNA polymerase II	40/1454	40/2120	2.37036e-07	1.86412e-05	1.48103e-05	BolI0059190/BolI0064850/BolI0095240/BolI0105050/BolI0110320/BolI0123700/BolI0195650/BolI0208590/BolI0209290/BolI0236750/BolI0271010/BolI0293080/BolI0320470/BolI0324970/BolI0446630/BolI0580390/BolC2t10651/BolC2t12325/BolC3t20344/BolC3t21515/BolC4t22806/BolC4t22882/BolC4t26147/BolC5t30080/BolC5t32569/BolC6t35546/BolC6t36058/BolC8t49335/BolC8t52053/BolK_2g10770/BolK_2g46420/BolK_2g56780/BolK_2g62020…	40
BP	GO:0009225	nucleotide-sugar metabolic process	36/1454	36/2120	1.10736e-06	8.12802e-05	6.45765e-05	BolI0061570/BolI0061680/BolI0120360/BolI0120720/BolI0149550/BolI0153370/BolI0236760/BolI0281200/BolI0311340/BolI0316670/BolI0332760/BolI0536200/BolI0536390/BolC1t05916/BolC2t06713/BolC3t13342/BolC4t26148/BolC5t34552/BolC5t35097/BolC6t37064/BolC9t58987/BolC9t59006/BolK_1g58920/BolK_2g07350/BolK_2g07460/BolK_3g08480/BolK_3g08840/BolK_3g39390/BolK_3g43490/BolK_4g44840/BolK_5g23350/BolK_5g56810/BolK_…	36
BP	GO:0072330	monocarboxylic acid biosynthetic process	60/1454	65/2120	3.49079e-06	0.00024021	0.000190845	BolI0011550/BolI0052360/BolI0075500/BolI0124600/BolI0150250/BolI0166980/BolI0221870/BolI0229390/BolI0229400/BolI0232910/BolI0268890/BolI0304920/BolI0315230/BolI0332880/BolI0342660/BolI0347840/BolI0370910/BolI0444250/BolI0445700/BolI0459100/BolI0474310/BolI0478990/BolI0495640/BolI0523630/BolI0529660/BolI0531630/BolC1t05761/BolC3t16338/BolC3t17057/BolC3t18135/BolC4t25277/BolC4t25278/BolC4t25699/Bol…	60
BP	GO:0007005	mitochondrion organization	31/1454	31/2120	7.56713e-06	0.000462856	0.000367736	BolI0033520/BolI0196820/BolI0220500/BolI0265990/BolI0298090/BolI0331080/BolI0443360/BolI0449530/BolI0449540/BolC1t03453/BolC1t03594/BolC3t21627/BolC4t24188/BolC5t29591/BolC5t33132/BolC5t33176/BolC6t36829/BolC8t48991/BolC8t49643/BolC8t49644/BolK_1g36450/BolK_3g92330/BolK_4g26160/BolK_5g06800/BolK_5g42920/BolK_5g43390/BolK_6g16300/BolK_6g25650/BolK_8g22570/BolK_8g28830/BolK_8g28840	31
BP	GO:0009631	cold acclimation	31/1454	31/2120	7.56713e-06	0.000462856	0.000367736	BolI0067790/BolI0067800/BolI0125600/BolI0167660/BolI0181300/BolI0276260/BolI0283840/BolI0386840/BolI0491520/BolI0527860/BolC2t07310/BolC2t07311/BolC2t07312/BolC3t13790/BolC3t18226/BolC3t19792/BolC5t30605/BolC5t31470/BolC7t42843/BolC9t53976/BolC9t58101/BolK_2g14040/BolK_2g14060/BolK_2g14080/BolK_3g13460/BolK_3g58420/BolK_3g74590/BolK_5g17640/BolK_5g26380/BolK_7g24190/BolK_9g50250	31
BP	GO:0006631	fatty acid metabolic process	30/1454	30/2120	1.11062e-05	0.000582285	0.000462621	BolI0097550/BolI0150360/BolI0166980/BolI0229390/BolI0229400/BolI0370910/BolI0459100/BolI0478990/BolI0495640/BolI0507430/BolC3t16350/BolC3t18135/BolC4t25277/BolC4t25278/BolC7t40922/BolC8t52667/BolC8t52669/BolC9t55809/BolK_2g48750/BolK_3g40230/BolK_3g57620/BolK_4g36840/BolK_4g36850/BolK_4g36880/BolK_7g04060/BolK_8g39180/BolK_8g59690/BolK_8g59700/BolK_9g14320/BolK_9g27570	30
BP	GO:0009267	cellular response to starvation	30/1454	30/2120	1.11062e-05	0.000582285	0.000462621	BolI0052760/BolI0124820/BolI0153420/BolI0245610/BolI0245620/BolI0311360/BolI0315430/BolI0435080/BolI0529540/BolI0533660/BolC1t05800/BolC3t13712/BolC3t16666/BolC4t27140/BolC4t27141/BolC5t34554/BolC5t34966/BolC9t58281/BolC9t58723/BolK_1g57740/BolK_3g12650/BolK_3g43530/BolK_4g55060/BolK_4g55090/BolK_5g56830/BolK_5g61120/BolK_7g07940/BolK_8g13040/BolK_9g51920/BolK_9g56160	30
BP	GO:0042594	response to starvation	30/1454	30/2120	1.11062e-05	0.000582285	0.000462621	BolI0052760/BolI0124820/BolI0153420/BolI0245610/BolI0245620/BolI0311360/BolI0315430/BolI0435080/BolI0529540/BolI0533660/BolC1t05800/BolC3t13712/BolC3t16666/BolC4t27140/BolC4t27141/BolC5t34554/BolC5t34966/BolC9t58281/BolC9t58723/BolK_1g57740/BolK_3g12650/BolK_3g43530/BolK_4g55060/BolK_4g55090/BolK_5g56830/BolK_5g61120/BolK_7g07940/BolK_8g13040/BolK_9g51920/BolK_9g56160	30
BP	GO:0019752	carboxylic acid metabolic process	117/1454	139/2120	1.21976e-05	0.000610437	0.000484988	BolI0004580/BolI0011550/BolI0052360/BolI0060110/BolI0061570/BolI0075500/BolI0097550/BolI0115830/BolI0120360/BolI0124600/BolI0144080/BolI0149320/BolI0150250/BolI0150360/BolI0166980/BolI0221870/BolI0229390/BolI0229400/BolI0232910/BolI0236760/BolI0242950/BolI0268890/BolI0268960/BolI0268970/BolI0281200/BolI0304920/BolI0315230/BolI0316870/BolI0332760/BolI0332880/BolI0342660/BolI0347840/BolI0370910/Bol…	117
BP	GO:0009640	photomorphogenesis	28/1454	28/2120	2.39083e-05	0.00105292	0.000836539	BolI0001550/BolI0035210/BolI0104300/BolI0184680/BolI0400350/BolI0422190/BolI0442200/BolI0477350/BolI0485970/BolC1t00151/BolC1t03821/BolC2t11686/BolC3t20172/BolC5t29457/BolC7t44412/BolC7t46660/BolC8t48878/BolC9t53390/BolK_1g01780/BolK_1g38600/BolK_2g55960/BolK_3g78500/BolK_5g05430/BolK_7g39210/BolK_7g62270/BolK_8g21340/BolK_8g58200/BolK_9g04000	28
BP	GO:0009808	lignin metabolic process	28/1454	28/2120	2.39083e-05	0.00105292	0.000836539	BolI0131540/BolI0131570/BolI0215120/BolI0248470/BolI0248480/BolI0426170/BolI0426180/BolI0479480/BolI0479510/BolI0479520/BolC3t14389/BolC3t14391/BolC4t23544/BolC4t27444/BolC4t27445/BolC8t46982/BolC8t52714/BolC8t52718/BolC8t52719/BolK_3g19450/BolK_3g19470/BolK_4g19680/BolK_4g58240/BolK_4g58250/BolK_8g00590/BolK_8g60170/BolK_8g60200/BolK_8g60210	28
BP	GO:0042180	cellular ketone metabolic process	28/1454	28/2120	2.39083e-05	0.00105292	0.000836539	BolI0131540/BolI0131570/BolI0215120/BolI0232910/BolI0248470/BolI0248480/BolI0268960/BolI0268970/BolI0304920/BolI0479050/BolC3t14389/BolC3t14391/BolC4t23544/BolC4t25699/BolC4t27444/BolC4t27445/BolC5t29886/BolC5t33702/BolC5t33905/BolK_3g19450/BolK_3g19470/BolK_4g19680/BolK_4g40720/BolK_4g58240/BolK_4g58250/BolK_5g09900/BolK_5g48190/BolK_5g50390	28
BP	GO:0010038	response to metal ion	107/1454	127/2120	2.73179e-05	0.00115681	0.000919076	BolI0047270/BolI0052360/BolI0052760/BolI0061680/BolI0120720/BolI0126660/BolI0136360/BolI0136390/BolI0145600/BolI0150250/BolI0155350/BolI0164230/BolI0202150/BolI0212690/BolI0225810/BolI0232910/BolI0249360/BolI0254360/BolI0254970/BolI0254980/BolI0268890/BolI0268960/BolI0268970/BolI0304920/BolI0315230/BolI0315430/BolI0336360/BolI0445700/BolI0459970/BolI0474310/BolI0479050/BolI0512590/BolI0533660/Bol…	107
BP	GO:0006470	protein dephosphorylation	27/1454	27/2120	3.50666e-05	0.00137887	0.0010955	BolI0051630/BolI0147690/BolI0151200/BolI0196820/BolI0314020/BolI0331080/BolI0395050/BolI0402540/BolI0490530/BolC1t05685/BolC3t16441/BolC3t21627/BolC5t34821/BolC6t36829/BolC6t39535/BolC7t43784/BolC7t44644/BolC9t53866/BolK_1g56690/BolK_2g26420/BolK_3g41080/BolK_3g61350/BolK_3g92330/BolK_5g59590/BolK_6g16300/BolK_7g41480/BolK_9g08860	27
BP	GO:0008202	steroid metabolic process	27/1454	27/2120	3.50666e-05	0.00137887	0.0010955	BolI0046070/BolI0046190/BolI0046290/BolI0100440/BolI0100450/BolI0267320/BolI0444390/BolI0449000/BolI0509530/BolC1t05067/BolC1t05086/BolC2t11256/BolC2t11257/BolC2t11258/BolC5t29720/BolC8t49116/BolC8t49578/BolC8t49600/BolK_1g50720/BolK_1g50810/BolK_2g51960/BolK_2g51970/BolK_5g08150/BolK_8g23640/BolK_8g28170/BolK_8g28370/BolK_9g29820	27
BP	GO:0071702	organic substance transport	199/1454	251/2120	4.16461e-05	0.00138085	0.00109707	BolI0021540/BolI0050170/BolI0051550/BolI0059190/BolI0071340/BolI0088090/BolI0105050/BolI0107350/BolI0110320/BolI0111000/BolI0112580/BolI0113790/BolI0128400/BolI0135540/BolI0139510/BolI0150360/BolI0152660/BolI0169030/BolI0196820/BolI0202150/BolI0225150/BolI0225810/BolI0226350/BolI0258410/BolI0281010/BolI0298090/BolI0310820/BolI0311810/BolI0313940/BolI0331080/BolI0335120/BolI0341650/BolI0363070/Bol…	199
BP	GO:0071705	nitrogen compound transport	209/1454	265/2120	4.9087e-05	0.00138085	0.00109707	BolI0021540/BolI0050170/BolI0051550/BolI0059190/BolI0071340/BolI0088090/BolI0105050/BolI0107350/BolI0110320/BolI0111000/BolI0112580/BolI0113790/BolI0128400/BolI0135540/BolI0150360/BolI0152660/BolI0169030/BolI0196820/BolI0202150/BolI0225150/BolI0225810/BolI0263850/BolI0263860/BolI0281010/BolI0289820/BolI0298090/BolI0310820/BolI0311810/BolI0313940/BolI0331080/BolI0335120/BolI0341650/BolI0363070/Bol…	209
BP	GO:0001934	positive regulation of protein phosphorylation	26/1454	26/2120	5.14212e-05	0.00138085	0.00109707	BolI0094800/BolI0095240/BolI0153420/BolI0311360/BolI0390830/BolI0390860/BolI0390880/BolI0505650/BolC2t10562/BolC2t10651/BolC3t16666/BolC5t34554/BolC7t43290/BolC7t43295/BolC7t43296/BolC7t43297/BolC7t43298/BolC7t43299/BolC9t55588/BolK_2g45290/BolK_2g46420/BolK_3g43530/BolK_3g66210/BolK_5g56830/BolK_7g28620/BolK_9g25230	26
BP	GO:0010562	positive regulation of phosphorus metabolic process	26/1454	26/2120	5.14212e-05	0.00138085	0.00109707	BolI0094800/BolI0095240/BolI0153420/BolI0311360/BolI0390830/BolI0390860/BolI0390880/BolI0505650/BolC2t10562/BolC2t10651/BolC3t16666/BolC5t34554/BolC7t43290/BolC7t43295/BolC7t43296/BolC7t43297/BolC7t43298/BolC7t43299/BolC9t55588/BolK_2g45290/BolK_2g46420/BolK_3g43530/BolK_3g66210/BolK_5g56830/BolK_7g28620/BolK_9g25230	26
BP	GO:0031401	positive regulation of protein modification process	26/1454	26/2120	5.14212e-05	0.00138085	0.00109707	BolI0094800/BolI0095240/BolI0153420/BolI0311360/BolI0390830/BolI0390860/BolI0390880/BolI0505650/BolC2t10562/BolC2t10651/BolC3t16666/BolC5t34554/BolC7t43290/BolC7t43295/BolC7t43296/BolC7t43297/BolC7t43298/BolC7t43299/BolC9t55588/BolK_2g45290/BolK_2g46420/BolK_3g43530/BolK_3g66210/BolK_5g56830/BolK_7g28620/BolK_9g25230	26
BP	GO:0033674	positive regulation of kinase activity	26/1454	26/2120	5.14212e-05	0.00138085	0.00109707	BolI0094800/BolI0095240/BolI0153420/BolI0311360/BolI0390830/BolI0390860/BolI0390880/BolI0505650/BolC2t10562/BolC2t10651/BolC3t16666/BolC5t34554/BolC7t43290/BolC7t43295/BolC7t43296/BolC7t43297/BolC7t43298/BolC7t43299/BolC9t55588/BolK_2g45290/BolK_2g46420/BolK_3g43530/BolK_3g66210/BolK_5g56830/BolK_7g28620/BolK_9g25230	26
BP	GO:0042327	positive regulation of phosphorylation	26/1454	26/2120	5.14212e-05	0.00138085	0.00109707	BolI0094800/BolI0095240/BolI0153420/BolI0311360/BolI0390830/BolI0390860/BolI0390880/BolI0505650/BolC2t10562/BolC2t10651/BolC3t16666/BolC5t34554/BolC7t43290/BolC7t43295/BolC7t43296/BolC7t43297/BolC7t43298/BolC7t43299/BolC9t55588/BolK_2g45290/BolK_2g46420/BolK_3g43530/BolK_3g66210/BolK_5g56830/BolK_7g28620/BolK_9g25230	26
BP	GO:0043414	macromolecule methylation	26/1454	26/2120	5.14212e-05	0.00138085	0.00109707	BolI0068700/BolI0083490/BolI0189630/BolI0208590/BolI0209290/BolI0436240/BolI0537200/BolI0548140/BolI0548150/BolC2t10305/BolC3t15610/BolC4t22806/BolC4t22882/BolC8t48208/BolC9t59091/BolC9t60186/BolK_2g32010/BolK_3g84140/BolK_4g12320/BolK_4g12990/BolK_8g14410/BolK_8g30350/BolK_9g00520/BolK_9g59620/BolK_9g70980/BolK_9g70990	26
BP	GO:0043549	regulation of kinase activity	26/1454	26/2120	5.14212e-05	0.00138085	0.00109707	BolI0094800/BolI0095240/BolI0153420/BolI0311360/BolI0390830/BolI0390860/BolI0390880/BolI0505650/BolC2t10562/BolC2t10651/BolC3t16666/BolC5t34554/BolC7t43290/BolC7t43295/BolC7t43296/BolC7t43297/BolC7t43298/BolC7t43299/BolC9t55588/BolK_2g45290/BolK_2g46420/BolK_3g43530/BolK_3g66210/BolK_5g56830/BolK_7g28620/BolK_9g25230	26
BP	GO:0045859	regulation of protein kinase activity	26/1454	26/2120	5.14212e-05	0.00138085	0.00109707	BolI0094800/BolI0095240/BolI0153420/BolI0311360/BolI0390830/BolI0390860/BolI0390880/BolI0505650/BolC2t10562/BolC2t10651/BolC3t16666/BolC5t34554/BolC7t43290/BolC7t43295/BolC7t43296/BolC7t43297/BolC7t43298/BolC7t43299/BolC9t55588/BolK_2g45290/BolK_2g46420/BolK_3g43530/BolK_3g66210/BolK_5g56830/BolK_7g28620/BolK_9g25230	26
BP	GO:0045860	positive regulation of protein kinase activity	26/1454	26/2120	5.14212e-05	0.00138085	0.00109707	BolI0094800/BolI0095240/BolI0153420/BolI0311360/BolI0390830/BolI0390860/BolI0390880/BolI0505650/BolC2t10562/BolC2t10651/BolC3t16666/BolC5t34554/BolC7t43290/BolC7t43295/BolC7t43296/BolC7t43297/BolC7t43298/BolC7t43299/BolC9t55588/BolK_2g45290/BolK_2g46420/BolK_3g43530/BolK_3g66210/BolK_5g56830/BolK_7g28620/BolK_9g25230	26
BP	GO:0045937	positive regulation of phosphate metabolic process	26/1454	26/2120	5.14212e-05	0.00138085	0.00109707	BolI0094800/BolI0095240/BolI0153420/BolI0311360/BolI0390830/BolI0390860/BolI0390880/BolI0505650/BolC2t10562/BolC2t10651/BolC3t16666/BolC5t34554/BolC7t43290/BolC7t43295/BolC7t43296/BolC7t43297/BolC7t43298/BolC7t43299/BolC9t55588/BolK_2g45290/BolK_2g46420/BolK_3g43530/BolK_3g66210/BolK_5g56830/BolK_7g28620/BolK_9g25230	26
BP	GO:0051703	biological process involved in intraspecies interaction between organisms	26/1454	26/2120	5.14212e-05	0.00138085	0.00109707	BolI0027290/BolI0094800/BolI0390830/BolI0390860/BolI0390880/BolI0407580/BolI0455580/BolI0505650/BolC1t02833/BolC2t10562/BolC7t43290/BolC7t43295/BolC7t43296/BolC7t43297/BolC7t43298/BolC7t43299/BolC7t45154/BolC8t50291/BolC9t55588/BolK_1g28820/BolK_2g45290/BolK_3g66210/BolK_7g28620/BolK_7g46840/BolK_8g35310/BolK_9g25230	26
BP	GO:0051241	negative regulation of multicellular organismal process	32/1454	33/2120	5.77674e-05	0.00151433	0.00120313	BolI0121050/BolI0202150/BolI0208590/BolI0209290/BolI0225810/BolI0249360/BolI0442200/BolI0477350/BolI0535880/BolI0547700/BolC4t22131/BolC4t22806/BolC4t22882/BolC4t24848/BolC4t27559/BolC5t29457/BolC6t37810/BolC8t48878/BolC9t58951/BolC9t60141/BolK_3g09160/BolK_4g05530/BolK_4g12320/BolK_4g12990/BolK_4g32610/BolK_4g59220/BolK_5g05430/BolK_8g21340/BolK_8g43750/BolK_8g58200/BolK_9g58320/BolK_9g70540	32
BP	GO:0051606	detection of stimulus	25/1454	25/2120	7.53866e-05	0.00193025	0.00153357	BolI0059660/BolI0060110/BolI0104300/BolI0118610/BolI0400350/BolI0485970/BolI0538420/BolI0539370/BolC2t06504/BolC2t06547/BolC2t11686/BolC3t13137/BolC3t13196/BolC7t44412/BolC9t53390/BolC9t59215/BolC9t59309/BolK_2g05470/BolK_2g55960/BolK_3g06580/BolK_3g07190/BolK_7g39210/BolK_9g04000/BolK_9g60730/BolK_9g61710	25
BP	GO:0000470	maturation of LSU-rRNA	24/1454	24/2120	0.000110497	0.00270349	0.0021479	BolI0083490/BolI0098330/BolI0189630/BolI0202160/BolI0259060/BolI0394410/BolI0436240/BolI0508030/BolC2t10305/BolC2t11009/BolC4t22132/BolC4t28591/BolC7t43707/BolC8t48208/BolC9t55867/BolK_2g32010/BolK_2g49610/BolK_3g84140/BolK_4g69720/BolK_7g32390/BolK_8g14410/BolK_8g30350/BolK_9g00520/BolK_9g28080	24
BP	GO:0009627	systemic acquired resistance	24/1454	24/2120	0.000110497	0.00270349	0.0021479	BolI0060110/BolI0181860/BolI0181870/BolI0380540/BolI0380550/BolI0538420/BolI0542670/BolI0542680/BolC2t06547/BolC3t13196/BolC3t19857/BolC3t19858/BolC7t42090/BolC7t42091/BolC9t59215/BolC9t59632/BolK_3g07190/BolK_3g75360/BolK_3g75370/BolK_7g17380/BolK_7g17390/BolK_9g60730/BolK_9g65220/BolK_9g65230	24
BP	GO:0000373	Group II intron splicing	23/1454	23/2120	0.000161923	0.00359959	0.00285985	BolI0300730/BolI0300760/BolI0300790/BolI0300820/BolI0300870/BolI0300900/BolI0300970/BolI0301540/BolI0301580/BolC5t33458/BolC5t33463/BolC5t33468/BolC5t33470/BolC5t33533/BolC5t33542/BolK_5g45910/BolK_5g45940/BolK_5g45980/BolK_5g46020/BolK_5g46030/BolK_5g46040/BolK_5g46660/BolK_5g46770	23
BP	GO:0006090	pyruvate metabolic process	23/1454	23/2120	0.000161923	0.00359959	0.00285985	BolI0004580/BolI0052360/BolI0150250/BolI0268890/BolI0315230/BolI0445700/BolI0474310/BolC1t00431/BolC1t05761/BolC3t16338/BolC5t29878/BolC5t34952/BolC8t49239/BolC8t52193/BolK_1g04830/BolK_1g28340/BolK_1g57490/BolK_3g40120/BolK_5g09830/BolK_5g60950/BolK_8g24860/BolK_8g55220/BolK_9g06650	23
BP	GO:0042538	hyperosmotic salinity response	23/1454	23/2120	0.000161923	0.00359959	0.00285985	BolI0067790/BolI0067800/BolI0125600/BolI0506460/BolI0506470/BolI0506480/BolI0527860/BolC2t07310/BolC2t07311/BolC2t07312/BolC3t13790/BolC9t55690/BolC9t55691/BolC9t55692/BolC9t58101/BolK_2g14040/BolK_2g14060/BolK_2g14080/BolK_3g13460/BolK_9g26420/BolK_9g26430/BolK_9g26450/BolK_9g50250	23
BP	GO:0048588	developmental cell growth	23/1454	23/2120	0.000161923	0.00359959	0.00285985	BolI0029490/BolI0173110/BolI0179760/BolI0202150/BolI0225810/BolI0239850/BolI0282000/BolI0411940/BolC1t03078/BolC3t18851/BolC4t22131/BolC4t24848/BolC4t26520/BolC5t31279/BolC6t37810/BolC7t45616/BolK_3g64570/BolK_3g72550/BolK_4g05530/BolK_4g32610/BolK_5g24310/BolK_7g51550/BolK_8g43750	23
BP	GO:0006082	organic acid metabolic process	126/1454	155/2120	0.000166738	0.00359959	0.00285985	BolI0004580/BolI0011550/BolI0052360/BolI0060110/BolI0061570/BolI0075500/BolI0086200/BolI0097550/BolI0115830/BolI0120360/BolI0124600/BolI0144080/BolI0149320/BolI0150250/BolI0150360/BolI0166980/BolI0221870/BolI0229390/BolI0229400/BolI0232910/BolI0236760/BolI0242950/BolI0268890/BolI0268960/BolI0268970/BolI0281200/BolI0304920/BolI0315230/BolI0316870/BolI0332760/BolI0332880/BolI0342660/BolI0343130/Bol…	126
BP	GO:0043436	oxoacid metabolic process	126/1454	155/2120	0.000166738	0.00359959	0.00285985	BolI0004580/BolI0011550/BolI0052360/BolI0060110/BolI0061570/BolI0075500/BolI0086200/BolI0097550/BolI0115830/BolI0120360/BolI0124600/BolI0144080/BolI0149320/BolI0150250/BolI0150360/BolI0166980/BolI0221870/BolI0229390/BolI0229400/BolI0232910/BolI0236760/BolI0242950/BolI0268890/BolI0268960/BolI0268970/BolI0281200/BolI0304920/BolI0315230/BolI0316870/BolI0332760/BolI0332880/BolI0342660/BolI0343130/Bol…	126
BP	GO:0048589	developmental growth	62/1454	71/2120	0.000181172	0.00383597	0.00304765	BolI0001550/BolI0013700/BolI0017190/BolI0029490/BolI0121050/BolI0164230/BolI0173110/BolI0179760/BolI0184680/BolI0187880/BolI0202150/BolI0225810/BolI0239850/BolI0282000/BolI0344250/BolI0359320/BolI0411590/BolI0411940/BolI0413380/BolI0422190/BolI0535880/BolC1t00151/BolC1t01389/BolC1t01739/BolC1t03078/BolC2t09332/BolC3t17821/BolC3t18851/BolC3t20172/BolC3t20568/BolC4t22131/BolC4t24848/BolC4t26520/Bol…	62
BP	GO:0006022	aminoglycan metabolic process	22/1454	22/2120	0.000237231	0.00466412	0.00370561	BolI0013380/BolI0013400/BolI0013410/BolI0061570/BolI0120360/BolI0236760/BolI0281200/BolI0332760/BolI0536390/BolC1t01353/BolC1t01355/BolC2t06705/BolC4t26148/BolC6t37064/BolC9t59006/BolK_1g14140/BolK_2g07350/BolK_3g08480/BolK_4g44840/BolK_5g23350/BolK_6g18250/BolK_9g58850	22
BP	GO:0006633	fatty acid biosynthetic process	22/1454	22/2120	0.000237231	0.00466412	0.00370561	BolI0166980/BolI0229390/BolI0229400/BolI0370910/BolI0459100/BolI0478990/BolI0495640/BolC3t18135/BolC4t25277/BolC4t25278/BolC7t40922/BolC8t52667/BolC8t52669/BolK_3g57620/BolK_4g36840/BolK_4g36850/BolK_4g36880/BolK_7g04060/BolK_8g39180/BolK_8g59690/BolK_8g59700/BolK_9g14320	22
BP	GO:0010501	RNA secondary structure unwinding	22/1454	22/2120	0.000237231	0.00466412	0.00370561	BolI0088110/BolI0148670/BolI0259950/BolI0363100/BolI0464210/BolI0472360/BolI0482080/BolC2t09739/BolC3t16184/BolC4t28684/BolC6t40417/BolC8t51193/BolC8t51999/BolC9t52986/BolK_0g00410/BolK_0g03730/BolK_2g37020/BolK_3g38430/BolK_4g70800/BolK_6g27050/BolK_8g44860/BolK_8g53220	22
BP	GO:0051336	regulation of hydrolase activity	22/1454	22/2120	0.000237231	0.00466412	0.00370561	BolI0050170/BolI0152660/BolI0311810/BolI0393910/BolI0507810/BolI0509720/BolI0509750/BolC1t05520/BolC2t10969/BolC3t16587/BolC5t34600/BolC7t43661/BolC9t55847/BolC9t56041/BolK_1g55100/BolK_2g49040/BolK_3g42670/BolK_5g57230/BolK_7g31790/BolK_9g27900/BolK_9g30040/BolK_9g30070	22
BP	GO:0031667	response to nutrient levels	37/1454	40/2120	0.000288143	0.00556571	0.00442191	BolI0052760/BolI0124820/BolI0153420/BolI0245610/BolI0245620/BolI0311360/BolI0315430/BolI0399030/BolI0435080/BolI0484450/BolI0485240/BolI0529540/BolI0533660/BolC1t05800/BolC3t13712/BolC3t16666/BolC4t27140/BolC4t27141/BolC5t34554/BolC5t34966/BolC7t44275/BolC9t53241/BolC9t53318/BolC9t58281/BolC9t58723/BolK_1g57740/BolK_3g12650/BolK_3g43530/BolK_4g55060/BolK_4g55090/BolK_5g56830/BolK_5g61120/BolK_7g0…	37
BP	GO:0008380	RNA splicing	60/1454	69/2120	0.000302416	0.00574069	0.00456094	BolI0013450/BolI0066120/BolI0113790/BolI0135540/BolI0154100/BolI0205530/BolI0249310/BolI0300730/BolI0300760/BolI0300790/BolI0300820/BolI0300870/BolI0300900/BolI0300970/BolI0301540/BolI0301580/BolI0310820/BolI0335120/BolI0425220/BolI0457370/BolI0471960/BolI0529920/BolC1t01360/BolC2t07135/BolC3t12672/BolC3t14815/BolC4t22470/BolC4t27552/BolC5t33458/BolC5t33463/BolC5t33468/BolC5t33470/BolC5t33533/Bol…	60
BP	GO:0033356	UDP-L-arabinose metabolic process	21/1454	21/2120	0.000347486	0.00637636	0.00506597	BolI0061680/BolI0120720/BolI0149550/BolI0153370/BolI0311340/BolI0316670/BolI0536200/BolC1t05916/BolC2t06713/BolC3t13342/BolC5t34552/BolC5t35097/BolC9t58987/BolK_1g58920/BolK_2g07460/BolK_3g08840/BolK_3g39390/BolK_3g43490/BolK_5g56810/BolK_5g62490/BolK_9g58720	21
BP	GO:0044743	protein transmembrane import into intracellular organelle	21/1454	21/2120	0.000347486	0.00637636	0.00506597	BolI0150360/BolI0196820/BolI0298090/BolI0331080/BolI0449530/BolI0449540/BolC3t16350/BolC3t21627/BolC5t33132/BolC5t33176/BolC6t36829/BolC8t49643/BolC8t49644/BolK_3g40230/BolK_3g92330/BolK_5g42920/BolK_5g43390/BolK_6g16300/BolK_6g25650/BolK_8g28830/BolK_8g28840	21
BP	GO:0040007	growth	98/1454	119/2120	0.000372131	0.00671665	0.00533634	BolI0001550/BolI0013700/BolI0017190/BolI0027290/BolI0029490/BolI0121050/BolI0131540/BolI0131570/BolI0153420/BolI0164230/BolI0173110/BolI0179760/BolI0184680/BolI0187880/BolI0202150/BolI0215120/BolI0225810/BolI0239850/BolI0248470/BolI0248480/BolI0282000/BolI0311360/BolI0344250/BolI0359320/BolI0371410/BolI0407580/BolI0411590/BolI0411940/BolI0413380/BolI0422190/BolI0455580/BolI0494230/BolI0535880/Bol…	98
BP	GO:0006096	glycolytic process	20/1454	20/2120	0.00050887	0.00709198	0.00563453	BolI0052360/BolI0150250/BolI0268890/BolI0315230/BolI0445700/BolI0474310/BolC1t05761/BolC3t16338/BolC5t29878/BolC5t34952/BolC8t49239/BolC8t52193/BolK_1g28340/BolK_1g57490/BolK_3g40120/BolK_5g09830/BolK_5g60950/BolK_8g24860/BolK_8g55220/BolK_9g06650	20
BP	GO:0006165	nucleoside diphosphate phosphorylation	20/1454	20/2120	0.00050887	0.00709198	0.00563453	BolI0052360/BolI0150250/BolI0268890/BolI0315230/BolI0445700/BolI0474310/BolC1t05761/BolC3t16338/BolC5t29878/BolC5t34952/BolC8t49239/BolC8t52193/BolK_1g28340/BolK_1g57490/BolK_3g40120/BolK_5g09830/BolK_5g60950/BolK_8g24860/BolK_8g55220/BolK_9g06650	20
BP	GO:0006757	ATP generation from ADP	20/1454	20/2120	0.00050887	0.00709198	0.00563453	BolI0052360/BolI0150250/BolI0268890/BolI0315230/BolI0445700/BolI0474310/BolC1t05761/BolC3t16338/BolC5t29878/BolC5t34952/BolC8t49239/BolC8t52193/BolK_1g28340/BolK_1g57490/BolK_3g40120/BolK_5g09830/BolK_5g60950/BolK_8g24860/BolK_8g55220/BolK_9g06650	20
BP	GO:0009132	nucleoside diphosphate metabolic process	20/1454	20/2120	0.00050887	0.00709198	0.00563453	BolI0052360/BolI0150250/BolI0268890/BolI0315230/BolI0445700/BolI0474310/BolC1t05761/BolC3t16338/BolC5t29878/BolC5t34952/BolC8t49239/BolC8t52193/BolK_1g28340/BolK_1g57490/BolK_3g40120/BolK_5g09830/BolK_5g60950/BolK_8g24860/BolK_8g55220/BolK_9g06650	20
BP	GO:0009135	purine nucleoside diphosphate metabolic process	20/1454	20/2120	0.00050887	0.00709198	0.00563453	BolI0052360/BolI0150250/BolI0268890/BolI0315230/BolI0445700/BolI0474310/BolC1t05761/BolC3t16338/BolC5t29878/BolC5t34952/BolC8t49239/BolC8t52193/BolK_1g28340/BolK_1g57490/BolK_3g40120/BolK_5g09830/BolK_5g60950/BolK_8g24860/BolK_8g55220/BolK_9g06650	20
BP	GO:0009166	nucleotide catabolic process	20/1454	20/2120	0.00050887	0.00709198	0.00563453	BolI0052360/BolI0150250/BolI0268890/BolI0315230/BolI0445700/BolI0474310/BolC1t05761/BolC3t16338/BolC5t29878/BolC5t34952/BolC8t49239/BolC8t52193/BolK_1g28340/BolK_1g57490/BolK_3g40120/BolK_5g09830/BolK_5g60950/BolK_8g24860/BolK_8g55220/BolK_9g06650	20
BP	GO:0009179	purine ribonucleoside diphosphate metabolic process	20/1454	20/2120	0.00050887	0.00709198	0.00563453	BolI0052360/BolI0150250/BolI0268890/BolI0315230/BolI0445700/BolI0474310/BolC1t05761/BolC3t16338/BolC5t29878/BolC5t34952/BolC8t49239/BolC8t52193/BolK_1g28340/BolK_1g57490/BolK_3g40120/BolK_5g09830/BolK_5g60950/BolK_8g24860/BolK_8g55220/BolK_9g06650	20
BP	GO:0009185	ribonucleoside diphosphate metabolic process	20/1454	20/2120	0.00050887	0.00709198	0.00563453	BolI0052360/BolI0150250/BolI0268890/BolI0315230/BolI0445700/BolI0474310/BolC1t05761/BolC3t16338/BolC5t29878/BolC5t34952/BolC8t49239/BolC8t52193/BolK_1g28340/BolK_1g57490/BolK_3g40120/BolK_5g09830/BolK_5g60950/BolK_8g24860/BolK_8g55220/BolK_9g06650	20
BP	GO:0009846	pollen germination	20/1454	20/2120	0.00050887	0.00709198	0.00563453	BolI0029490/BolI0059190/BolI0105050/BolI0110320/BolI0173110/BolI0395740/BolI0508890/BolC1t03078/BolC2t11200/BolC2t12325/BolC3t18851/BolC3t20344/BolC7t43877/BolC9t55957/BolK_2g56780/BolK_2g62020/BolK_3g64570/BolK_3g79280/BolK_7g33990/BolK_9g29100	20
BP	GO:0019359	nicotinamide nucleotide biosynthetic process	20/1454	20/2120	0.00050887	0.00709198	0.00563453	BolI0052360/BolI0150250/BolI0268890/BolI0315230/BolI0445700/BolI0474310/BolC1t05761/BolC3t16338/BolC5t29878/BolC5t34952/BolC8t49239/BolC8t52193/BolK_1g28340/BolK_1g57490/BolK_3g40120/BolK_5g09830/BolK_5g60950/BolK_8g24860/BolK_8g55220/BolK_9g06650	20
BP	GO:0019362	pyridine nucleotide metabolic process	20/1454	20/2120	0.00050887	0.00709198	0.00563453	BolI0052360/BolI0150250/BolI0268890/BolI0315230/BolI0445700/BolI0474310/BolC1t05761/BolC3t16338/BolC5t29878/BolC5t34952/BolC8t49239/BolC8t52193/BolK_1g28340/BolK_1g57490/BolK_3g40120/BolK_5g09830/BolK_5g60950/BolK_8g24860/BolK_8g55220/BolK_9g06650	20
BP	GO:0019363	pyridine nucleotide biosynthetic process	20/1454	20/2120	0.00050887	0.00709198	0.00563453	BolI0052360/BolI0150250/BolI0268890/BolI0315230/BolI0445700/BolI0474310/BolC1t05761/BolC3t16338/BolC5t29878/BolC5t34952/BolC8t49239/BolC8t52193/BolK_1g28340/BolK_1g57490/BolK_3g40120/BolK_5g09830/BolK_5g60950/BolK_8g24860/BolK_8g55220/BolK_9g06650	20
BP	GO:0042866	pyruvate biosynthetic process	20/1454	20/2120	0.00050887	0.00709198	0.00563453	BolI0052360/BolI0150250/BolI0268890/BolI0315230/BolI0445700/BolI0474310/BolC1t05761/BolC3t16338/BolC5t29878/BolC5t34952/BolC8t49239/BolC8t52193/BolK_1g28340/BolK_1g57490/BolK_3g40120/BolK_5g09830/BolK_5g60950/BolK_8g24860/BolK_8g55220/BolK_9g06650	20
BP	GO:0046031	ADP metabolic process	20/1454	20/2120	0.00050887	0.00709198	0.00563453	BolI0052360/BolI0150250/BolI0268890/BolI0315230/BolI0445700/BolI0474310/BolC1t05761/BolC3t16338/BolC5t29878/BolC5t34952/BolC8t49239/BolC8t52193/BolK_1g28340/BolK_1g57490/BolK_3g40120/BolK_5g09830/BolK_5g60950/BolK_8g24860/BolK_8g55220/BolK_9g06650	20
BP	GO:0046496	nicotinamide nucleotide metabolic process	20/1454	20/2120	0.00050887	0.00709198	0.00563453	BolI0052360/BolI0150250/BolI0268890/BolI0315230/BolI0445700/BolI0474310/BolC1t05761/BolC3t16338/BolC5t29878/BolC5t34952/BolC8t49239/BolC8t52193/BolK_1g28340/BolK_1g57490/BolK_3g40120/BolK_5g09830/BolK_5g60950/BolK_8g24860/BolK_8g55220/BolK_9g06650	20
BP	GO:0046939	nucleotide phosphorylation	20/1454	20/2120	0.00050887	0.00709198	0.00563453	BolI0052360/BolI0150250/BolI0268890/BolI0315230/BolI0445700/BolI0474310/BolC1t05761/BolC3t16338/BolC5t29878/BolC5t34952/BolC8t49239/BolC8t52193/BolK_1g28340/BolK_1g57490/BolK_3g40120/BolK_5g09830/BolK_5g60950/BolK_8g24860/BolK_8g55220/BolK_9g06650	20
BP	GO:0072524	pyridine-containing compound metabolic process	20/1454	20/2120	0.00050887	0.00709198	0.00563453	BolI0052360/BolI0150250/BolI0268890/BolI0315230/BolI0445700/BolI0474310/BolC1t05761/BolC3t16338/BolC5t29878/BolC5t34952/BolC8t49239/BolC8t52193/BolK_1g28340/BolK_1g57490/BolK_3g40120/BolK_5g09830/BolK_5g60950/BolK_8g24860/BolK_8g55220/BolK_9g06650	20
BP	GO:0072525	pyridine-containing compound biosynthetic process	20/1454	20/2120	0.00050887	0.00709198	0.00563453	BolI0052360/BolI0150250/BolI0268890/BolI0315230/BolI0445700/BolI0474310/BolC1t05761/BolC3t16338/BolC5t29878/BolC5t34952/BolC8t49239/BolC8t52193/BolK_1g28340/BolK_1g57490/BolK_3g40120/BolK_5g09830/BolK_5g60950/BolK_8g24860/BolK_8g55220/BolK_9g06650	20
BP	GO:0051128	regulation of cellular component organization	84/1454	101/2120	0.000526425	0.00724493	0.00575605	BolI0013630/BolI0021540/BolI0027290/BolI0050170/BolI0064850/BolI0094800/BolI0098580/BolI0123700/BolI0152660/BolI0153420/BolI0202150/BolI0212690/BolI0225810/BolI0311360/BolI0311810/BolI0390860/BolI0390880/BolI0394550/BolI0407580/BolI0419640/BolI0440240/BolI0455580/BolI0471960/BolI0505650/BolI0533240/BolI0533310/BolI0548140/BolI0548150/BolC1t01378/BolC1t02210/BolC1t02833/BolC1t05520/BolC2t07263/Bol…	84
BP	GO:0000375	RNA splicing, via transesterification reactions	57/1454	66/2120	0.000641791	0.00861722	0.00684632	BolI0013450/BolI0066120/BolI0113790/BolI0135540/BolI0154100/BolI0205530/BolI0249310/BolI0300730/BolI0300760/BolI0300790/BolI0300820/BolI0300870/BolI0300900/BolI0300970/BolI0301540/BolI0301580/BolI0310820/BolI0335120/BolI0457370/BolI0471960/BolI0529920/BolC1t01360/BolC2t07135/BolC3t12672/BolC3t14815/BolC4t22470/BolC4t27552/BolC5t33458/BolC5t33463/BolC5t33468/BolC5t33470/BolC5t33533/BolC5t33542/Bol…	57
BP	GO:0000377	RNA splicing, via transesterification reactions with bulged adenosine as nucleophile	57/1454	66/2120	0.000641791	0.00861722	0.00684632	BolI0013450/BolI0066120/BolI0113790/BolI0135540/BolI0154100/BolI0205530/BolI0249310/BolI0300730/BolI0300760/BolI0300790/BolI0300820/BolI0300870/BolI0300900/BolI0300970/BolI0301540/BolI0301580/BolI0310820/BolI0335120/BolI0457370/BolI0471960/BolI0529920/BolC1t01360/BolC2t07135/BolC3t12672/BolC3t14815/BolC4t22470/BolC4t27552/BolC5t33458/BolC5t33463/BolC5t33468/BolC5t33470/BolC5t33533/BolC5t33542/Bol…	57
BP	GO:0001510	RNA methylation	19/1454	19/2120	0.000745043	0.00965049	0.00766725	BolI0083490/BolI0189630/BolI0436240/BolI0537200/BolI0548140/BolI0548150/BolC2t10305/BolC3t15610/BolC8t48208/BolC9t59091/BolC9t60186/BolK_2g32010/BolK_3g84140/BolK_8g14410/BolK_8g30350/BolK_9g00520/BolK_9g59620/BolK_9g70980/BolK_9g70990	19
BP	GO:0008284	positive regulation of cell population proliferation	19/1454	19/2120	0.000745043	0.00965049	0.00766725	BolI0083490/BolI0189630/BolI0208590/BolI0209290/BolI0425220/BolI0436240/BolC2t10305/BolC4t22806/BolC4t22882/BolC8t46879/BolC8t48208/BolK_2g32010/BolK_3g84140/BolK_4g12320/BolK_4g12990/BolK_8g09440/BolK_8g14410/BolK_8g30350/BolK_9g00520	19
BP	GO:0071216	cellular response to biotic stimulus	19/1454	19/2120	0.000745043	0.00965049	0.00766725	BolI0013450/BolI0097550/BolI0205530/BolI0212690/BolI0249310/BolI0507430/BolC1t01360/BolC4t22470/BolC4t23252/BolC4t27552/BolC9t55809/BolK_1g14190/BolK_2g48750/BolK_3g20570/BolK_4g09650/BolK_4g16740/BolK_4g59130/BolK_5g38570/BolK_9g27570	19
BP	GO:0006396	RNA processing	103/1454	127/2120	0.000808771	0.0103542	0.0082263	BolI0013450/BolI0066120/BolI0068700/BolI0083490/BolI0098330/BolI0109070/BolI0113790/BolI0135540/BolI0154100/BolI0189630/BolI0202160/BolI0205530/BolI0249310/BolI0259060/BolI0268960/BolI0268970/BolI0300730/BolI0300760/BolI0300790/BolI0300820/BolI0300870/BolI0300900/BolI0300970/BolI0301540/BolI0301580/BolI0310820/BolI0335120/BolI0394410/BolI0425220/BolI0436240/BolI0457370/BolI0471960/BolI0472360/Bol…	103
BP	GO:0034655	nucleobase-containing compound catabolic process	41/1454	46/2120	0.000968049	0.0121286	0.00963611	BolI0012770/BolI0052360/BolI0150250/BolI0268890/BolI0268960/BolI0268970/BolI0315230/BolI0411080/BolI0445700/BolI0474310/BolI0478800/BolI0478810/BolI0479050/BolI0490220/BolC1t05761/BolC3t16338/BolC5t29878/BolC5t29886/BolC5t33702/BolC5t34952/BolC7t45531/BolC8t49239/BolC8t52193/BolC8t52646/BolC8t52648/BolC9t53836/BolK_1g13520/BolK_1g28340/BolK_1g57490/BolK_3g40120/BolK_5g09830/BolK_5g09900/BolK_5g48…	41
BP	GO:0050790	regulation of catalytic activity	68/1454	81/2120	0.00109015	0.0121286	0.00963611	BolI0040740/BolI0050170/BolI0058310/BolI0094800/BolI0095240/BolI0117180/BolI0152660/BolI0153420/BolI0202150/BolI0225810/BolI0311360/BolI0311810/BolI0335440/BolI0390830/BolI0390860/BolI0390880/BolI0393910/BolI0505650/BolI0507810/BolI0509720/BolI0509750/BolI0541700/BolI0541710/BolC1t05520/BolC2t06371/BolC2t10562/BolC2t10651/BolC2t10969/BolC3t16587/BolC3t16666/BolC4t22131/BolC4t24848/BolC5t34554/Bol…	68
BP	GO:0006626	protein targeting to mitochondrion	18/1454	18/2120	0.00109058	0.0121286	0.00963611	BolI0196820/BolI0298090/BolI0331080/BolI0449530/BolI0449540/BolC3t21627/BolC5t33132/BolC5t33176/BolC6t36829/BolC8t49643/BolC8t49644/BolK_3g92330/BolK_5g42920/BolK_5g43390/BolK_6g16300/BolK_6g25650/BolK_8g28830/BolK_8g28840	18
BP	GO:0006694	steroid biosynthetic process	18/1454	18/2120	0.00109058	0.0121286	0.00963611	BolI0046070/BolI0046190/BolI0046290/BolI0267320/BolI0444390/BolI0449000/BolC1t05067/BolC1t05086/BolC5t29720/BolC8t49116/BolC8t49578/BolC8t49600/BolK_1g50720/BolK_1g50810/BolK_5g08150/BolK_8g23640/BolK_8g28170/BolK_8g28370	18
BP	GO:0009581	detection of external stimulus	18/1454	18/2120	0.00109058	0.0121286	0.00963611	BolI0059660/BolI0104300/BolI0118610/BolI0400350/BolI0485970/BolI0539370/BolC2t06504/BolC2t11686/BolC3t13137/BolC7t44412/BolC9t53390/BolC9t59309/BolK_2g05470/BolK_2g55960/BolK_3g06580/BolK_7g39210/BolK_9g04000/BolK_9g61710	18
BP	GO:0009582	detection of abiotic stimulus	18/1454	18/2120	0.00109058	0.0121286	0.00963611	BolI0059660/BolI0104300/BolI0118610/BolI0400350/BolI0485970/BolI0539370/BolC2t06504/BolC2t11686/BolC3t13137/BolC7t44412/BolC9t53390/BolC9t59309/BolK_2g05470/BolK_2g55960/BolK_3g06580/BolK_7g39210/BolK_9g04000/BolK_9g61710	18
BP	GO:0016125	sterol metabolic process	18/1454	18/2120	0.00109058	0.0121286	0.00963611	BolI0046070/BolI0046190/BolI0046290/BolI0267320/BolI0444390/BolI0449000/BolC1t05067/BolC1t05086/BolC5t29720/BolC8t49116/BolC8t49578/BolC8t49600/BolK_1g50720/BolK_1g50810/BolK_5g08150/BolK_8g23640/BolK_8g28170/BolK_8g28370	18
BP	GO:0030150	protein import into mitochondrial matrix	18/1454	18/2120	0.00109058	0.0121286	0.00963611	BolI0196820/BolI0298090/BolI0331080/BolI0449530/BolI0449540/BolC3t21627/BolC5t33132/BolC5t33176/BolC6t36829/BolC8t49643/BolC8t49644/BolK_3g92330/BolK_5g42920/BolK_5g43390/BolK_6g16300/BolK_6g25650/BolK_8g28830/BolK_8g28840	18
BP	GO:0051775	response to redox state	18/1454	18/2120	0.00109058	0.0121286	0.00963611	BolI0052360/BolI0150250/BolI0268890/BolI0315230/BolI0445700/BolI0474310/BolC1t05761/BolC3t16338/BolC5t29878/BolC5t34952/BolC8t49239/BolC8t52193/BolK_1g57490/BolK_3g40120/BolK_5g09830/BolK_5g60950/BolK_8g24860/BolK_8g55220	18
BP	GO:0070585	protein localization to mitochondrion	18/1454	18/2120	0.00109058	0.0121286	0.00963611	BolI0196820/BolI0298090/BolI0331080/BolI0449530/BolI0449540/BolC3t21627/BolC5t33132/BolC5t33176/BolC6t36829/BolC8t49643/BolC8t49644/BolK_3g92330/BolK_5g42920/BolK_5g43390/BolK_6g16300/BolK_6g25650/BolK_8g28830/BolK_8g28840	18
BP	GO:0071900	regulation of protein serine/threonine kinase activity	18/1454	18/2120	0.00109058	0.0121286	0.00963611	BolI0094800/BolI0095240/BolI0153420/BolI0311360/BolI0390860/BolI0390880/BolI0505650/BolC2t10562/BolC2t10651/BolC3t16666/BolC5t34554/BolC7t43290/BolC9t55588/BolK_2g45290/BolK_2g46420/BolK_3g43530/BolK_5g56830/BolK_9g25230	18
BP	GO:0071902	positive regulation of protein serine/threonine kinase activity	18/1454	18/2120	0.00109058	0.0121286	0.00963611	BolI0094800/BolI0095240/BolI0153420/BolI0311360/BolI0390860/BolI0390880/BolI0505650/BolC2t10562/BolC2t10651/BolC3t16666/BolC5t34554/BolC7t43290/BolC9t55588/BolK_2g45290/BolK_2g46420/BolK_3g43530/BolK_5g56830/BolK_9g25230	18
BP	GO:0072655	establishment of protein localization to mitochondrion	18/1454	18/2120	0.00109058	0.0121286	0.00963611	BolI0196820/BolI0298090/BolI0331080/BolI0449530/BolI0449540/BolC3t21627/BolC5t33132/BolC5t33176/BolC6t36829/BolC8t49643/BolC8t49644/BolK_3g92330/BolK_5g42920/BolK_5g43390/BolK_6g16300/BolK_6g25650/BolK_8g28830/BolK_8g28840	18
BP	GO:0009314	response to radiation	143/1454	182/2120	0.00120377	0.0132535	0.0105298	BolI0001550/BolI0013630/BolI0035210/BolI0047270/BolI0052760/BolI0067790/BolI0067800/BolI0086200/BolI0094800/BolI0104300/BolI0112760/BolI0125600/BolI0134720/BolI0135140/BolI0155350/BolI0181300/BolI0184680/BolI0208150/BolI0208170/BolI0208340/BolI0208590/BolI0209200/BolI0209290/BolI0232800/BolI0253160/BolI0283840/BolI0315430/BolI0343130/BolI0361020/BolI0364180/BolI0380330/BolI0380340/BolI0390860/Bol…	143
BP	GO:0009642	response to light intensity	43/1454	49/2120	0.0015312	0.0155507	0.0123549	BolI0047270/BolI0052760/BolI0067790/BolI0067800/BolI0125600/BolI0155350/BolI0232800/BolI0315430/BolI0407830/BolI0407840/BolI0407850/BolI0407860/BolI0527860/BolI0533660/BolC1t05199/BolC1t05800/BolC2t07310/BolC2t07311/BolC2t07312/BolC3t13790/BolC3t16847/BolC4t25683/BolC5t34966/BolC7t45183/BolC7t45184/BolC7t45185/BolC7t45186/BolC9t58101/BolC9t58723/BolK_1g51910/BolK_1g57740/BolK_2g14040/BolK_2g14060…	43
BP	GO:0021700	developmental maturation	17/1454	17/2120	0.00159603	0.0155507	0.0123549	BolI0030790/BolI0033520/BolI0179760/BolI0220500/BolI0239850/BolI0282000/BolI0432820/BolC1t03252/BolC1t03594/BolC4t24188/BolC4t26520/BolC5t31279/BolK_1g33180/BolK_1g36450/BolK_3g72550/BolK_4g26160/BolK_5g24310	17
BP	GO:0030497	fatty acid elongation	17/1454	17/2120	0.00159603	0.0155507	0.0123549	BolI0166980/BolI0229390/BolI0229400/BolI0370910/BolI0459100/BolI0495640/BolC3t18135/BolC4t25277/BolC4t25278/BolC7t40922/BolK_3g57620/BolK_4g36840/BolK_4g36850/BolK_4g36880/BolK_7g04060/BolK_8g39180/BolK_9g14320	17
BP	GO:0030587	sorocarp development	17/1454	17/2120	0.00159603	0.0155507	0.0123549	BolI0094800/BolI0390830/BolI0390860/BolI0390880/BolI0505650/BolC2t10562/BolC7t43290/BolC7t43295/BolC7t43296/BolC7t43297/BolC7t43298/BolC7t43299/BolC9t55588/BolK_2g45290/BolK_3g66210/BolK_7g28620/BolK_9g25230	17
BP	GO:0030865	cortical cytoskeleton organization	17/1454	17/2120	0.00159603	0.0155507	0.0123549	BolI0094800/BolI0390830/BolI0390860/BolI0390880/BolI0505650/BolC2t10562/BolC7t43290/BolC7t43295/BolC7t43296/BolC7t43297/BolC7t43298/BolC7t43299/BolC9t55588/BolK_2g45290/BolK_3g66210/BolK_7g28620/BolK_9g25230	17
BP	GO:0031122	cytoplasmic microtubule organization	17/1454	17/2120	0.00159603	0.0155507	0.0123549	BolI0094800/BolI0390830/BolI0390860/BolI0390880/BolI0505650/BolC2t10562/BolC7t43290/BolC7t43295/BolC7t43296/BolC7t43297/BolC7t43298/BolC7t43299/BolC9t55588/BolK_2g45290/BolK_3g66210/BolK_7g28620/BolK_9g25230	17
BP	GO:0032147	activation of protein kinase activity	17/1454	17/2120	0.00159603	0.0155507	0.0123549	BolI0094800/BolI0390830/BolI0390860/BolI0390880/BolI0505650/BolC2t10562/BolC7t43290/BolC7t43295/BolC7t43296/BolC7t43297/BolC7t43298/BolC7t43299/BolC9t55588/BolK_2g45290/BolK_3g66210/BolK_7g28620/BolK_9g25230	17
BP	GO:0042274	ribosomal small subunit biogenesis	17/1454	17/2120	0.00159603	0.0155507	0.0123549	BolI0112590/BolI0112670/BolI0500160/BolI0514150/BolI0514300/BolI0552410/BolI0564040/BolI0569260/BolI0570070/BolSC29t60516/BolSC29t60559/BolSC35t60717/BolSC37t60785/BolSC46t60970/BolSC49t61155/BolC2t10587/BolC6t36195	17
BP	GO:0043622	cortical microtubule organization	17/1454	17/2120	0.00159603	0.0155507	0.0123549	BolI0094800/BolI0390830/BolI0390860/BolI0390880/BolI0505650/BolC2t10562/BolC7t43290/BolC7t43295/BolC7t43296/BolC7t43297/BolC7t43298/BolC7t43299/BolC9t55588/BolK_2g45290/BolK_3g66210/BolK_7g28620/BolK_9g25230	17
BP	GO:0051235	maintenance of location	17/1454	17/2120	0.00159603	0.0155507	0.0123549	BolI0059190/BolI0105050/BolI0110320/BolI0336360/BolI0364280/BolI0459970/BolC2t12325/BolC3t20344/BolC5t28873/BolC6t37500/BolC8t50761/BolK_0g02500/BolK_2g56780/BolK_2g62020/BolK_3g79280/BolK_6g22630/BolK_8g40070	17
BP	GO:0071695	anatomical structure maturation	17/1454	17/2120	0.00159603	0.0155507	0.0123549	BolI0030790/BolI0033520/BolI0179760/BolI0220500/BolI0239850/BolI0282000/BolI0432820/BolC1t03252/BolC1t03594/BolC4t24188/BolC4t26520/BolC5t31279/BolK_1g33180/BolK_1g36450/BolK_3g72550/BolK_4g26160/BolK_5g24310	17
BP	GO:0099120	socially cooperative development	17/1454	17/2120	0.00159603	0.0155507	0.0123549	BolI0094800/BolI0390830/BolI0390860/BolI0390880/BolI0505650/BolC2t10562/BolC7t43290/BolC7t43295/BolC7t43296/BolC7t43297/BolC7t43298/BolC7t43299/BolC9t55588/BolK_2g45290/BolK_3g66210/BolK_7g28620/BolK_9g25230	17
BP	GO:1901264	carbohydrate derivative transport	17/1454	17/2120	0.00159603	0.0155507	0.0123549	BolI0107350/BolI0139510/BolI0226350/BolI0258410/BolI0403660/BolI0462760/BolC2t12017/BolC3t15235/BolC4t24909/BolC4t28525/BolC7t44772/BolC8t51041/BolK_2g58980/BolK_4g33110/BolK_4g69050/BolK_7g42630/BolK_8g43100	17
BP	GO:0008610	lipid biosynthetic process	66/1454	79/2120	0.00168729	0.0162957	0.0129468	BolI0003720/BolI0004580/BolI0029490/BolI0046070/BolI0046190/BolI0046290/BolI0166980/BolI0173110/BolI0229390/BolI0229400/BolI0267320/BolI0268960/BolI0268970/BolI0370910/BolI0444390/BolI0449000/BolI0459100/BolI0478990/BolI0479050/BolI0495640/BolI0528870/BolC1t00356/BolC1t00431/BolC1t01591/BolC1t03078/BolC1t05067/BolC1t05086/BolC3t18135/BolC3t18851/BolC4t25277/BolC4t25278/BolC5t29720/BolC5t29886/Bol…	66
BP	GO:0000028	ribosomal small subunit assembly	16/1454	16/2120	0.00233523	0.0217888	0.0173111	BolI0112590/BolI0112670/BolI0514150/BolI0514300/BolI0552410/BolI0564040/BolI0569260/BolI0570070/BolSC29t60516/BolSC29t60559/BolSC35t60717/BolSC37t60785/BolSC46t60970/BolSC49t61155/BolC2t10587/BolC6t36195	16
BP	GO:0006023	aminoglycan biosynthetic process	16/1454	16/2120	0.00233523	0.0217888	0.0173111	BolI0061570/BolI0120360/BolI0236760/BolI0281200/BolI0332760/BolI0536390/BolC2t06705/BolC4t26148/BolC6t37064/BolC9t59006/BolK_2g07350/BolK_3g08480/BolK_4g44840/BolK_5g23350/BolK_6g18250/BolK_9g58850	16
BP	GO:0006024	glycosaminoglycan biosynthetic process	16/1454	16/2120	0.00233523	0.0217888	0.0173111	BolI0061570/BolI0120360/BolI0236760/BolI0281200/BolI0332760/BolI0536390/BolC2t06705/BolC4t26148/BolC6t37064/BolC9t59006/BolK_2g07350/BolK_3g08480/BolK_4g44840/BolK_5g23350/BolK_6g18250/BolK_9g58850	16
BP	GO:0030203	glycosaminoglycan metabolic process	16/1454	16/2120	0.00233523	0.0217888	0.0173111	BolI0061570/BolI0120360/BolI0236760/BolI0281200/BolI0332760/BolI0536390/BolC2t06705/BolC4t26148/BolC6t37064/BolC9t59006/BolK_2g07350/BolK_3g08480/BolK_4g44840/BolK_5g23350/BolK_6g18250/BolK_9g58850	16
BP	GO:0031669	cellular response to nutrient levels	30/1454	33/2120	0.0024182	0.0223734	0.0177755	BolI0052760/BolI0124820/BolI0153420/BolI0245610/BolI0245620/BolI0311360/BolI0315430/BolI0435080/BolI0529540/BolI0533660/BolC1t05800/BolC3t13712/BolC3t16666/BolC4t27140/BolC4t27141/BolC5t34554/BolC5t34966/BolC9t58281/BolC9t58723/BolK_1g57740/BolK_3g12650/BolK_3g43530/BolK_4g55060/BolK_4g55090/BolK_5g56830/BolK_5g61120/BolK_7g07940/BolK_8g13040/BolK_9g51920/BolK_9g56160	30
BP	GO:0071669	plant-type cell wall organization or biogenesis	88/1454	109/2120	0.00258059	0.0236769	0.0188112	BolI0020540/BolI0061570/BolI0061680/BolI0120360/BolI0120720/BolI0149550/BolI0153370/BolI0159050/BolI0180500/BolI0198420/BolI0212690/BolI0220610/BolI0260460/BolI0261350/BolI0261360/BolI0268560/BolI0311340/BolI0316670/BolI0366420/BolI0372410/BolI0415260/BolI0425880/BolI0426170/BolI0426180/BolI0444840/BolI0479480/BolI0479510/BolI0479520/BolI0479530/BolI0479750/BolI0536200/BolI0536390/BolC1t05916/Bol…	88
BP	GO:0009266	response to temperature stimulus	113/1454	143/2120	0.00280753	0.0255462	0.0202963	BolI0030790/BolI0047270/BolI0052360/BolI0067790/BolI0067800/BolI0112760/BolI0115720/BolI0115770/BolI0125600/BolI0150250/BolI0155350/BolI0167660/BolI0179760/BolI0181300/BolI0209880/BolI0232800/BolI0249360/BolI0268890/BolI0268960/BolI0268970/BolI0276260/BolI0282000/BolI0283840/BolI0293140/BolI0315230/BolI0364180/BolI0386840/BolI0407830/BolI0407840/BolI0407850/BolI0407860/BolI0445700/BolI0474310/Bol…	113
BP	GO:0009416	response to light stimulus	137/1454	176/2120	0.00303351	0.026674	0.0211923	BolI0001550/BolI0013630/BolI0035210/BolI0047270/BolI0052760/BolI0067790/BolI0067800/BolI0086200/BolI0094800/BolI0104300/BolI0112760/BolI0125600/BolI0134720/BolI0135140/BolI0155350/BolI0181300/BolI0184680/BolI0208150/BolI0208170/BolI0208340/BolI0209200/BolI0232800/BolI0253160/BolI0283840/BolI0315430/BolI0343130/BolI0361020/BolI0364180/BolI0380330/BolI0380340/BolI0390860/BolI0390880/BolI0400350/Bol…	137
BP	GO:0098754	detoxification	33/1454	37/2120	0.00311657	0.026674	0.0211923	BolI0020540/BolI0159050/BolI0220610/BolI0261350/BolI0261360/BolI0372410/BolI0415260/BolI0426170/BolI0426180/BolI0479480/BolI0479510/BolI0479520/BolI0479530/BolC3t17167/BolC4t24208/BolC5t29126/BolC7t41121/BolC7t45949/BolC8t46982/BolC8t52714/BolC8t52715/BolC8t52718/BolC8t52719/BolC8t52721/BolK_3g48820/BolK_4g26300/BolK_5g01930/BolK_7g05560/BolK_7g55060/BolK_8g00590/BolK_8g60170/BolK_8g60200/BolK_8g…	33
BP	GO:0098869	cellular oxidant detoxification	33/1454	37/2120	0.00311657	0.026674	0.0211923	BolI0020540/BolI0159050/BolI0220610/BolI0261350/BolI0261360/BolI0372410/BolI0415260/BolI0426170/BolI0426180/BolI0479480/BolI0479510/BolI0479520/BolI0479530/BolC3t17167/BolC4t24208/BolC5t29126/BolC7t41121/BolC7t45949/BolC8t46982/BolC8t52714/BolC8t52715/BolC8t52718/BolC8t52719/BolC8t52721/BolK_3g48820/BolK_4g26300/BolK_5g01930/BolK_7g05560/BolK_7g55060/BolK_8g00590/BolK_8g60170/BolK_8g60200/BolK_8g…	33
BP	GO:1990748	cellular detoxification	33/1454	37/2120	0.00311657	0.026674	0.0211923	BolI0020540/BolI0159050/BolI0220610/BolI0261350/BolI0261360/BolI0372410/BolI0415260/BolI0426170/BolI0426180/BolI0479480/BolI0479510/BolI0479520/BolI0479530/BolC3t17167/BolC4t24208/BolC5t29126/BolC7t41121/BolC7t45949/BolC8t46982/BolC8t52714/BolC8t52715/BolC8t52718/BolC8t52719/BolC8t52721/BolK_3g48820/BolK_4g26300/BolK_5g01930/BolK_7g05560/BolK_7g55060/BolK_8g00590/BolK_8g60170/BolK_8g60200/BolK_8g…	33
BP	GO:0006364	rRNA processing	29/1454	32/2120	0.00324499	0.026674	0.0211923	BolI0068700/BolI0083490/BolI0098330/BolI0189630/BolI0202160/BolI0259060/BolI0394410/BolI0436240/BolI0472360/BolI0500160/BolI0508030/BolC2t10305/BolC2t11009/BolC4t22132/BolC4t28591/BolC7t43707/BolC8t48208/BolC8t51999/BolC9t55867/BolK_2g32010/BolK_2g49610/BolK_3g84140/BolK_4g69720/BolK_7g32390/BolK_8g14410/BolK_8g30350/BolK_8g53220/BolK_9g00520/BolK_9g28080	29
BP	GO:0016072	rRNA metabolic process	29/1454	32/2120	0.00324499	0.026674	0.0211923	BolI0068700/BolI0083490/BolI0098330/BolI0189630/BolI0202160/BolI0259060/BolI0394410/BolI0436240/BolI0472360/BolI0500160/BolI0508030/BolC2t10305/BolC2t11009/BolC4t22132/BolC4t28591/BolC7t43707/BolC8t48208/BolC8t51999/BolC9t55867/BolK_2g32010/BolK_2g49610/BolK_3g84140/BolK_4g69720/BolK_7g32390/BolK_8g14410/BolK_8g30350/BolK_8g53220/BolK_9g00520/BolK_9g28080	29
BP	GO:0006065	UDP-glucuronate biosynthetic process	15/1454	15/2120	0.00341602	0.026674	0.0211923	BolI0061570/BolI0120360/BolI0236760/BolI0281200/BolI0332760/BolI0536390/BolC4t26148/BolC6t37064/BolC9t59006/BolK_2g07350/BolK_3g08480/BolK_4g44840/BolK_5g23350/BolK_6g18250/BolK_9g58850	15
BP	GO:0006743	ubiquinone metabolic process	15/1454	15/2120	0.00341602	0.026674	0.0211923	BolI0131540/BolI0131570/BolI0215120/BolI0248470/BolI0248480/BolC3t14389/BolC3t14391/BolC4t23544/BolC4t27444/BolC4t27445/BolK_3g19450/BolK_3g19470/BolK_4g19680/BolK_4g58240/BolK_4g58250	15
BP	GO:0006744	ubiquinone biosynthetic process	15/1454	15/2120	0.00341602	0.026674	0.0211923	BolI0131540/BolI0131570/BolI0215120/BolI0248470/BolI0248480/BolC3t14389/BolC3t14391/BolC4t23544/BolC4t27444/BolC4t27445/BolK_3g19450/BolK_3g19470/BolK_4g19680/BolK_4g58240/BolK_4g58250	15
BP	GO:0009226	nucleotide-sugar biosynthetic process	15/1454	15/2120	0.00341602	0.026674	0.0211923	BolI0061570/BolI0120360/BolI0236760/BolI0281200/BolI0332760/BolI0536390/BolC4t26148/BolC6t37064/BolC9t59006/BolK_2g07350/BolK_3g08480/BolK_4g44840/BolK_5g23350/BolK_6g18250/BolK_9g58850	15
BP	GO:0009734	auxin-activated signaling pathway	15/1454	15/2120	0.00341602	0.026674	0.0211923	BolI0001550/BolI0184680/BolI0371410/BolI0422190/BolI0494230/BolC1t00151/BolC3t20172/BolC7t40978/BolC7t46660/BolC9t54233/BolK_1g01780/BolK_3g78500/BolK_7g04570/BolK_7g62270/BolK_9g12760	15
BP	GO:0042181	ketone biosynthetic process	15/1454	15/2120	0.00341602	0.026674	0.0211923	BolI0131540/BolI0131570/BolI0215120/BolI0248470/BolI0248480/BolC3t14389/BolC3t14391/BolC4t23544/BolC4t27444/BolC4t27445/BolK_3g19450/BolK_3g19470/BolK_4g19680/BolK_4g58240/BolK_4g58250	15
BP	GO:0045944	positive regulation of transcription by RNA polymerase II	15/1454	15/2120	0.00341602	0.026674	0.0211923	BolI0059190/BolI0064850/BolI0095240/BolI0105050/BolI0110320/BolI0123700/BolC2t10651/BolC2t12325/BolC3t20344/BolK_2g10770/BolK_2g46420/BolK_2g56780/BolK_2g62020/BolK_3g11530/BolK_3g79280	15
BP	GO:0046398	UDP-glucuronate metabolic process	15/1454	15/2120	0.00341602	0.026674	0.0211923	BolI0061570/BolI0120360/BolI0236760/BolI0281200/BolI0332760/BolI0536390/BolC4t26148/BolC6t37064/BolC9t59006/BolK_2g07350/BolK_3g08480/BolK_4g44840/BolK_5g23350/BolK_6g18250/BolK_9g58850	15
BP	GO:0071241	cellular response to inorganic substance	15/1454	15/2120	0.00341602	0.026674	0.0211923	BolI0263850/BolI0263860/BolI0427800/BolI0477760/BolI0477770/BolI0529020/BolC5t29376/BolC8t52547/BolC8t52548/BolC9t58226/BolK_5g04630/BolK_8g02320/BolK_8g58650/BolK_8g58660/BolK_9g51380	15
BP	GO:0071249	cellular response to nitrate	15/1454	15/2120	0.00341602	0.026674	0.0211923	BolI0263850/BolI0263860/BolI0427800/BolI0477760/BolI0477770/BolI0529020/BolC5t29376/BolC8t52547/BolC8t52548/BolC9t58226/BolK_5g04630/BolK_8g02320/BolK_8g58650/BolK_8g58660/BolK_9g51380	15
BP	GO:0071365	cellular response to auxin stimulus	15/1454	15/2120	0.00341602	0.026674	0.0211923	BolI0001550/BolI0184680/BolI0371410/BolI0422190/BolI0494230/BolC1t00151/BolC3t20172/BolC7t40978/BolC7t46660/BolC9t54233/BolK_1g01780/BolK_3g78500/BolK_7g04570/BolK_7g62270/BolK_9g12760	15
BP	GO:1901661	quinone metabolic process	15/1454	15/2120	0.00341602	0.026674	0.0211923	BolI0131540/BolI0131570/BolI0215120/BolI0248470/BolI0248480/BolC3t14389/BolC3t14391/BolC4t23544/BolC4t27444/BolC4t27445/BolK_3g19450/BolK_3g19470/BolK_4g19680/BolK_4g58240/BolK_4g58250	15
BP	GO:1901663	quinone biosynthetic process	15/1454	15/2120	0.00341602	0.026674	0.0211923	BolI0131540/BolI0131570/BolI0215120/BolI0248470/BolI0248480/BolC3t14389/BolC3t14391/BolC4t23544/BolC4t27444/BolC4t27445/BolK_3g19450/BolK_3g19470/BolK_4g19680/BolK_4g58240/BolK_4g58250	15
BP	GO:1902170	cellular response to reactive nitrogen species	15/1454	15/2120	0.00341602	0.026674	0.0211923	BolI0263850/BolI0263860/BolI0427800/BolI0477760/BolI0477770/BolI0529020/BolC5t29376/BolC8t52547/BolC8t52548/BolC9t58226/BolK_5g04630/BolK_8g02320/BolK_8g58650/BolK_8g58660/BolK_9g51380	15
BP	GO:0034404	nucleobase-containing small molecule biosynthetic process	20/1454	21/2120	0.00373656	0.0287689	0.0228567	BolI0052360/BolI0150250/BolI0268890/BolI0315230/BolI0445700/BolI0474310/BolC1t05761/BolC3t16338/BolC5t29878/BolC5t34952/BolC8t49239/BolC8t52193/BolK_1g28340/BolK_1g57490/BolK_3g40120/BolK_5g09830/BolK_5g60950/BolK_8g24860/BolK_8g55220/BolK_9g06650	20
BP	GO:1901292	nucleoside phosphate catabolic process	20/1454	21/2120	0.00373656	0.0287689	0.0228567	BolI0052360/BolI0150250/BolI0268890/BolI0315230/BolI0445700/BolI0474310/BolC1t05761/BolC3t16338/BolC5t29878/BolC5t34952/BolC8t49239/BolC8t52193/BolK_1g28340/BolK_1g57490/BolK_3g40120/BolK_5g09830/BolK_5g60950/BolK_8g24860/BolK_8g55220/BolK_9g06650	20
BP	GO:0009856	pollination	32/1454	36/2120	0.0041088	0.0311986	0.024787	BolI0027290/BolI0029490/BolI0059190/BolI0105050/BolI0110320/BolI0173110/BolI0395740/BolI0407580/BolI0411940/BolI0455580/BolI0508890/BolC1t02833/BolC1t03078/BolC2t11200/BolC2t12325/BolC3t18851/BolC3t20344/BolC7t43877/BolC7t45154/BolC7t45616/BolC8t50291/BolC9t55957/BolK_1g28820/BolK_2g56780/BolK_2g62020/BolK_3g64570/BolK_3g79280/BolK_7g33990/BolK_7g46840/BolK_7g51550/BolK_8g35310/BolK_9g29100	32
BP	GO:0044706	multi-multicellular organism process	32/1454	36/2120	0.0041088	0.0311986	0.024787	BolI0027290/BolI0029490/BolI0059190/BolI0105050/BolI0110320/BolI0173110/BolI0395740/BolI0407580/BolI0411940/BolI0455580/BolI0508890/BolC1t02833/BolC1t03078/BolC2t11200/BolC2t12325/BolC3t18851/BolC3t20344/BolC7t43877/BolC7t45154/BolC7t45616/BolC8t50291/BolC9t55957/BolK_1g28820/BolK_2g56780/BolK_2g62020/BolK_3g64570/BolK_3g79280/BolK_7g33990/BolK_7g46840/BolK_7g51550/BolK_8g35310/BolK_9g29100	32
BP	GO:0051130	positive regulation of cellular component organization	42/1454	49/2120	0.00472966	0.0354872	0.0281943	BolI0013630/BolI0064850/BolI0094800/BolI0098580/BolI0123700/BolI0202150/BolI0225810/BolI0390860/BolI0390880/BolI0394550/BolI0505650/BolI0533240/BolI0533310/BolI0548140/BolI0548150/BolC1t01378/BolC2t07263/BolC2t10562/BolC4t22131/BolC4t24848/BolC6t37810/BolC7t41739/BolC7t43290/BolC7t43734/BolC8t47668/BolC9t55588/BolC9t58670/BolC9t58677/BolC9t58682/BolC9t60186/BolK_2g10770/BolK_2g45290/BolK_2g49820/…	42
BP	GO:0000463	maturation of LSU-rRNA from tricistronic rRNA transcript (SSU-rRNA, 5.8S rRNA, LSU-rRNA)	14/1454	14/2120	0.00499593	0.0354872	0.0281943	BolI0098330/BolI0202160/BolI0259060/BolI0394410/BolI0508030/BolC2t11009/BolC4t22132/BolC4t28591/BolC7t43707/BolC9t55867/BolK_2g49610/BolK_4g69720/BolK_7g32390/BolK_9g28080	14
BP	GO:0009643	photosynthetic acclimation	14/1454	14/2120	0.00499593	0.0354872	0.0281943	BolI0067790/BolI0067800/BolI0125600/BolI0527860/BolC2t07310/BolC2t07311/BolC2t07312/BolC3t13790/BolC9t58101/BolK_2g14040/BolK_2g14060/BolK_2g14080/BolK_3g13460/BolK_9g50250	14
BP	GO:0010942	positive regulation of cell death	14/1454	14/2120	0.00499593	0.0354872	0.0281943	BolI0039650/BolI0060110/BolI0160630/BolI0538420/BolC1t04321/BolC2t06547/BolC3t13196/BolC3t17412/BolC8t52290/BolC9t59215/BolK_1g43520/BolK_3g07190/BolK_3g51020/BolK_9g60730	14
BP	GO:0016128	phytosteroid metabolic process	14/1454	14/2120	0.00499593	0.0354872	0.0281943	BolI0100440/BolI0100450/BolI0449000/BolI0509530/BolC2t11256/BolC2t11257/BolC2t11258/BolC8t49578/BolC8t49600/BolK_2g51960/BolK_2g51970/BolK_8g28170/BolK_8g28370/BolK_9g29820	14
BP	GO:0016131	brassinosteroid metabolic process	14/1454	14/2120	0.00499593	0.0354872	0.0281943	BolI0100440/BolI0100450/BolI0449000/BolI0509530/BolC2t11256/BolC2t11257/BolC2t11258/BolC8t49578/BolC8t49600/BolK_2g51960/BolK_2g51970/BolK_8g28170/BolK_8g28370/BolK_9g29820	14
BP	GO:0016556	mRNA modification	14/1454	14/2120	0.00499593	0.0354872	0.0281943	BolI0346150/BolI0356530/BolI0537200/BolI0548140/BolI0548150/BolC3t15610/BolC6t38589/BolC6t39730/BolC9t59091/BolC9t60186/BolK_6g45810/BolK_9g59620/BolK_9g70980/BolK_9g70990	14
BP	GO:0045596	negative regulation of cell differentiation	14/1454	14/2120	0.00499593	0.0354872	0.0281943	BolI0202150/BolI0208590/BolI0209290/BolI0225810/BolC4t22131/BolC4t22806/BolC4t22882/BolC4t24848/BolC6t37810/BolK_4g05530/BolK_4g12320/BolK_4g12990/BolK_4g32610/BolK_8g43750	14
BP	GO:0051651	maintenance of location in cell	14/1454	14/2120	0.00499593	0.0354872	0.0281943	BolI0059190/BolI0105050/BolI0110320/BolI0336360/BolI0459970/BolC2t12325/BolC3t20344/BolC6t37500/BolC8t50761/BolK_2g56780/BolK_2g62020/BolK_3g79280/BolK_6g22630/BolK_8g40070	14
BP	GO:0060627	regulation of vesicle-mediated transport	14/1454	14/2120	0.00499593	0.0354872	0.0281943	BolI0050170/BolI0152660/BolI0311810/BolI0548140/BolI0548150/BolC1t05520/BolC3t16587/BolC5t34600/BolC9t60186/BolK_1g55100/BolK_3g42670/BolK_5g57230/BolK_9g70980/BolK_9g70990	14
BP	GO:0022613	ribonucleoprotein complex biogenesis	88/1454	111/2120	0.00698734	0.0434743	0.03454	BolI0013450/BolI0068700/BolI0071340/BolI0083370/BolI0083490/BolI0098330/BolI0112590/BolI0112670/BolI0135540/BolI0148670/BolI0189630/BolI0202160/BolI0205530/BolI0228990/BolI0249310/BolI0259060/BolI0259950/BolI0345060/BolI0394410/BolI0436240/BolI0464210/BolI0472360/BolI0482080/BolI0500160/BolI0508030/BolI0514150/BolI0514300/BolI0521650/BolI0552410/BolI0564040/BolI0569260/BolI0570070/BolSC29t60516/B…	88
BP	GO:0000041	transition metal ion transport	13/1454	13/2120	0.00730494	0.0434743	0.03454	BolI0021540/BolI0336360/BolI0440240/BolI0459970/BolC1t02210/BolC6t37500/BolC7t45994/BolC8t48669/BolC8t50761/BolK_1g22840/BolK_6g22630/BolK_8g18970/BolK_8g40070	13
BP	GO:0006826	iron ion transport	13/1454	13/2120	0.00730494	0.0434743	0.03454	BolI0021540/BolI0336360/BolI0440240/BolI0459970/BolC1t02210/BolC6t37500/BolC7t45994/BolC8t48669/BolC8t50761/BolK_1g22840/BolK_6g22630/BolK_8g18970/BolK_8g40070	13
BP	GO:0007169	transmembrane receptor protein tyrosine kinase signaling pathway	13/1454	13/2120	0.00730494	0.0434743	0.03454	BolI0021540/BolI0195650/BolI0324970/BolI0440240/BolC1t02210/BolC3t21515/BolC6t36058/BolC7t45994/BolC8t48669/BolK_1g22840/BolK_3g91110/BolK_6g09160/BolK_8g18970	13
BP	GO:0009626	plant-type hypersensitive response	13/1454	13/2120	0.00730494	0.0434743	0.03454	BolI0039650/BolI0060110/BolI0160630/BolI0538420/BolC1t04321/BolC2t06547/BolC3t13196/BolC3t17412/BolC9t59215/BolK_1g43520/BolK_3g07190/BolK_3g51020/BolK_9g60730	13
BP	GO:0009834	plant-type secondary cell wall biogenesis	13/1454	13/2120	0.00730494	0.0434743	0.03454	BolI0198420/BolI0260460/BolI0268560/BolI0444840/BolC4t21772/BolC4t28728/BolC5t29842/BolC8t49158/BolC8t52290/BolK_4g01400/BolK_4g71370/BolK_5g09450/BolK_8g24060	13
BP	GO:0010053	root epidermal cell differentiation	13/1454	13/2120	0.00730494	0.0434743	0.03454	BolI0033520/BolI0179760/BolI0220500/BolI0239850/BolI0282000/BolC1t03594/BolC4t24188/BolC4t26520/BolC5t31279/BolK_1g36450/BolK_3g72550/BolK_4g26160/BolK_5g24310	13
BP	GO:0010054	trichoblast differentiation	13/1454	13/2120	0.00730494	0.0434743	0.03454	BolI0033520/BolI0179760/BolI0220500/BolI0239850/BolI0282000/BolC1t03594/BolC4t24188/BolC4t26520/BolC5t31279/BolK_1g36450/BolK_3g72550/BolK_4g26160/BolK_5g24310	13
BP	GO:0010218	response to far red light	13/1454	13/2120	0.00730494	0.0434743	0.03454	BolI0134720/BolI0209200/BolI0253160/BolI0380330/BolI0380340/BolC3t14723/BolC4t22870/BolC4t27976/BolC7t42058/BolK_3g22670/BolK_4g12910/BolK_4g63420/BolK_7g17030	13
BP	GO:0010466	negative regulation of peptidase activity	13/1454	13/2120	0.00730494	0.0434743	0.03454	BolI0393910/BolI0507810/BolI0509720/BolI0509750/BolC2t10969/BolC7t43661/BolC9t55847/BolC9t56041/BolK_2g49040/BolK_7g31790/BolK_9g27900/BolK_9g30040/BolK_9g30070	13
BP	GO:0010506	regulation of autophagy	13/1454	13/2120	0.00730494	0.0434743	0.03454	BolI0021540/BolI0153420/BolI0311360/BolI0440240/BolC1t02210/BolC3t16666/BolC5t34554/BolC7t45994/BolC8t48669/BolK_1g22840/BolK_3g43530/BolK_5g56830/BolK_8g18970	13
BP	GO:0010951	negative regulation of endopeptidase activity	13/1454	13/2120	0.00730494	0.0434743	0.03454	BolI0393910/BolI0507810/BolI0509720/BolI0509750/BolC2t10969/BolC7t43661/BolC9t55847/BolC9t56041/BolK_2g49040/BolK_7g31790/BolK_9g27900/BolK_9g30040/BolK_9g30070	13
BP	GO:0016126	sterol biosynthetic process	13/1454	13/2120	0.00730494	0.0434743	0.03454	BolI0046070/BolI0046190/BolI0046290/BolI0267320/BolI0444390/BolC1t05067/BolC1t05086/BolC5t29720/BolC8t49116/BolK_1g50720/BolK_1g50810/BolK_5g08150/BolK_8g23640	13
BP	GO:0033962	P-body assembly	13/1454	13/2120	0.00730494	0.0434743	0.03454	BolI0148670/BolI0259950/BolI0464210/BolI0482080/BolC3t16184/BolC4t28684/BolC8t51193/BolC9t52986/BolK_0g03730/BolK_3g38430/BolK_4g70800/BolK_6g27050/BolK_8g44860	13
BP	GO:0034050	programmed cell death induced by symbiont	13/1454	13/2120	0.00730494	0.0434743	0.03454	BolI0039650/BolI0060110/BolI0160630/BolI0538420/BolC1t04321/BolC2t06547/BolC3t13196/BolC3t17412/BolC9t59215/BolK_1g43520/BolK_3g07190/BolK_3g51020/BolK_9g60730	13
BP	GO:0045861	negative regulation of proteolysis	13/1454	13/2120	0.00730494	0.0434743	0.03454	BolI0393910/BolI0507810/BolI0509720/BolI0509750/BolC2t10969/BolC7t43661/BolC9t55847/BolC9t56041/BolK_2g49040/BolK_7g31790/BolK_9g27900/BolK_9g30040/BolK_9g30070	13
BP	GO:0048469	cell maturation	13/1454	13/2120	0.00730494	0.0434743	0.03454	BolI0033520/BolI0179760/BolI0220500/BolI0239850/BolI0282000/BolC1t03594/BolC4t24188/BolC4t26520/BolC5t31279/BolK_1g36450/BolK_3g72550/BolK_4g26160/BolK_5g24310	13
BP	GO:0048509	regulation of meristem development	13/1454	13/2120	0.00730494	0.0434743	0.03454	BolI0013700/BolI0187880/BolI0212690/BolI0411590/BolC1t01389/BolC3t20568/BolC4t23252/BolC7t45582/BolK_1g14440/BolK_3g20570/BolK_3g82350/BolK_4g16740/BolK_7g51170	13
BP	GO:0048571	long-day photoperiodism	13/1454	13/2120	0.00730494	0.0434743	0.03454	BolI0181300/BolI0283840/BolI0442200/BolI0477350/BolC3t19792/BolC5t29457/BolC5t31470/BolC8t48878/BolK_3g74590/BolK_5g05430/BolK_5g26380/BolK_8g21340/BolK_8g58200	13
BP	GO:0048574	long-day photoperiodism, flowering	13/1454	13/2120	0.00730494	0.0434743	0.03454	BolI0181300/BolI0283840/BolI0442200/BolI0477350/BolC3t19792/BolC5t29457/BolC5t31470/BolC8t48878/BolK_3g74590/BolK_5g05430/BolK_5g26380/BolK_8g21340/BolK_8g58200	13
BP	GO:0048581	negative regulation of post-embryonic development	13/1454	13/2120	0.00730494	0.0434743	0.03454	BolI0249360/BolI0442200/BolI0477350/BolI0547700/BolC4t27559/BolC5t29457/BolC8t48878/BolC9t60141/BolK_4g59220/BolK_5g05430/BolK_8g21340/BolK_8g58200/BolK_9g70540	13
BP	GO:0048586	regulation of long-day photoperiodism, flowering	13/1454	13/2120	0.00730494	0.0434743	0.03454	BolI0181300/BolI0283840/BolI0442200/BolI0477350/BolC3t19792/BolC5t29457/BolC5t31470/BolC8t48878/BolK_3g74590/BolK_5g05430/BolK_5g26380/BolK_8g21340/BolK_8g58200	13
BP	GO:0048764	trichoblast maturation	13/1454	13/2120	0.00730494	0.0434743	0.03454	BolI0033520/BolI0179760/BolI0220500/BolI0239850/BolI0282000/BolC1t03594/BolC4t24188/BolC4t26520/BolC5t31279/BolK_1g36450/BolK_3g72550/BolK_4g26160/BolK_5g24310	13
BP	GO:0048765	root hair cell differentiation	13/1454	13/2120	0.00730494	0.0434743	0.03454	BolI0033520/BolI0179760/BolI0220500/BolI0239850/BolI0282000/BolC1t03594/BolC4t24188/BolC4t26520/BolC5t31279/BolK_1g36450/BolK_3g72550/BolK_4g26160/BolK_5g24310	13
BP	GO:0051346	negative regulation of hydrolase activity	13/1454	13/2120	0.00730494	0.0434743	0.03454	BolI0393910/BolI0507810/BolI0509720/BolI0509750/BolC2t10969/BolC7t43661/BolC9t55847/BolC9t56041/BolK_2g49040/BolK_7g31790/BolK_9g27900/BolK_9g30040/BolK_9g30070	13
BP	GO:0052547	regulation of peptidase activity	13/1454	13/2120	0.00730494	0.0434743	0.03454	BolI0393910/BolI0507810/BolI0509720/BolI0509750/BolC2t10969/BolC7t43661/BolC9t55847/BolC9t56041/BolK_2g49040/BolK_7g31790/BolK_9g27900/BolK_9g30040/BolK_9g30070	13
BP	GO:0052548	regulation of endopeptidase activity	13/1454	13/2120	0.00730494	0.0434743	0.03454	BolI0393910/BolI0507810/BolI0509720/BolI0509750/BolC2t10969/BolC7t43661/BolC9t55847/BolC9t56041/BolK_2g49040/BolK_7g31790/BolK_9g27900/BolK_9g30040/BolK_9g30070	13
BP	GO:0090627	plant epidermal cell differentiation	13/1454	13/2120	0.00730494	0.0434743	0.03454	BolI0033520/BolI0179760/BolI0220500/BolI0239850/BolI0282000/BolC1t03594/BolC4t24188/BolC4t26520/BolC5t31279/BolK_1g36450/BolK_3g72550/BolK_4g26160/BolK_5g24310	13
BP	GO:2000116	regulation of cysteine-type endopeptidase activity	13/1454	13/2120	0.00730494	0.0434743	0.03454	BolI0393910/BolI0507810/BolI0509720/BolI0509750/BolC2t10969/BolC7t43661/BolC9t55847/BolC9t56041/BolK_2g49040/BolK_7g31790/BolK_9g27900/BolK_9g30040/BolK_9g30070	13
BP	GO:2000117	negative regulation of cysteine-type endopeptidase activity	13/1454	13/2120	0.00730494	0.0434743	0.03454	BolI0393910/BolI0507810/BolI0509720/BolI0509750/BolC2t10969/BolC7t43661/BolC9t55847/BolC9t56041/BolK_2g49040/BolK_7g31790/BolK_9g27900/BolK_9g30040/BolK_9g30070	13
BP	GO:0001932	regulation of protein phosphorylation	33/1454	38/2120	0.00812909	0.0473552	0.0376233	BolI0068700/BolI0094800/BolI0095240/BolI0153420/BolI0208590/BolI0209290/BolI0311360/BolI0390830/BolI0390860/BolI0390880/BolI0505650/BolC2t10562/BolC2t10651/BolC3t16666/BolC4t22806/BolC4t22882/BolC5t34554/BolC7t43290/BolC7t43295/BolC7t43296/BolC7t43297/BolC7t43298/BolC7t43299/BolC9t55588/BolK_2g45290/BolK_2g46420/BolK_3g43530/BolK_3g66210/BolK_4g12320/BolK_4g12990/BolK_5g56830/BolK_7g28620/BolK_9g…	33
BP	GO:0019220	regulation of phosphate metabolic process	33/1454	38/2120	0.00812909	0.0473552	0.0376233	BolI0068700/BolI0094800/BolI0095240/BolI0153420/BolI0208590/BolI0209290/BolI0311360/BolI0390830/BolI0390860/BolI0390880/BolI0505650/BolC2t10562/BolC2t10651/BolC3t16666/BolC4t22806/BolC4t22882/BolC5t34554/BolC7t43290/BolC7t43295/BolC7t43296/BolC7t43297/BolC7t43298/BolC7t43299/BolC9t55588/BolK_2g45290/BolK_2g46420/BolK_3g43530/BolK_3g66210/BolK_4g12320/BolK_4g12990/BolK_5g56830/BolK_7g28620/BolK_9g…	33
BP	GO:0042325	regulation of phosphorylation	33/1454	38/2120	0.00812909	0.0473552	0.0376233	BolI0068700/BolI0094800/BolI0095240/BolI0153420/BolI0208590/BolI0209290/BolI0311360/BolI0390830/BolI0390860/BolI0390880/BolI0505650/BolC2t10562/BolC2t10651/BolC3t16666/BolC4t22806/BolC4t22882/BolC5t34554/BolC7t43290/BolC7t43295/BolC7t43296/BolC7t43297/BolC7t43298/BolC7t43299/BolC9t55588/BolK_2g45290/BolK_2g46420/BolK_3g43530/BolK_3g66210/BolK_4g12320/BolK_4g12990/BolK_5g56830/BolK_7g28620/BolK_9g…	33
BP	GO:0051174	regulation of phosphorus metabolic process	33/1454	38/2120	0.00812909	0.0473552	0.0376233	BolI0068700/BolI0094800/BolI0095240/BolI0153420/BolI0208590/BolI0209290/BolI0311360/BolI0390830/BolI0390860/BolI0390880/BolI0505650/BolC2t10562/BolC2t10651/BolC3t16666/BolC4t22806/BolC4t22882/BolC5t34554/BolC7t43290/BolC7t43295/BolC7t43296/BolC7t43297/BolC7t43298/BolC7t43299/BolC9t55588/BolK_2g45290/BolK_2g46420/BolK_3g43530/BolK_3g66210/BolK_4g12320/BolK_4g12990/BolK_5g56830/BolK_7g28620/BolK_9g…	33
BP	GO:0000902	cell morphogenesis	46/1454	55/2120	0.0083729	0.0485188	0.0385478	BolI0001550/BolI0029490/BolI0033520/BolI0164230/BolI0173110/BolI0184680/BolI0202150/BolI0220500/BolI0225810/BolI0239850/BolI0344250/BolI0359320/BolI0411940/BolI0419640/BolI0422190/BolC1t00151/BolC1t03078/BolC1t03594/BolC2t09332/BolC3t17821/BolC3t18851/BolC3t20172/BolC4t22131/BolC4t24188/BolC4t24848/BolC4t26520/BolC6t37810/BolC6t38367/BolC6t40009/BolC7t45616/BolC7t46400/BolC7t46660/BolK_0g02140/Bo…	46
BP	GO:0048284	organelle fusion	36/1454	42/2120	0.0089645	0.0516749	0.0410554	BolI0050170/BolI0051550/BolI0116470/BolI0134720/BolI0152660/BolI0209200/BolI0253160/BolI0311810/BolI0313940/BolI0366420/BolI0425880/BolI0479750/BolI0542690/BolC1t05520/BolC1t05677/BolC3t14723/BolC3t16587/BolC4t22870/BolC4t27976/BolC5t29074/BolC5t34600/BolC5t34810/BolC8t46954/BolK_1g55100/BolK_1g56590/BolK_2g03290/BolK_3g04280/BolK_3g22670/BolK_3g42670/BolK_4g12910/BolK_4g63420/BolK_5g57230/BolK_5…	36
BP	GO:0071554	cell wall organization or biogenesis	97/1454	124/2120	0.00962181	0.0551751	0.0438362	BolI0020540/BolI0061570/BolI0061680/BolI0094800/BolI0120360/BolI0120720/BolI0149550/BolI0153370/BolI0159050/BolI0180500/BolI0198420/BolI0212690/BolI0220610/BolI0260460/BolI0261350/BolI0261360/BolI0268560/BolI0311340/BolI0316670/BolI0366420/BolI0372410/BolI0390860/BolI0390880/BolI0415260/BolI0425880/BolI0426170/BolI0426180/BolI0444840/BolI0479480/BolI0479510/BolI0479520/BolI0479530/BolI0479750/Bol…	97
BP	GO:0007346	regulation of mitotic cell cycle	17/1454	18/2120	0.0101887	0.0551988	0.0438551	BolI0094800/BolI0390830/BolI0390860/BolI0390880/BolI0505650/BolC2t10562/BolC7t43290/BolC7t43295/BolC7t43296/BolC7t43297/BolC7t43298/BolC7t43299/BolC9t55588/BolK_2g45290/BolK_3g66210/BolK_7g28620/BolK_9g25230	17
BP	GO:0043086	negative regulation of catalytic activity	25/1454	28/2120	0.0102105	0.0551988	0.0438551	BolI0040740/BolI0058310/BolI0117180/BolI0335440/BolI0393910/BolI0507810/BolI0509720/BolI0509750/BolI0541700/BolI0541710/BolC2t06371/BolC2t10969/BolC7t43661/BolC9t55847/BolC9t56041/BolC9t59537/BolK_1g44720/BolK_2g03950/BolK_2g49040/BolK_3g05010/BolK_7g31790/BolK_9g27900/BolK_9g30040/BolK_9g30070/BolK_9g64190	25
BP	GO:0010200	response to chitin	32/1454	37/2120	0.0104591	0.0551988	0.0438551	BolI0036910/BolI0067790/BolI0067800/BolI0125600/BolI0145600/BolI0209880/BolI0292470/BolI0293080/BolI0379130/BolI0512590/BolI0527860/BolI0579990/BolI0580390/BolC2t07310/BolC2t07311/BolC2t07312/BolC3t13790/BolC3t15857/BolC5t32498/BolC5t32569/BolC7t41923/BolC9t56365/BolC9t58101/BolK_1g40620/BolK_2g14040/BolK_2g14060/BolK_2g14080/BolK_3g13460/BolK_3g34990/BolK_5g37040/BolK_9g33350/BolK_9g50250	32
BP	GO:0000266	mitochondrial fission	12/1454	12/2120	0.0106788	0.0551988	0.0438551	BolI0033520/BolI0220500/BolI0265990/BolI0443360/BolC1t03594/BolC4t24188/BolC5t29591/BolC8t48991/BolK_1g36450/BolK_4g26160/BolK_5g06800/BolK_8g22570	12
BP	GO:0006575	cellular modified amino acid metabolic process	12/1454	12/2120	0.0106788	0.0551988	0.0438551	BolI0011550/BolI0075500/BolI0124600/BolI0221870/BolI0332880/BolI0342660/BolI0347840/BolI0444250/BolI0523630/BolI0529660/BolI0531630/BolC3t17057	12
BP	GO:0006767	water-soluble vitamin metabolic process	12/1454	12/2120	0.0106788	0.0551988	0.0438551	BolI0011550/BolI0075500/BolI0124600/BolI0221870/BolI0332880/BolI0342660/BolI0347840/BolI0444250/BolI0523630/BolI0529660/BolI0531630/BolC3t17057	12
BP	GO:0006857	oligopeptide transport	12/1454	12/2120	0.0106788	0.0551988	0.0438551	BolI0111000/BolI0506460/BolI0506470/BolI0506480/BolC2t12403/BolC9t55690/BolC9t55691/BolC9t55692/BolK_2g62800/BolK_9g26420/BolK_9g26430/BolK_9g26450	12
BP	GO:0010043	response to zinc ion	12/1454	12/2120	0.0106788	0.0551988	0.0438551	BolI0136360/BolI0136390/BolI0254970/BolI0254980/BolC3t14903/BolC3t14905/BolC4t28169/BolC4t28170/BolK_3g24440/BolK_3g24460/BolK_4g65320/BolK_4g65330	12
BP	GO:0010256	endomembrane system organization	12/1454	12/2120	0.0106788	0.0551988	0.0438551	BolI0051550/BolI0281010/BolI0313940/BolI0449420/BolC1t05677/BolC5t31164/BolC5t34810/BolC8t49632/BolK_1g56590/BolK_5g23150/BolK_5g59480/BolK_8g28690	12
BP	GO:0015939	pantothenate metabolic process	12/1454	12/2120	0.0106788	0.0551988	0.0438551	BolI0011550/BolI0075500/BolI0124600/BolI0221870/BolI0332880/BolI0342660/BolI0347840/BolI0444250/BolI0523630/BolI0529660/BolI0531630/BolC3t17057	12
BP	GO:0015940	pantothenate biosynthetic process	12/1454	12/2120	0.0106788	0.0551988	0.0438551	BolI0011550/BolI0075500/BolI0124600/BolI0221870/BolI0332880/BolI0342660/BolI0347840/BolI0444250/BolI0523630/BolI0529660/BolI0531630/BolC3t17057	12
BP	GO:0032386	regulation of intracellular transport	12/1454	12/2120	0.0106788	0.0551988	0.0438551	BolI0202150/BolI0225810/BolC2t07263/BolC4t22131/BolC4t24848/BolC6t37810/BolC7t41739/BolC8t47668/BolK_4g05530/BolK_4g32610/BolK_8g43750/BolK_9g44980	12
BP	GO:0033157	regulation of intracellular protein transport	12/1454	12/2120	0.0106788	0.0551988	0.0438551	BolI0202150/BolI0225810/BolC2t07263/BolC4t22131/BolC4t24848/BolC6t37810/BolC7t41739/BolC8t47668/BolK_4g05530/BolK_4g32610/BolK_8g43750/BolK_9g44980	12
BP	GO:0035672	oligopeptide transmembrane transport	12/1454	12/2120	0.0106788	0.0551988	0.0438551	BolI0111000/BolI0506460/BolI0506470/BolI0506480/BolC2t12403/BolC9t55690/BolC9t55691/BolC9t55692/BolK_2g62800/BolK_9g26420/BolK_9g26430/BolK_9g26450	12
BP	GO:0042364	water-soluble vitamin biosynthetic process	12/1454	12/2120	0.0106788	0.0551988	0.0438551	BolI0011550/BolI0075500/BolI0124600/BolI0221870/BolI0332880/BolI0342660/BolI0347840/BolI0444250/BolI0523630/BolI0529660/BolI0531630/BolC3t17057	12
BP	GO:0042398	cellular modified amino acid biosynthetic process	12/1454	12/2120	0.0106788	0.0551988	0.0438551	BolI0011550/BolI0075500/BolI0124600/BolI0221870/BolI0332880/BolI0342660/BolI0347840/BolI0444250/BolI0523630/BolI0529660/BolI0531630/BolC3t17057	12
BP	GO:0042537	benzene-containing compound metabolic process	12/1454	12/2120	0.0106788	0.0551988	0.0438551	BolI0060110/BolI0144080/BolI0242950/BolI0538420/BolC2t06547/BolC3t13196/BolC3t15686/BolC9t59215/BolK_3g07190/BolK_3g33290/BolK_4g52230/BolK_9g60730	12
BP	GO:0051223	regulation of protein transport	12/1454	12/2120	0.0106788	0.0551988	0.0438551	BolI0202150/BolI0225810/BolC2t07263/BolC4t22131/BolC4t24848/BolC6t37810/BolC7t41739/BolC8t47668/BolK_4g05530/BolK_4g32610/BolK_8g43750/BolK_9g44980	12
BP	GO:0051668	localization within membrane	12/1454	12/2120	0.0106788	0.0551988	0.0438551	BolI0128400/BolI0141970/BolI0202150/BolI0225810/BolC3t14066/BolC4t22131/BolC4t24848/BolC6t37810/BolK_3g16180/BolK_4g05530/BolK_4g32610/BolK_8g43750	12
BP	GO:0070201	regulation of establishment of protein localization	12/1454	12/2120	0.0106788	0.0551988	0.0438551	BolI0202150/BolI0225810/BolC2t07263/BolC4t22131/BolC4t24848/BolC6t37810/BolC7t41739/BolC8t47668/BolK_4g05530/BolK_4g32610/BolK_8g43750/BolK_9g44980	12
BP	GO:0090087	regulation of peptide transport	12/1454	12/2120	0.0106788	0.0551988	0.0438551	BolI0202150/BolI0225810/BolC2t07263/BolC4t22131/BolC4t24848/BolC6t37810/BolC7t41739/BolC8t47668/BolK_4g05530/BolK_4g32610/BolK_8g43750/BolK_9g44980	12
BP	GO:0009832	plant-type cell wall biogenesis	44/1454	53/2120	0.0128662	0.0658871	0.0523468	BolI0061680/BolI0120720/BolI0149550/BolI0153370/BolI0180500/BolI0198420/BolI0260460/BolI0268560/BolI0311340/BolI0316670/BolI0366420/BolI0425880/BolI0444840/BolI0479750/BolI0536200/BolC1t05916/BolC2t06713/BolC3t13342/BolC3t19692/BolC4t21772/BolC4t28728/BolC5t29074/BolC5t29842/BolC5t34552/BolC5t35097/BolC8t46954/BolC8t49158/BolC8t52290/BolC9t58987/BolK_1g58920/BolK_2g07460/BolK_3g08840/BolK_3g39390…	44
BP	GO:0042546	cell wall biogenesis	44/1454	53/2120	0.0128662	0.0658871	0.0523468	BolI0061680/BolI0120720/BolI0149550/BolI0153370/BolI0180500/BolI0198420/BolI0260460/BolI0268560/BolI0311340/BolI0316670/BolI0366420/BolI0425880/BolI0444840/BolI0479750/BolI0536200/BolC1t05916/BolC2t06713/BolC3t13342/BolC3t19692/BolC4t21772/BolC4t28728/BolC5t29074/BolC5t29842/BolC5t34552/BolC5t35097/BolC8t46954/BolC8t49158/BolC8t52290/BolC9t58987/BolK_1g58920/BolK_2g07460/BolK_3g08840/BolK_3g39390…	44
BP	GO:0046686	response to cadmium ion	75/1454	95/2120	0.015047	0.0747122	0.0593583	BolI0047270/BolI0052360/BolI0052760/BolI0061680/BolI0120720/BolI0126660/BolI0145600/BolI0150250/BolI0155350/BolI0232910/BolI0249360/BolI0254360/BolI0268890/BolI0268960/BolI0268970/BolI0304920/BolI0315230/BolI0315430/BolI0445700/BolI0474310/BolI0479050/BolI0512590/BolI0533660/BolI0536200/BolI0547700/BolC1t05199/BolC1t05761/BolC1t05800/BolC2t06713/BolC3t13342/BolC3t14779/BolC3t15857/BolC3t16338/Bol…	75
BP	GO:0006612	protein targeting to membrane	11/1454	11/2120	0.0156075	0.0747122	0.0593583	BolI0128400/BolI0202150/BolI0225810/BolC3t14066/BolC4t22131/BolC4t24848/BolC6t37810/BolK_3g16180/BolK_4g05530/BolK_4g32610/BolK_8g43750	11
BP	GO:0008299	isoprenoid biosynthetic process	11/1454	11/2120	0.0156075	0.0747122	0.0593583	BolI0004580/BolI0268960/BolI0268970/BolI0479050/BolC1t00431/BolC5t29886/BolC5t33702/BolC7t40977/BolK_1g04830/BolK_5g09900/BolK_5g48190	11
BP	GO:0015739	sialic acid transport	11/1454	11/2120	0.0156075	0.0747122	0.0593583	BolI0139510/BolI0226350/BolI0258410/BolI0462760/BolC3t15235/BolC4t24909/BolC4t28525/BolC8t51041/BolK_4g33110/BolK_4g69050/BolK_8g43100	11
BP	GO:0031123	RNA 3'-end processing	11/1454	11/2120	0.0156075	0.0747122	0.0593583	BolI0113790/BolI0135540/BolI0310820/BolI0335120/BolI0457370/BolC3t12672/BolC3t14815/BolC5t34499/BolC6t37329/BolC8t50486/BolK_4g16080	11
BP	GO:0031124	mRNA 3'-end processing	11/1454	11/2120	0.0156075	0.0747122	0.0593583	BolI0113790/BolI0135540/BolI0310820/BolI0335120/BolI0457370/BolC3t12672/BolC3t14815/BolC5t34499/BolC6t37329/BolC8t50486/BolK_4g16080	11
BP	GO:0033119	negative regulation of RNA splicing	11/1454	11/2120	0.0156075	0.0747122	0.0593583	BolI0113790/BolI0135540/BolI0310820/BolI0335120/BolI0457370/BolC3t12672/BolC3t14815/BolC5t34499/BolC6t37329/BolC8t50486/BolK_4g16080	11
BP	GO:0036503	ERAD pathway	11/1454	11/2120	0.0156075	0.0747122	0.0593583	BolI0064850/BolI0123700/BolI0395740/BolI0508890/BolC2t11200/BolC7t43877/BolC9t55957/BolK_2g10770/BolK_3g11530/BolK_7g33990/BolK_9g29100	11
BP	GO:0045324	late endosome to vacuole transport	11/1454	11/2120	0.0156075	0.0747122	0.0593583	BolI0059190/BolI0105050/BolI0110320/BolC2t10121/BolC2t12325/BolC3t20344/BolC9t56114/BolK_2g56780/BolK_2g62020/BolK_3g79280/BolK_9g30780	11
BP	GO:0048025	negative regulation of mRNA splicing, via spliceosome	11/1454	11/2120	0.0156075	0.0747122	0.0593583	BolI0113790/BolI0135540/BolI0310820/BolI0335120/BolI0457370/BolC3t12672/BolC3t14815/BolC5t34499/BolC6t37329/BolC8t50486/BolK_4g16080	11
BP	GO:0050686	negative regulation of mRNA processing	11/1454	11/2120	0.0156075	0.0747122	0.0593583	BolI0113790/BolI0135540/BolI0310820/BolI0335120/BolI0457370/BolC3t12672/BolC3t14815/BolC5t34499/BolC6t37329/BolC8t50486/BolK_4g16080	11
BP	GO:0051260	protein homooligomerization	11/1454	11/2120	0.0156075	0.0747122	0.0593583	BolI0293080/BolI0395740/BolI0508890/BolI0580390/BolC2t11200/BolC5t32569/BolC7t43877/BolC9t55957/BolK_5g37040/BolK_7g33990/BolK_9g29100	11
BP	GO:0051289	protein homotetramerization	11/1454	11/2120	0.0156075	0.0747122	0.0593583	BolI0293080/BolI0395740/BolI0508890/BolI0580390/BolC2t11200/BolC5t32569/BolC7t43877/BolC9t55957/BolK_5g37040/BolK_7g33990/BolK_9g29100	11
BP	GO:0072657	protein localization to membrane	11/1454	11/2120	0.0156075	0.0747122	0.0593583	BolI0128400/BolI0202150/BolI0225810/BolC3t14066/BolC4t22131/BolC4t24848/BolC6t37810/BolK_3g16180/BolK_4g05530/BolK_4g32610/BolK_8g43750	11
BP	GO:0090150	establishment of protein localization to membrane	11/1454	11/2120	0.0156075	0.0747122	0.0593583	BolI0128400/BolI0202150/BolI0225810/BolC3t14066/BolC4t22131/BolC4t24848/BolC6t37810/BolK_3g16180/BolK_4g05530/BolK_4g32610/BolK_8g43750	11
BP	GO:0032989	cellular component morphogenesis	49/1454	60/2120	0.0159267	0.0759106	0.0603104	BolI0001550/BolI0012770/BolI0029490/BolI0033520/BolI0164230/BolI0173110/BolI0184680/BolI0202150/BolI0220500/BolI0225810/BolI0239850/BolI0344250/BolI0359320/BolI0411080/BolI0411940/BolI0422190/BolC1t00151/BolC1t03078/BolC1t03594/BolC2t09332/BolC2t11611/BolC3t17821/BolC3t18851/BolC3t20172/BolC4t22131/BolC4t24188/BolC4t24848/BolC4t26520/BolC6t37810/BolC6t38367/BolC6t40009/BolC7t45531/BolC7t45616/Bol…	49
BP	GO:0006972	hyperosmotic response	23/1454	26/2120	0.0177419	0.0841975	0.0668944	BolI0067790/BolI0067800/BolI0125600/BolI0506460/BolI0506470/BolI0506480/BolI0527860/BolC2t07310/BolC2t07311/BolC2t07312/BolC3t13790/BolC9t55690/BolC9t55691/BolC9t55692/BolC9t58101/BolK_2g14040/BolK_2g14060/BolK_2g14080/BolK_3g13460/BolK_9g26420/BolK_9g26430/BolK_9g26450/BolK_9g50250	23
BP	GO:0016050	vesicle organization	33/1454	39/2120	0.0182079	0.0860382	0.0683567	BolI0050170/BolI0051550/BolI0116470/BolI0152660/BolI0281010/BolI0311810/BolI0313940/BolI0366420/BolI0425880/BolI0449420/BolI0479750/BolI0542690/BolC1t05520/BolC1t05677/BolC3t16587/BolC5t29074/BolC5t31164/BolC5t34600/BolC5t34810/BolC8t46954/BolC8t49632/BolK_1g55100/BolK_1g56590/BolK_2g03290/BolK_3g04280/BolK_3g42670/BolK_5g23150/BolK_5g57230/BolK_5g59480/BolK_8g00240/BolK_8g28690/BolK_8g60380/BolK…	33
BP	GO:0042127	regulation of cell population proliferation	19/1454	21/2120	0.019442	0.0914012	0.0726176	BolI0083490/BolI0189630/BolI0208590/BolI0209290/BolI0425220/BolI0436240/BolC2t10305/BolC4t22806/BolC4t22882/BolC8t46879/BolC8t48208/BolK_2g32010/BolK_3g84140/BolK_4g12320/BolK_4g12990/BolK_8g09440/BolK_8g14410/BolK_8g30350/BolK_9g00520	19
BP	GO:0060560	developmental growth involved in morphogenesis	42/1454	51/2120	0.0195089	0.0914012	0.0726176	BolI0001550/BolI0029490/BolI0164230/BolI0173110/BolI0179760/BolI0184680/BolI0202150/BolI0225810/BolI0239850/BolI0282000/BolI0344250/BolI0359320/BolI0411940/BolI0422190/BolC1t00151/BolC1t03078/BolC2t09332/BolC3t17821/BolC3t18851/BolC3t20172/BolC4t22131/BolC4t24848/BolC4t26520/BolC5t31279/BolC6t37810/BolC6t38367/BolC6t40009/BolC7t45616/BolC7t46660/BolK_0g02140/BolK_1g01780/BolK_3g64570/BolK_3g72550…	42
BP	GO:0009739	response to gibberellin	15/1454	16/2120	0.0196279	0.0915691	0.0727511	BolI0344250/BolI0359320/BolI0442200/BolI0477350/BolC2t09332/BolC5t29457/BolC6t38367/BolC6t40009/BolC7t40977/BolC8t48878/BolK_5g05430/BolK_6g32000/BolK_6g48700/BolK_8g21340/BolK_8g58200	15
BP	GO:0031329	regulation of cellular catabolic process	26/1454	30/2120	0.0201242	0.0934882	0.0742757	BolI0021540/BolI0064850/BolI0123700/BolI0153420/BolI0311360/BolI0440240/BolI0478800/BolI0478810/BolI0490220/BolC1t02210/BolC3t16666/BolC5t34554/BolC7t45994/BolC8t48669/BolC8t52646/BolC8t52648/BolC9t53836/BolK_1g22840/BolK_2g10770/BolK_3g11530/BolK_3g43530/BolK_5g56830/BolK_8g18970/BolK_8g59490/BolK_8g59500/BolK_9g08550	26
BP	GO:0044281	small molecule metabolic process	168/1454	225/2120	0.0212629	0.098363	0.0781487	BolI0004580/BolI0011550/BolI0012770/BolI0052360/BolI0060110/BolI0061570/BolI0061680/BolI0075500/BolI0086200/BolI0097550/BolI0115830/BolI0120360/BolI0120720/BolI0124600/BolI0131540/BolI0131570/BolI0144080/BolI0149320/BolI0149550/BolI0150250/BolI0150360/BolI0153370/BolI0166980/BolI0215120/BolI0221870/BolI0229390/BolI0229400/BolI0232910/BolI0236760/BolI0242950/BolI0248470/BolI0248480/BolI0268890/Bol…	168
BP	GO:0032269	negative regulation of cellular protein metabolic process	29/1454	34/2120	0.0217884	0.0992019	0.0788152	BolI0068700/BolI0208590/BolI0209290/BolI0393910/BolI0478800/BolI0478810/BolI0490220/BolI0507810/BolI0509720/BolI0509750/BolC2t10969/BolC4t22806/BolC4t22882/BolC7t43661/BolC8t52646/BolC8t52648/BolC9t53836/BolC9t55847/BolC9t56041/BolK_2g49040/BolK_4g12320/BolK_4g12990/BolK_7g31790/BolK_8g59490/BolK_8g59500/BolK_9g08550/BolK_9g27900/BolK_9g30040/BolK_9g30070	29
BP	GO:0051248	negative regulation of protein metabolic process	29/1454	34/2120	0.0217884	0.0992019	0.0788152	BolI0068700/BolI0208590/BolI0209290/BolI0393910/BolI0478800/BolI0478810/BolI0490220/BolI0507810/BolI0509720/BolI0509750/BolC2t10969/BolC4t22806/BolC4t22882/BolC7t43661/BolC8t52646/BolC8t52648/BolC9t53836/BolC9t55847/BolC9t56041/BolK_2g49040/BolK_4g12320/BolK_4g12990/BolK_7g31790/BolK_8g59490/BolK_8g59500/BolK_9g08550/BolK_9g27900/BolK_9g30040/BolK_9g30070	29
BP	GO:0000154	rRNA modification	10/1454	10/2120	0.0228059	0.0992019	0.0788152	BolI0083490/BolI0189630/BolI0436240/BolC2t10305/BolC8t48208/BolK_2g32010/BolK_3g84140/BolK_8g14410/BolK_8g30350/BolK_9g00520	10
BP	GO:0000244	spliceosomal tri-snRNP complex assembly	10/1454	10/2120	0.0228059	0.0992019	0.0788152	BolI0013450/BolI0205530/BolI0249310/BolC1t01360/BolC4t22470/BolC4t27552/BolK_1g14190/BolK_4g09650/BolK_4g59130/BolK_5g38570	10
BP	GO:0000387	spliceosomal snRNP assembly	10/1454	10/2120	0.0228059	0.0992019	0.0788152	BolI0013450/BolI0205530/BolI0249310/BolC1t01360/BolC4t22470/BolC4t27552/BolK_1g14190/BolK_4g09650/BolK_4g59130/BolK_5g38570	10
BP	GO:0009932	cell tip growth	10/1454	10/2120	0.0228059	0.0992019	0.0788152	BolI0029490/BolI0173110/BolI0239850/BolI0411940/BolC1t03078/BolC3t18851/BolC4t26520/BolC7t45616/BolK_3g64570/BolK_7g51550	10
BP	GO:0031167	rRNA methylation	10/1454	10/2120	0.0228059	0.0992019	0.0788152	BolI0083490/BolI0189630/BolI0436240/BolC2t10305/BolC8t48208/BolK_2g32010/BolK_3g84140/BolK_8g14410/BolK_8g30350/BolK_9g00520	10
BP	GO:0032496	response to lipopolysaccharide	10/1454	10/2120	0.0228059	0.0992019	0.0788152	BolI0013450/BolI0205530/BolI0249310/BolC1t01360/BolC4t22470/BolC4t27552/BolK_1g14190/BolK_4g09650/BolK_4g59130/BolK_5g38570	10
BP	GO:0044782	cilium organization	10/1454	10/2120	0.0228059	0.0992019	0.0788152	BolI0013630/BolI0512130/BolI0533240/BolI0533310/BolC1t01378/BolC6t37230/BolC9t58670/BolC9t58677/BolC9t58682/BolK_4g32370	10
BP	GO:0060271	cilium assembly	10/1454	10/2120	0.0228059	0.0992019	0.0788152	BolI0013630/BolI0512130/BolI0533240/BolI0533310/BolC1t01378/BolC6t37230/BolC9t58670/BolC9t58677/BolC9t58682/BolK_4g32370	10
BP	GO:0070475	rRNA base methylation	10/1454	10/2120	0.0228059	0.0992019	0.0788152	BolI0083490/BolI0189630/BolI0436240/BolC2t10305/BolC8t48208/BolK_2g32010/BolK_3g84140/BolK_8g14410/BolK_8g30350/BolK_9g00520	10
BP	GO:0071219	cellular response to molecule of bacterial origin	10/1454	10/2120	0.0228059	0.0992019	0.0788152	BolI0013450/BolI0205530/BolI0249310/BolC1t01360/BolC4t22470/BolC4t27552/BolK_1g14190/BolK_4g09650/BolK_4g59130/BolK_5g38570	10
BP	GO:0071222	cellular response to lipopolysaccharide	10/1454	10/2120	0.0228059	0.0992019	0.0788152	BolI0013450/BolI0205530/BolI0249310/BolC1t01360/BolC4t22470/BolC4t27552/BolK_1g14190/BolK_4g09650/BolK_4g59130/BolK_5g38570	10
BP	GO:1901796	regulation of signal transduction by p53 class mediator	10/1454	10/2120	0.0228059	0.0992019	0.0788152	BolI0083490/BolI0189630/BolI0436240/BolC2t10305/BolC8t48208/BolK_2g32010/BolK_3g84140/BolK_8g14410/BolK_8g30350/BolK_9g00520	10
BP	GO:0032259	methylation	32/1454	38/2120	0.0228858	0.0992019	0.0788152	BolI0068700/BolI0083490/BolI0189630/BolI0208590/BolI0209290/BolI0280840/BolI0436240/BolI0451950/BolI0537200/BolI0548140/BolI0548150/BolC2t10305/BolC3t15610/BolC4t22806/BolC4t22882/BolC5t31145/BolC8t48208/BolC8t49911/BolC9t59091/BolC9t60186/BolK_2g32010/BolK_3g84140/BolK_4g12320/BolK_4g12990/BolK_5g22990/BolK_8g14410/BolK_8g30350/BolK_8g31510/BolK_9g00520/BolK_9g59620/BolK_9g70980/BolK_9g70990	32
BP	GO:0051093	negative regulation of developmental process	32/1454	38/2120	0.0228858	0.0992019	0.0788152	BolI0121050/BolI0202150/BolI0208590/BolI0209290/BolI0225810/BolI0249360/BolI0442200/BolI0477350/BolI0535880/BolI0547700/BolC4t22131/BolC4t22806/BolC4t22882/BolC4t24848/BolC4t27559/BolC5t29457/BolC6t37810/BolC8t48878/BolC9t58951/BolC9t60141/BolK_3g09160/BolK_4g05530/BolK_4g12320/BolK_4g12990/BolK_4g32610/BolK_4g59220/BolK_5g05430/BolK_8g21340/BolK_8g43750/BolK_8g58200/BolK_9g58320/BolK_9g70540	32
BP	GO:0090558	plant epidermis development	14/1454	15/2120	0.0271146	0.117071	0.0930124	BolI0033520/BolI0179760/BolI0220500/BolI0239850/BolI0282000/BolC1t03594/BolC4t24188/BolC4t26520/BolC5t31279/BolK_0g02140/BolK_1g36450/BolK_3g72550/BolK_4g26160/BolK_5g24310	14
BP	GO:0009698	phenylpropanoid metabolic process	31/1454	37/2120	0.0286494	0.123215	0.0978935	BolI0131540/BolI0131570/BolI0180500/BolI0215120/BolI0248470/BolI0248480/BolI0426170/BolI0426180/BolI0479480/BolI0479510/BolI0479520/BolC3t14389/BolC3t14391/BolC3t19692/BolC4t23544/BolC4t27444/BolC4t27445/BolC8t46982/BolC8t52714/BolC8t52718/BolC8t52719/BolK_3g19450/BolK_3g19470/BolK_3g73670/BolK_4g19680/BolK_4g58240/BolK_4g58250/BolK_8g00590/BolK_8g60170/BolK_8g60200/BolK_8g60210	31
BP	GO:0006810	transport	313/1454	432/2120	0.0290311	0.123888	0.0984285	BolI0021540/BolI0024430/BolI0033520/BolI0050170/BolI0051550/BolI0059190/BolI0059660/BolI0064470/BolI0071340/BolI0088090/BolI0105050/BolI0107350/BolI0110320/BolI0111000/BolI0112580/BolI0113790/BolI0116470/BolI0118610/BolI0123350/BolI0128400/BolI0135540/BolI0135900/BolI0139510/BolI0141970/BolI0144160/BolI0150360/BolI0152660/BolI0169030/BolI0196820/BolI0202150/BolI0220500/BolI0225150/BolI0225810/Bol…	313
BP	GO:0051234	establishment of localization	313/1454	432/2120	0.0290311	0.123888	0.0984285	BolI0021540/BolI0024430/BolI0033520/BolI0050170/BolI0051550/BolI0059190/BolI0059660/BolI0064470/BolI0071340/BolI0088090/BolI0105050/BolI0107350/BolI0110320/BolI0111000/BolI0112580/BolI0113790/BolI0116470/BolI0118610/BolI0123350/BolI0128400/BolI0135540/BolI0135900/BolI0139510/BolI0141970/BolI0144160/BolI0150360/BolI0152660/BolI0169030/BolI0196820/BolI0202150/BolI0220500/BolI0225150/BolI0225810/Bol…	313
BP	GO:0061024	membrane organization	34/1454	41/2120	0.0291779	0.124034	0.0985442	BolI0050170/BolI0051550/BolI0116470/BolI0152660/BolI0281010/BolI0311810/BolI0313940/BolI0366420/BolI0425880/BolI0449420/BolI0479750/BolI0542690/BolC1t03453/BolC1t05520/BolC1t05677/BolC3t16587/BolC5t29074/BolC5t31164/BolC5t34600/BolC5t34810/BolC8t46954/BolC8t49632/BolK_1g55100/BolK_1g56590/BolK_2g03290/BolK_3g04280/BolK_3g42670/BolK_5g23150/BolK_5g57230/BolK_5g59480/BolK_8g00240/BolK_8g28690/BolK_…	34
BP	GO:0009991	response to extracellular stimulus	37/1454	45/2120	0.0293171	0.124147	0.0986338	BolI0052760/BolI0124820/BolI0153420/BolI0245610/BolI0245620/BolI0311360/BolI0315430/BolI0399030/BolI0435080/BolI0484450/BolI0485240/BolI0529540/BolI0533660/BolC1t05800/BolC3t13712/BolC3t16666/BolC4t27140/BolC4t27141/BolC5t34554/BolC5t34966/BolC7t44275/BolC9t53241/BolC9t53318/BolC9t58281/BolC9t58723/BolK_1g57740/BolK_3g12650/BolK_3g43530/BolK_4g55060/BolK_4g55090/BolK_5g56830/BolK_5g61120/BolK_7g0…	37
BP	GO:0051246	regulation of protein metabolic process	94/1454	123/2120	0.0314409	0.132124	0.104972	BolI0064850/BolI0068700/BolI0094800/BolI0095240/BolI0123700/BolI0148670/BolI0153420/BolI0208590/BolI0209290/BolI0232800/BolI0259950/BolI0281010/BolI0311360/BolI0390830/BolI0390860/BolI0390880/BolI0393910/BolI0395620/BolI0407830/BolI0407840/BolI0407850/BolI0407860/BolI0464210/BolI0478800/BolI0478810/BolI0482080/BolI0490220/BolI0505650/BolI0507810/BolI0508830/BolI0509720/BolI0509750/BolC2t10562/Bol…	94
BP	GO:1901698	response to nitrogen compound	94/1454	123/2120	0.0314409	0.132124	0.104972	BolI0021540/BolI0036910/BolI0052760/BolI0064850/BolI0067790/BolI0067800/BolI0068700/BolI0123700/BolI0125600/BolI0145600/BolI0153420/BolI0209880/BolI0212690/BolI0263850/BolI0263860/BolI0292470/BolI0293080/BolI0311360/BolI0315430/BolI0379130/BolI0395740/BolI0427800/BolI0440240/BolI0477760/BolI0477770/BolI0506460/BolI0506470/BolI0506480/BolI0508890/BolI0512590/BolI0527860/BolI0529020/BolI0533660/Bol…	94
BP	GO:0055086	nucleobase-containing small molecule metabolic process	62/1454	79/2120	0.0323214	0.135308	0.107501	BolI0012770/BolI0052360/BolI0061570/BolI0061680/BolI0120360/BolI0120720/BolI0149550/BolI0150250/BolI0153370/BolI0236760/BolI0268890/BolI0281200/BolI0311340/BolI0315230/BolI0316670/BolI0332760/BolI0411080/BolI0445700/BolI0474310/BolI0536200/BolI0536390/BolC1t03453/BolC1t05761/BolC1t05916/BolC2t06713/BolC3t13342/BolC3t16338/BolC4t26148/BolC5t29878/BolC5t34552/BolC5t34952/BolC5t35097/BolC6t37064/Bol…	62
BP	GO:0016311	dephosphorylation	42/1454	52/2120	0.0347903	0.145091	0.115274	BolI0051630/BolI0135600/BolI0147690/BolI0151200/BolI0196820/BolI0207190/BolI0245610/BolI0245620/BolI0254250/BolI0314020/BolI0331080/BolI0395050/BolI0402540/BolI0490530/BolC1t05685/BolC3t14823/BolC3t16441/BolC3t21627/BolC4t22650/BolC4t27140/BolC4t27141/BolC4t28095/BolC5t34821/BolC6t36829/BolC6t39535/BolC7t43784/BolC7t44644/BolC9t53866/BolK_1g56690/BolK_2g26420/BolK_3g23650/BolK_3g41080/BolK_3g6135…	42
BP	GO:0034613	cellular protein localization	103/1454	136/2120	0.0369731	0.153035	0.121586	BolI0013630/BolI0050170/BolI0059190/BolI0071340/BolI0105050/BolI0110320/BolI0113790/BolI0121050/BolI0128400/BolI0135540/BolI0150360/BolI0152660/BolI0169030/BolI0196820/BolI0202150/BolI0225150/BolI0225810/BolI0281010/BolI0298090/BolI0310820/BolI0311810/BolI0331080/BolI0335120/BolI0395740/BolI0449530/BolI0449540/BolI0457370/BolI0463800/BolI0508890/BolI0521650/BolI0533240/BolI0533310/BolI0535880/Bol…	103
BP	GO:0070727	cellular macromolecule localization	103/1454	136/2120	0.0369731	0.153035	0.121586	BolI0013630/BolI0050170/BolI0059190/BolI0071340/BolI0105050/BolI0110320/BolI0113790/BolI0121050/BolI0128400/BolI0135540/BolI0150360/BolI0152660/BolI0169030/BolI0196820/BolI0202150/BolI0225150/BolI0225810/BolI0281010/BolI0298090/BolI0310820/BolI0311810/BolI0331080/BolI0335120/BolI0395740/BolI0449530/BolI0449540/BolI0457370/BolI0463800/BolI0508890/BolI0521650/BolI0533240/BolI0533310/BolI0535880/Bol…	103
BP	GO:0051179	localization	330/1454	458/2120	0.0394	0.16247	0.129081	BolI0013630/BolI0021540/BolI0024430/BolI0033520/BolI0050170/BolI0051550/BolI0059190/BolI0059660/BolI0064470/BolI0071340/BolI0088090/BolI0105050/BolI0107350/BolI0110320/BolI0111000/BolI0112580/BolI0113790/BolI0116470/BolI0118610/BolI0121050/BolI0123350/BolI0128400/BolI0135540/BolI0135900/BolI0139510/BolI0141970/BolI0144160/BolI0150360/BolI0152660/BolI0169030/BolI0196820/BolI0202150/BolI0220500/Bol…	330
BP	GO:0015931	nucleobase-containing compound transport	23/1454	27/2120	0.0422199	0.173448	0.137803	BolI0071340/BolI0107350/BolI0113790/BolI0135540/BolI0310820/BolI0335120/BolI0403660/BolI0457370/BolI0521650/BolC2t07735/BolC2t12017/BolC3t12672/BolC3t14815/BolC5t34499/BolC6t37329/BolC7t44772/BolC8t50486/BolC9t57444/BolK_2g18220/BolK_2g58980/BolK_4g16080/BolK_7g42630/BolK_9g43420	23
BP	GO:0006886	intracellular protein transport	91/1454	120/2120	0.0461969	0.189081	0.150224	BolI0050170/BolI0059190/BolI0071340/BolI0105050/BolI0110320/BolI0113790/BolI0128400/BolI0135540/BolI0150360/BolI0152660/BolI0169030/BolI0196820/BolI0202150/BolI0225150/BolI0225810/BolI0281010/BolI0298090/BolI0310820/BolI0311810/BolI0331080/BolI0335120/BolI0395740/BolI0449530/BolI0449540/BolI0457370/BolI0463800/BolI0508890/BolI0521650/BolC1t01696/BolC1t05520/BolC2t07263/BolC2t07735/BolC2t10121/Bol…	91
BP	GO:0040008	regulation of growth	43/1454	54/2120	0.0485423	0.197945	0.157266	BolI0013700/BolI0027290/BolI0121050/BolI0153420/BolI0187880/BolI0202150/BolI0225810/BolI0311360/BolI0371410/BolI0407580/BolI0411590/BolI0455580/BolI0494230/BolI0535880/BolC1t01389/BolC1t02833/BolC3t16666/BolC3t20568/BolC4t22131/BolC4t24848/BolC5t34554/BolC6t37810/BolC7t40978/BolC7t45154/BolC7t45582/BolC8t50291/BolC9t54233/BolC9t58951/BolK_1g14440/BolK_1g28820/BolK_3g09160/BolK_3g43530/BolK_3g8235…	43
BP	GO:0070482	response to oxygen levels	12/1454	13/2120	0.051165	0.207634	0.164964	BolI0060110/BolI0212690/BolI0538420/BolC1t03453/BolC2t06547/BolC3t13196/BolC4t23252/BolC9t59215/BolK_3g07190/BolK_3g20570/BolK_4g16740/BolK_9g60730	12
BP	GO:0048856	anatomical structure development	354/1454	494/2120	0.0512956	0.207634	0.164964	BolI0001550/BolI0005490/BolI0012770/BolI0013630/BolI0013700/BolI0021540/BolI0027290/BolI0029490/BolI0030790/BolI0033520/BolI0035210/BolI0052360/BolI0059190/BolI0059660/BolI0061680/BolI0068700/BolI0076620/BolI0094800/BolI0104300/BolI0105050/BolI0110320/BolI0115720/BolI0115770/BolI0115830/BolI0118610/BolI0120720/BolI0131540/BolI0131570/BolI0134720/BolI0147690/BolI0149550/BolI0150250/BolI0150360/Bol…	354
BP	GO:0071496	cellular response to external stimulus	34/1454	42/2120	0.0531358	0.214295	0.170256	BolI0052760/BolI0124820/BolI0153420/BolI0212690/BolI0245610/BolI0245620/BolI0311360/BolI0315430/BolI0435080/BolI0529540/BolI0533660/BolC1t05800/BolC3t13712/BolC3t16666/BolC4t23252/BolC4t27140/BolC4t27141/BolC5t34554/BolC5t34966/BolC9t58281/BolC9t58723/BolK_1g57740/BolK_3g12650/BolK_3g20570/BolK_3g43530/BolK_4g16740/BolK_4g55060/BolK_4g55090/BolK_5g56830/BolK_5g61120/BolK_7g07940/BolK_8g13040/BolK…	34
BP	GO:0009451	RNA modification	25/1454	30/2120	0.0546478	0.219589	0.174462	BolI0083490/BolI0189630/BolI0346150/BolI0356530/BolI0436240/BolI0537200/BolI0548140/BolI0548150/BolC2t10305/BolC3t15610/BolC3t17396/BolC6t38589/BolC6t39730/BolC8t48208/BolC9t59091/BolC9t60186/BolK_2g32010/BolK_3g84140/BolK_6g45810/BolK_8g14410/BolK_8g30350/BolK_9g00520/BolK_9g59620/BolK_9g70980/BolK_9g70990	25
BP	GO:0048582	positive regulation of post-embryonic development	18/1454	21/2120	0.0654356	0.26198	0.208142	BolI0115830/BolI0181300/BolI0283840/BolI0442200/BolI0477350/BolC3t19792/BolC5t29457/BolC5t31470/BolC8t48878/BolK_3g03190/BolK_3g03210/BolK_3g03660/BolK_3g74590/BolK_5g05430/BolK_5g26380/BolK_8g21340/BolK_8g58200/BolK_9g06410	18
BP	GO:0005996	monosaccharide metabolic process	27/1454	33/2120	0.0673063	0.263645	0.209464	BolI0052360/BolI0061680/BolI0120720/BolI0150250/BolI0268890/BolI0315230/BolI0445700/BolI0474310/BolI0536200/BolC1t05761/BolC2t06713/BolC3t13342/BolC3t16338/BolC5t29878/BolC5t34952/BolC8t49239/BolC8t52193/BolC9t58987/BolK_1g57490/BolK_2g07460/BolK_3g08840/BolK_3g40120/BolK_5g09830/BolK_5g60950/BolK_8g24860/BolK_8g55220/BolK_9g58720	27
BP	GO:0006906	vesicle fusion	27/1454	33/2120	0.0673063	0.263645	0.209464	BolI0050170/BolI0051550/BolI0116470/BolI0152660/BolI0311810/BolI0313940/BolI0366420/BolI0425880/BolI0479750/BolI0542690/BolC1t05520/BolC1t05677/BolC3t16587/BolC5t29074/BolC5t34600/BolC5t34810/BolC8t46954/BolK_1g55100/BolK_1g56590/BolK_2g03290/BolK_3g04280/BolK_3g42670/BolK_5g57230/BolK_5g59480/BolK_8g00240/BolK_8g60380/BolK_9g65240	27
BP	GO:0046364	monosaccharide biosynthetic process	27/1454	33/2120	0.0673063	0.263645	0.209464	BolI0052360/BolI0061680/BolI0120720/BolI0150250/BolI0268890/BolI0315230/BolI0445700/BolI0474310/BolI0536200/BolC1t05761/BolC2t06713/BolC3t13342/BolC3t16338/BolC5t29878/BolC5t34952/BolC8t49239/BolC8t52193/BolC9t58987/BolK_1g57490/BolK_2g07460/BolK_3g08840/BolK_3g40120/BolK_5g09830/BolK_5g60950/BolK_8g24860/BolK_8g55220/BolK_9g58720	27
BP	GO:0061025	membrane fusion	27/1454	33/2120	0.0673063	0.263645	0.209464	BolI0050170/BolI0051550/BolI0116470/BolI0152660/BolI0311810/BolI0313940/BolI0366420/BolI0425880/BolI0479750/BolI0542690/BolC1t05520/BolC1t05677/BolC3t16587/BolC5t29074/BolC5t34600/BolC5t34810/BolC8t46954/BolK_1g55100/BolK_1g56590/BolK_2g03290/BolK_3g04280/BolK_3g42670/BolK_5g57230/BolK_5g59480/BolK_8g00240/BolK_8g60380/BolK_9g65240	27
BP	GO:0090174	organelle membrane fusion	27/1454	33/2120	0.0673063	0.263645	0.209464	BolI0050170/BolI0051550/BolI0116470/BolI0152660/BolI0311810/BolI0313940/BolI0366420/BolI0425880/BolI0479750/BolI0542690/BolC1t05520/BolC1t05677/BolC3t16587/BolC5t29074/BolC5t34600/BolC5t34810/BolC8t46954/BolK_1g55100/BolK_1g56590/BolK_2g03290/BolK_3g04280/BolK_3g42670/BolK_5g57230/BolK_5g59480/BolK_8g00240/BolK_8g60380/BolK_9g65240	27
BP	GO:0006914	autophagy	21/1454	25/2120	0.0675276	0.263645	0.209464	BolI0021540/BolI0059190/BolI0105050/BolI0110320/BolI0153420/BolI0311360/BolI0440240/BolC1t02210/BolC2t12325/BolC3t16666/BolC3t20344/BolC5t34554/BolC7t45994/BolC8t48669/BolK_1g22840/BolK_2g56780/BolK_2g62020/BolK_3g43530/BolK_3g79280/BolK_5g56830/BolK_8g18970	21
BP	GO:0061919	process utilizing autophagic mechanism	21/1454	25/2120	0.0675276	0.263645	0.209464	BolI0021540/BolI0059190/BolI0105050/BolI0110320/BolI0153420/BolI0311360/BolI0440240/BolC1t02210/BolC2t12325/BolC3t16666/BolC3t20344/BolC5t34554/BolC7t45994/BolC8t48669/BolK_1g22840/BolK_2g56780/BolK_2g62020/BolK_3g43530/BolK_3g79280/BolK_5g56830/BolK_8g18970	21
BP	GO:0010243	response to organonitrogen compound	70/1454	92/2120	0.068367	0.265979	0.211318	BolI0021540/BolI0036910/BolI0064850/BolI0067790/BolI0067800/BolI0068700/BolI0123700/BolI0125600/BolI0145600/BolI0153420/BolI0209880/BolI0212690/BolI0292470/BolI0293080/BolI0311360/BolI0379130/BolI0395740/BolI0440240/BolI0506460/BolI0506470/BolI0506480/BolI0508890/BolI0512590/BolI0527860/BolI0579990/BolI0580390/BolC1t02210/BolC2t07310/BolC2t07311/BolC2t07312/BolC2t11200/BolC3t13790/BolC3t15857/Bol…	70
BP	GO:0001666	response to hypoxia	11/1454	12/2120	0.0698228	0.267857	0.21281	BolI0060110/BolI0212690/BolI0538420/BolC2t06547/BolC3t13196/BolC4t23252/BolC9t59215/BolK_3g07190/BolK_3g20570/BolK_4g16740/BolK_9g60730	11
BP	GO:0009624	response to nematode	11/1454	12/2120	0.0698228	0.267857	0.21281	BolI0212690/BolI0256480/BolI0502050/BolC4t23252/BolC4t28330/BolC4t28334/BolC9t55144/BolK_3g20570/BolK_4g16740/BolK_4g66980/BolK_9g21330	11
BP	GO:0036293	response to decreased oxygen levels	11/1454	12/2120	0.0698228	0.267857	0.21281	BolI0060110/BolI0212690/BolI0538420/BolC2t06547/BolC3t13196/BolC4t23252/BolC9t59215/BolK_3g07190/BolK_3g20570/BolK_4g16740/BolK_9g60730	11
BP	GO:1903312	negative regulation of mRNA metabolic process	11/1454	12/2120	0.0698228	0.267857	0.21281	BolI0113790/BolI0135540/BolI0310820/BolI0335120/BolI0457370/BolC3t12672/BolC3t14815/BolC5t34499/BolC6t37329/BolC8t50486/BolK_4g16080	11
BP	GO:0006629	lipid metabolic process	97/1454	130/2120	0.0743434	0.284209	0.225802	BolI0003720/BolI0004580/BolI0029490/BolI0046070/BolI0046190/BolI0046290/BolI0097550/BolI0100440/BolI0100450/BolI0115830/BolI0135600/BolI0150360/BolI0166980/BolI0173110/BolI0207190/BolI0229390/BolI0229400/BolI0254250/BolI0267320/BolI0268960/BolI0268970/BolI0370910/BolI0444390/BolI0449000/BolI0459100/BolI0478990/BolI0479050/BolI0495640/BolI0507430/BolI0509530/BolI0528870/BolC1t00356/BolC1t00431/Bol…	97
BP	GO:0016043	cellular component organization	341/1454	478/2120	0.0775021	0.295259	0.234581	BolI0001550/BolI0003950/BolI0012770/BolI0013450/BolI0013630/BolI0020540/BolI0021540/BolI0027290/BolI0029490/BolI0033520/BolI0050170/BolI0051550/BolI0059190/BolI0061570/BolI0064850/BolI0068700/BolI0083490/BolI0094800/BolI0098580/BolI0105050/BolI0110320/BolI0112590/BolI0112670/BolI0116470/BolI0120360/BolI0123700/BolI0134720/BolI0135540/BolI0141970/BolI0148670/BolI0150360/BolI0152660/BolI0153420/Bol…	341
BP	GO:0016052	carbohydrate catabolic process	29/1454	36/2120	0.0799864	0.303673	0.241266	BolI0052360/BolI0070980/BolI0128280/BolI0150250/BolI0268890/BolI0315230/BolI0359660/BolI0445700/BolI0474310/BolC1t05761/BolC3t14054/BolC3t16338/BolC5t29878/BolC5t34952/BolC6t38345/BolC6t40047/BolC8t49239/BolC8t52193/BolK_1g28340/BolK_1g57490/BolK_2g17800/BolK_3g16040/BolK_3g40120/BolK_5g09830/BolK_5g60950/BolK_6g49070/BolK_8g24860/BolK_8g55220/BolK_9g06650	29
BP	GO:1901700	response to oxygen-containing compound	276/1454	385/2120	0.0816218	0.308816	0.245352	BolI0013380/BolI0013400/BolI0013410/BolI0013450/BolI0021540/BolI0027290/BolI0030790/BolI0033520/BolI0036910/BolI0047270/BolI0052360/BolI0059660/BolI0060110/BolI0067790/BolI0067800/BolI0068700/BolI0079260/BolI0079280/BolI0097550/BolI0100440/BolI0100450/BolI0115720/BolI0115770/BolI0115830/BolI0118610/BolI0124820/BolI0125600/BolI0134720/BolI0141970/BolI0145600/BolI0148640/BolI0150250/BolI0153420/Bol…	276
BP	GO:0051338	regulation of transferase activity	26/1454	32/2120	0.0823193	0.309329	0.24576	BolI0094800/BolI0095240/BolI0153420/BolI0311360/BolI0390830/BolI0390860/BolI0390880/BolI0505650/BolC2t10562/BolC2t10651/BolC3t16666/BolC5t34554/BolC7t43290/BolC7t43295/BolC7t43296/BolC7t43297/BolC7t43298/BolC7t43299/BolC9t55588/BolK_2g45290/BolK_2g46420/BolK_3g43530/BolK_3g66210/BolK_5g56830/BolK_7g28620/BolK_9g25230	26
BP	GO:0051347	positive regulation of transferase activity	26/1454	32/2120	0.0823193	0.309329	0.24576	BolI0094800/BolI0095240/BolI0153420/BolI0311360/BolI0390830/BolI0390860/BolI0390880/BolI0505650/BolC2t10562/BolC2t10651/BolC3t16666/BolC5t34554/BolC7t43290/BolC7t43295/BolC7t43296/BolC7t43297/BolC7t43298/BolC7t43299/BolC9t55588/BolK_2g45290/BolK_2g46420/BolK_3g43530/BolK_3g66210/BolK_5g56830/BolK_7g28620/BolK_9g25230	26
BP	GO:0032268	regulation of cellular protein metabolic process	86/1454	115/2120	0.083702	0.313456	0.249038	BolI0064850/BolI0068700/BolI0094800/BolI0095240/BolI0123700/BolI0148670/BolI0153420/BolI0208590/BolI0209290/BolI0232800/BolI0259950/BolI0311360/BolI0390830/BolI0390860/BolI0390880/BolI0393910/BolI0407830/BolI0407840/BolI0407850/BolI0407860/BolI0464210/BolI0478800/BolI0478810/BolI0482080/BolI0490220/BolI0505650/BolI0507810/BolI0509720/BolI0509750/BolC2t10562/BolC2t10651/BolC2t10969/BolC3t16184/Bol…	86
BP	GO:0009644	response to high light intensity	20/1454	24/2120	0.0846982	0.316111	0.251148	BolI0047270/BolI0155350/BolI0232800/BolI0407830/BolI0407840/BolI0407850/BolI0407860/BolC1t05199/BolC3t16847/BolC4t25683/BolC7t45183/BolC7t45184/BolC7t45185/BolC7t45186/BolK_1g51910/BolK_3g45430/BolK_4g40560/BolK_7g47090/BolK_7g47100/BolK_7g47120	20
BP	GO:0000398	mRNA splicing, via spliceosome	34/1454	43/2120	0.0885385	0.329327	0.261648	BolI0013450/BolI0066120/BolI0113790/BolI0135540/BolI0154100/BolI0205530/BolI0249310/BolI0310820/BolI0335120/BolI0457370/BolI0471960/BolI0529920/BolC1t01360/BolC2t07135/BolC3t12672/BolC3t14815/BolC4t22470/BolC4t27552/BolC5t34499/BolC6t37329/BolC7t45629/BolC8t50486/BolC8t51957/BolC9t58328/BolK_1g14190/BolK_2g12200/BolK_3g44090/BolK_4g09650/BolK_4g16080/BolK_4g59130/BolK_5g38570/BolK_6g37110/BolK_8g…	34
BP	GO:0072331	signal transduction by p53 class mediator	10/1454	11/2120	0.0947904	0.351395	0.279181	BolI0083490/BolI0189630/BolI0436240/BolC2t10305/BolC8t48208/BolK_2g32010/BolK_3g84140/BolK_8g14410/BolK_8g30350/BolK_9g00520	10
BP	GO:0000904	cell morphogenesis involved in differentiation	25/1454	31/2120	0.100143	0.36999	0.293954	BolI0029490/BolI0033520/BolI0173110/BolI0202150/BolI0220500/BolI0225810/BolI0239850/BolI0411940/BolC1t03078/BolC1t03594/BolC3t18851/BolC4t22131/BolC4t24188/BolC4t24848/BolC4t26520/BolC6t37810/BolC7t45616/BolK_0g02140/BolK_1g36450/BolK_3g64570/BolK_4g05530/BolK_4g26160/BolK_4g32610/BolK_7g51550/BolK_8g43750	25
BP	GO:0044270	cellular nitrogen compound catabolic process	41/1454	53/2120	0.104622	0.383961	0.305054	BolI0012770/BolI0052360/BolI0150250/BolI0268890/BolI0268960/BolI0268970/BolI0315230/BolI0411080/BolI0445700/BolI0474310/BolI0478800/BolI0478810/BolI0479050/BolI0490220/BolC1t05761/BolC3t16338/BolC5t29878/BolC5t29886/BolC5t33702/BolC5t34952/BolC7t45531/BolC8t49239/BolC8t52193/BolC8t52646/BolC8t52648/BolC9t53836/BolK_1g13520/BolK_1g28340/BolK_1g57490/BolK_3g40120/BolK_5g09830/BolK_5g09900/BolK_5g48…	41
BP	GO:0046700	heterocycle catabolic process	41/1454	53/2120	0.104622	0.383961	0.305054	BolI0012770/BolI0052360/BolI0150250/BolI0268890/BolI0268960/BolI0268970/BolI0315230/BolI0411080/BolI0445700/BolI0474310/BolI0478800/BolI0478810/BolI0479050/BolI0490220/BolC1t05761/BolC3t16338/BolC5t29878/BolC5t29886/BolC5t33702/BolC5t34952/BolC7t45531/BolC8t49239/BolC8t52193/BolC8t52646/BolC8t52648/BolC9t53836/BolK_1g13520/BolK_1g28340/BolK_1g57490/BolK_3g40120/BolK_5g09830/BolK_5g09900/BolK_5g48…	41
BP	GO:0010073	meristem maintenance	19/1454	23/2120	0.105598	0.386257	0.306879	BolI0013700/BolI0153420/BolI0187880/BolI0212690/BolI0311360/BolI0411590/BolC1t01389/BolC3t16666/BolC3t20568/BolC4t23252/BolC5t34554/BolC7t45582/BolK_1g14440/BolK_3g20570/BolK_3g43530/BolK_3g82350/BolK_4g16740/BolK_5g56830/BolK_7g51170	19
BP	GO:0031668	cellular response to extracellular stimulus	30/1454	38/2120	0.110283	0.402057	0.319431	BolI0052760/BolI0124820/BolI0153420/BolI0245610/BolI0245620/BolI0311360/BolI0315430/BolI0435080/BolI0529540/BolI0533660/BolC1t05800/BolC3t13712/BolC3t16666/BolC4t27140/BolC4t27141/BolC5t34554/BolC5t34966/BolC9t58281/BolC9t58723/BolK_1g57740/BolK_3g12650/BolK_3g43530/BolK_4g55060/BolK_4g55090/BolK_5g56830/BolK_5g61120/BolK_7g07940/BolK_8g13040/BolK_9g51920/BolK_9g56160	30
BP	GO:0009636	response to toxic substance	61/1454	81/2120	0.112207	0.407724	0.323934	BolI0020540/BolI0047270/BolI0052360/BolI0150250/BolI0155350/BolI0159050/BolI0212690/BolI0220610/BolI0261350/BolI0261360/BolI0268890/BolI0315230/BolI0372410/BolI0415260/BolI0426170/BolI0426180/BolI0445700/BolI0474310/BolI0479480/BolI0479510/BolI0479520/BolI0479530/BolC1t05199/BolC1t05761/BolC3t16338/BolC3t16847/BolC3t17167/BolC4t23252/BolC4t24208/BolC5t29126/BolC5t29878/BolC5t34952/BolC7t41121/Bol…	61
BP	GO:0070887	cellular response to chemical stimulus	169/1454	234/2120	0.115139	0.416998	0.331302	BolI0001550/BolI0013450/BolI0020540/BolI0021540/BolI0027290/BolI0036910/BolI0059660/BolI0060110/BolI0068700/BolI0079260/BolI0079280/BolI0118610/BolI0127160/BolI0141970/BolI0148640/BolI0153420/BolI0159050/BolI0184680/BolI0195650/BolI0205530/BolI0220610/BolI0232910/BolI0249310/BolI0261350/BolI0261360/BolI0263850/BolI0263860/BolI0293080/BolI0304920/BolI0311360/BolI0324970/BolI0347830/BolI0353450/Bol…	169
BP	GO:0033043	regulation of organelle organization	27/1454	34/2120	0.115733	0.417778	0.331922	BolI0050170/BolI0094800/BolI0098580/BolI0152660/BolI0311810/BolI0390860/BolI0390880/BolI0394550/BolI0505650/BolC1t05520/BolC2t07263/BolC2t10562/BolC3t16587/BolC5t34600/BolC7t41739/BolC7t43290/BolC7t43734/BolC8t47668/BolC9t55588/BolK_1g55100/BolK_2g45290/BolK_2g49820/BolK_3g42670/BolK_5g57230/BolK_7g32530/BolK_9g25230/BolK_9g44980	27
BP	GO:0043085	positive regulation of catalytic activity	35/1454	45/2120	0.117001	0.420974	0.334461	BolI0050170/BolI0094800/BolI0095240/BolI0152660/BolI0153420/BolI0311360/BolI0311810/BolI0390830/BolI0390860/BolI0390880/BolI0505650/BolC1t05520/BolC2t10562/BolC2t10651/BolC3t16587/BolC3t16666/BolC5t34554/BolC5t34600/BolC7t43290/BolC7t43295/BolC7t43296/BolC7t43297/BolC7t43298/BolC7t43299/BolC9t55588/BolK_1g55100/BolK_2g45290/BolK_2g46420/BolK_3g42670/BolK_3g43530/BolK_3g66210/BolK_5g56830/BolK_5g5…	35
BP	GO:0048468	cell development	40/1454	52/2120	0.121408	0.435408	0.345928	BolI0013630/BolI0029490/BolI0033520/BolI0068700/BolI0173110/BolI0179760/BolI0202150/BolI0220500/BolI0225810/BolI0239850/BolI0282000/BolI0411940/BolI0512130/BolI0533240/BolI0533310/BolC1t01378/BolC1t03078/BolC1t03594/BolC3t18851/BolC4t22131/BolC4t24188/BolC4t24848/BolC4t26520/BolC5t31279/BolC6t37810/BolC7t45616/BolC9t58670/BolC9t58677/BolC9t58682/BolK_0g02140/BolK_1g36450/BolK_3g64570/BolK_3g72550…	40
BP	GO:0030198	extracellular matrix organization	9/1454	10/2120	0.127918	0.455786	0.362119	BolI0012770/BolI0411080/BolI0471960/BolC2t11611/BolC7t45531/BolC8t51957/BolK_1g13520/BolK_7g50610/BolK_8g52780	9
BP	GO:0043062	extracellular structure organization	9/1454	10/2120	0.127918	0.455786	0.362119	BolI0012770/BolI0411080/BolI0471960/BolC2t11611/BolC7t45531/BolC8t51957/BolK_1g13520/BolK_7g50610/BolK_8g52780	9
BP	GO:0031503	protein-containing complex localization	18/1454	22/2120	0.13081	0.464588	0.369112	BolI0071340/BolI0113790/BolI0135540/BolI0310820/BolI0335120/BolI0457370/BolI0521650/BolC2t07735/BolC3t12672/BolC3t14815/BolC5t34499/BolC6t37230/BolC6t37329/BolC8t50486/BolC9t57444/BolK_2g18220/BolK_4g16080/BolK_9g43420	18
BP	GO:0042254	ribosome biogenesis	62/1454	83/2120	0.134104	0.474755	0.377189	BolI0068700/BolI0071340/BolI0083370/BolI0083490/BolI0098330/BolI0112590/BolI0112670/BolI0189630/BolI0202160/BolI0228990/BolI0259060/BolI0345060/BolI0394410/BolI0436240/BolI0472360/BolI0500160/BolI0508030/BolI0514150/BolI0514300/BolI0521650/BolI0552410/BolI0564040/BolI0569260/BolI0570070/BolSC29t60516/BolSC29t60559/BolSC35t60717/BolSC37t60785/BolSC46t60970/BolSC49t61155/BolC2t07735/BolC2t09210/Bol…	62
BP	GO:0016192	vesicle-mediated transport	71/1454	96/2120	0.146881	0.518319	0.411801	BolI0033520/BolI0050170/BolI0051550/BolI0059190/BolI0105050/BolI0110320/BolI0116470/BolI0141970/BolI0152660/BolI0169030/BolI0220500/BolI0239850/BolI0265990/BolI0281010/BolI0311810/BolI0313940/BolI0366420/BolI0425880/BolI0443360/BolI0449420/BolI0479750/BolI0542690/BolI0548140/BolI0548150/BolC1t01696/BolC1t03594/BolC1t05520/BolC1t05677/BolC2t07263/BolC2t10121/BolC2t12325/BolC3t16587/BolC3t20344/Bol…	71
BP	GO:0046434	organophosphate catabolic process	20/1454	25/2120	0.153381	0.539527	0.428651	BolI0052360/BolI0150250/BolI0268890/BolI0315230/BolI0445700/BolI0474310/BolC1t05761/BolC3t16338/BolC5t29878/BolC5t34952/BolC8t49239/BolC8t52193/BolK_1g28340/BolK_1g57490/BolK_3g40120/BolK_5g09830/BolK_5g60950/BolK_8g24860/BolK_8g55220/BolK_9g06650	20
BP	GO:0006403	RNA localization	17/1454	21/2120	0.160927	0.548548	0.435818	BolI0071340/BolI0113790/BolI0135540/BolI0310820/BolI0335120/BolI0457370/BolI0521650/BolC2t07735/BolC3t12672/BolC3t14815/BolC5t34499/BolC6t37329/BolC8t50486/BolC9t57444/BolK_2g18220/BolK_4g16080/BolK_9g43420	17
BP	GO:0006405	RNA export from nucleus	17/1454	21/2120	0.160927	0.548548	0.435818	BolI0071340/BolI0113790/BolI0135540/BolI0310820/BolI0335120/BolI0457370/BolI0521650/BolC2t07735/BolC3t12672/BolC3t14815/BolC5t34499/BolC6t37329/BolC8t50486/BolC9t57444/BolK_2g18220/BolK_4g16080/BolK_9g43420	17
BP	GO:0006611	protein export from nucleus	17/1454	21/2120	0.160927	0.548548	0.435818	BolI0071340/BolI0113790/BolI0135540/BolI0310820/BolI0335120/BolI0457370/BolI0521650/BolC2t07735/BolC3t12672/BolC3t14815/BolC5t34499/BolC6t37329/BolC8t50486/BolC9t57444/BolK_2g18220/BolK_4g16080/BolK_9g43420	17
BP	GO:0030258	lipid modification	17/1454	21/2120	0.160927	0.548548	0.435818	BolI0029490/BolI0135600/BolI0150360/BolI0173110/BolI0207190/BolI0254250/BolC1t03078/BolC3t14823/BolC3t16350/BolC3t18851/BolC4t22650/BolC4t28095/BolK_3g23650/BolK_3g40230/BolK_3g64570/BolK_4g11360/BolK_4g64590	17
BP	GO:0050657	nucleic acid transport	17/1454	21/2120	0.160927	0.548548	0.435818	BolI0071340/BolI0113790/BolI0135540/BolI0310820/BolI0335120/BolI0457370/BolI0521650/BolC2t07735/BolC3t12672/BolC3t14815/BolC5t34499/BolC6t37329/BolC8t50486/BolC9t57444/BolK_2g18220/BolK_4g16080/BolK_9g43420	17
BP	GO:0050658	RNA transport	17/1454	21/2120	0.160927	0.548548	0.435818	BolI0071340/BolI0113790/BolI0135540/BolI0310820/BolI0335120/BolI0457370/BolI0521650/BolC2t07735/BolC3t12672/BolC3t14815/BolC5t34499/BolC6t37329/BolC8t50486/BolC9t57444/BolK_2g18220/BolK_4g16080/BolK_9g43420	17
BP	GO:0051168	nuclear export	17/1454	21/2120	0.160927	0.548548	0.435818	BolI0071340/BolI0113790/BolI0135540/BolI0310820/BolI0335120/BolI0457370/BolI0521650/BolC2t07735/BolC3t12672/BolC3t14815/BolC5t34499/BolC6t37329/BolC8t50486/BolC9t57444/BolK_2g18220/BolK_4g16080/BolK_9g43420	17
BP	GO:0051236	establishment of RNA localization	17/1454	21/2120	0.160927	0.548548	0.435818	BolI0071340/BolI0113790/BolI0135540/BolI0310820/BolI0335120/BolI0457370/BolI0521650/BolC2t07735/BolC3t12672/BolC3t14815/BolC5t34499/BolC6t37329/BolC8t50486/BolC9t57444/BolK_2g18220/BolK_4g16080/BolK_9g43420	17
BP	GO:0071166	ribonucleoprotein complex localization	17/1454	21/2120	0.160927	0.548548	0.435818	BolI0071340/BolI0113790/BolI0135540/BolI0310820/BolI0335120/BolI0457370/BolI0521650/BolC2t07735/BolC3t12672/BolC3t14815/BolC5t34499/BolC6t37329/BolC8t50486/BolC9t57444/BolK_2g18220/BolK_4g16080/BolK_9g43420	17
BP	GO:0071426	ribonucleoprotein complex export from nucleus	17/1454	21/2120	0.160927	0.548548	0.435818	BolI0071340/BolI0113790/BolI0135540/BolI0310820/BolI0335120/BolI0457370/BolI0521650/BolC2t07735/BolC3t12672/BolC3t14815/BolC5t34499/BolC6t37329/BolC8t50486/BolC9t57444/BolK_2g18220/BolK_4g16080/BolK_9g43420	17
BP	GO:0051640	organelle localization	30/1454	39/2120	0.169391	0.575617	0.457324	BolI0013630/BolI0051550/BolI0071340/BolI0116470/BolI0281010/BolI0313940/BolI0419640/BolI0521650/BolI0533240/BolI0533310/BolI0542690/BolC1t01378/BolC1t05677/BolC2t07735/BolC5t31164/BolC5t34810/BolC7t46400/BolC9t57444/BolC9t58670/BolC9t58677/BolC9t58682/BolK_1g56590/BolK_2g03290/BolK_2g18220/BolK_3g04280/BolK_5g23150/BolK_5g59480/BolK_7g59660/BolK_9g43420/BolK_9g65240	30
BP	GO:0051641	cellular localization	131/1454	182/2120	0.171799	0.580573	0.461261	BolI0013630/BolI0050170/BolI0051550/BolI0059190/BolI0071340/BolI0105050/BolI0110320/BolI0113790/BolI0116470/BolI0121050/BolI0128400/BolI0135540/BolI0141970/BolI0150360/BolI0152660/BolI0169030/BolI0196820/BolI0202150/BolI0225150/BolI0225810/BolI0265990/BolI0281010/BolI0298090/BolI0310820/BolI0311810/BolI0313940/BolI0331080/BolI0335120/BolI0336360/BolI0395740/BolI0419640/BolI0443360/BolI0449530/Bol…	131
BP	GO:0007165	signal transduction	198/1454	278/2120	0.171904	0.580573	0.461261	BolI0001550/BolI0013630/BolI0021540/BolI0027290/BolI0036910/BolI0041140/BolI0059190/BolI0060110/BolI0068700/BolI0079260/BolI0079280/BolI0083490/BolI0094800/BolI0097550/BolI0098580/BolI0104300/BolI0105050/BolI0110320/BolI0121050/BolI0127160/BolI0141970/BolI0148640/BolI0153420/BolI0159390/BolI0184680/BolI0189630/BolI0195650/BolI0202150/BolI0208590/BolI0209290/BolI0225810/BolI0289820/BolI0300210/Bol…	198
BP	GO:0030162	regulation of proteolysis	22/1454	28/2120	0.174086	0.584357	0.464267	BolI0064850/BolI0123700/BolI0393910/BolI0395620/BolI0507810/BolI0508830/BolI0509720/BolI0509750/BolC2t10969/BolC7t43661/BolC7t43865/BolC9t55847/BolC9t55952/BolC9t56041/BolK_2g10770/BolK_2g49040/BolK_3g11530/BolK_7g31790/BolK_7g33820/BolK_9g27900/BolK_9g30040/BolK_9g30070	22
BP	GO:0048638	regulation of developmental growth	22/1454	28/2120	0.174086	0.584357	0.464267	BolI0013700/BolI0121050/BolI0187880/BolI0202150/BolI0225810/BolI0411590/BolI0535880/BolC1t01389/BolC3t20568/BolC4t22131/BolC4t24848/BolC6t37810/BolC7t45582/BolC9t58951/BolK_1g14440/BolK_3g09160/BolK_3g82350/BolK_4g05530/BolK_4g32610/BolK_7g51170/BolK_8g43750/BolK_9g58320	22
BP	GO:0006793	phosphorus metabolic process	200/1454	281/2120	0.175081	0.585909	0.4655	BolI0004580/BolI0027290/BolI0041140/BolI0051630/BolI0052360/BolI0059190/BolI0061570/BolI0061680/BolI0068700/BolI0094800/BolI0095240/BolI0098580/BolI0105050/BolI0110320/BolI0120360/BolI0120720/BolI0121050/BolI0127160/BolI0135600/BolI0147690/BolI0148640/BolI0149550/BolI0150250/BolI0151200/BolI0153370/BolI0153420/BolI0159390/BolI0196820/BolI0207190/BolI0208590/BolI0209290/BolI0236760/BolI0245610/Bol…	200
BP	GO:0065009	regulation of molecular function	81/1454	111/2120	0.179767	0.599769	0.476512	BolI0040740/BolI0050170/BolI0058310/BolI0094800/BolI0095240/BolI0117180/BolI0152660/BolI0153420/BolI0202150/BolI0225810/BolI0289820/BolI0293080/BolI0311360/BolI0311810/BolI0335440/BolI0390830/BolI0390860/BolI0390880/BolI0393910/BolI0428120/BolI0471960/BolI0505650/BolI0507810/BolI0509720/BolI0509750/BolI0541700/BolI0541710/BolI0580390/BolC1t05520/BolC2t06371/BolC2t10562/BolC2t10651/BolC2t10969/Bol…	81
BP	GO:0044255	cellular lipid metabolic process	69/1454	94/2120	0.180365	0.599946	0.476653	BolI0003720/BolI0004580/BolI0029490/BolI0097550/BolI0115830/BolI0135600/BolI0150360/BolI0166980/BolI0173110/BolI0207190/BolI0229390/BolI0229400/BolI0254250/BolI0268960/BolI0268970/BolI0370910/BolI0459100/BolI0478990/BolI0479050/BolI0495640/BolI0507430/BolI0528870/BolC1t00356/BolC1t00431/BolC1t01591/BolC1t03078/BolC3t14823/BolC3t16350/BolC3t18135/BolC3t18851/BolC4t22650/BolC4t25277/BolC4t25278/Bol…	69
BP	GO:0071229	cellular response to acid chemical	52/1454	70/2120	0.181025	0.600326	0.476955	BolI0060110/BolI0079260/BolI0079280/BolI0153420/BolI0263850/BolI0263860/BolI0311360/BolI0347830/BolI0353450/BolI0353460/BolI0427800/BolI0432820/BolI0442200/BolI0473520/BolI0477350/BolI0477760/BolI0477770/BolI0529020/BolI0538420/BolC2t06547/BolC2t08733/BolC2t08739/BolC3t13196/BolC3t16666/BolC5t29376/BolC5t29457/BolC5t34554/BolC6t39420/BolC7t40977/BolC8t48878/BolC8t52547/BolC8t52548/BolC9t58226/Bol…	52
BP	GO:0009741	response to brassinosteroid	24/1454	31/2120	0.193132	0.634741	0.504297	BolI0027290/BolI0141970/BolI0148640/BolI0344250/BolI0359320/BolI0407580/BolI0455580/BolI0482110/BolC1t02833/BolC2t09332/BolC3t16181/BolC6t38367/BolC6t40009/BolC7t45154/BolC8t50291/BolC8t52290/BolC9t52988/BolK_0g03760/BolK_1g28820/BolK_3g38400/BolK_6g32000/BolK_6g48700/BolK_7g46840/BolK_8g35310	24
BP	GO:0044403	biological process involved in symbiotic interaction	24/1454	31/2120	0.193132	0.634741	0.504297	BolI0039650/BolI0060110/BolI0148670/BolI0160630/BolI0287780/BolI0293450/BolI0482080/BolI0538420/BolC1t04321/BolC2t06547/BolC3t13196/BolC3t16184/BolC3t17412/BolC5t31911/BolC5t32616/BolC9t52986/BolC9t59215/BolK_0g03730/BolK_1g43520/BolK_3g07190/BolK_3g38430/BolK_3g51020/BolK_5g30440/BolK_9g60730	24
BP	GO:1901617	organic hydroxy compound biosynthetic process	24/1454	31/2120	0.193132	0.634741	0.504297	BolI0046070/BolI0046190/BolI0046290/BolI0232910/BolI0267320/BolI0304920/BolI0444390/BolI0449000/BolC1t05067/BolC1t05086/BolC4t25699/BolC5t29720/BolC5t33905/BolC8t49116/BolC8t49578/BolC8t49600/BolK_1g50720/BolK_1g50810/BolK_4g40720/BolK_5g08150/BolK_5g50390/BolK_8g23640/BolK_8g28170/BolK_8g28370	24
BP	GO:0006401	RNA catabolic process	16/1454	20/2120	0.196515	0.638657	0.507408	BolI0268960/BolI0268970/BolI0478800/BolI0478810/BolI0479050/BolI0490220/BolC5t29886/BolC5t33702/BolC8t52646/BolC8t52648/BolC9t53836/BolK_5g09900/BolK_5g48190/BolK_8g59490/BolK_8g59500/BolK_9g08550	16
BP	GO:0006402	mRNA catabolic process	16/1454	20/2120	0.196515	0.638657	0.507408	BolI0268960/BolI0268970/BolI0478800/BolI0478810/BolI0479050/BolI0490220/BolC5t29886/BolC5t33702/BolC8t52646/BolC8t52648/BolC9t53836/BolK_5g09900/BolK_5g48190/BolK_8g59490/BolK_8g59500/BolK_9g08550	16
BP	GO:0034976	response to endoplasmic reticulum stress	16/1454	20/2120	0.196515	0.638657	0.507408	BolI0064850/BolI0097550/BolI0123700/BolI0395740/BolI0507430/BolI0508890/BolC2t11200/BolC7t43877/BolC9t55809/BolC9t55957/BolK_2g10770/BolK_2g48750/BolK_3g11530/BolK_7g33990/BolK_9g27570/BolK_9g29100	16
BP	GO:0009826	unidimensional cell growth	29/1454	38/2120	0.196644	0.638657	0.507408	BolI0001550/BolI0029490/BolI0164230/BolI0173110/BolI0184680/BolI0239850/BolI0344250/BolI0359320/BolI0411940/BolI0422190/BolC1t00151/BolC1t03078/BolC2t09332/BolC3t17821/BolC3t18851/BolC3t20172/BolC4t26520/BolC6t38367/BolC6t40009/BolC7t45616/BolC7t46660/BolK_0g02140/BolK_1g01780/BolK_3g64570/BolK_3g78500/BolK_6g32000/BolK_6g48700/BolK_7g51550/BolK_7g62270	29
BP	GO:0071826	ribonucleoprotein complex subunit organization	55/1454	75/2120	0.220888	0.715288	0.568292	BolI0013450/BolI0083490/BolI0112590/BolI0112670/BolI0135540/BolI0148670/BolI0189630/BolI0205530/BolI0249310/BolI0259950/BolI0436240/BolI0464210/BolI0471960/BolI0482080/BolI0514150/BolI0514300/BolI0552410/BolI0564040/BolI0569260/BolI0570070/BolSC29t60516/BolSC29t60559/BolSC35t60717/BolSC37t60785/BolSC46t60970/BolSC49t61155/BolC1t01360/BolC2t10305/BolC2t10587/BolC3t14815/BolC3t16184/BolC4t22470/Bol…	55
BP	GO:0016049	cell growth	57/1454	78/2120	0.22969	0.741608	0.589203	BolI0001550/BolI0027290/BolI0029490/BolI0153420/BolI0164230/BolI0173110/BolI0179760/BolI0184680/BolI0202150/BolI0225810/BolI0239850/BolI0282000/BolI0311360/BolI0344250/BolI0359320/BolI0407580/BolI0411940/BolI0422190/BolI0455580/BolC1t00151/BolC1t02833/BolC1t03078/BolC2t09332/BolC3t16666/BolC3t17821/BolC3t18851/BolC3t20172/BolC4t22131/BolC4t24848/BolC4t26520/BolC5t31279/BolC5t34554/BolC6t37810/Bol…	57
BP	GO:0016071	mRNA metabolic process	64/1454	88/2120	0.232274	0.747759	0.59409	BolI0013450/BolI0066120/BolI0113790/BolI0135540/BolI0154100/BolI0205530/BolI0249310/BolI0268960/BolI0268970/BolI0310820/BolI0335120/BolI0346150/BolI0356530/BolI0457370/BolI0471960/BolI0478800/BolI0478810/BolI0479050/BolI0490220/BolI0529920/BolI0537200/BolI0548140/BolI0548150/BolC1t01360/BolC2t07135/BolC3t12672/BolC3t14815/BolC3t15610/BolC4t22470/BolC4t27552/BolC5t29886/BolC5t33702/BolC5t34499/Bol…	64
BP	GO:0016236	macroautophagy	15/1454	19/2120	0.238062	0.764158	0.607119	BolI0021540/BolI0059190/BolI0105050/BolI0110320/BolI0440240/BolC1t02210/BolC2t12325/BolC3t20344/BolC7t45994/BolC8t48669/BolK_1g22840/BolK_2g56780/BolK_2g62020/BolK_3g79280/BolK_8g18970	15
BP	GO:0009751	response to salicylic acid	30/1454	40/2120	0.242171	0.775088	0.615802	BolI0060110/BolI0100440/BolI0100450/BolI0164230/BolI0204460/BolI0506460/BolI0506470/BolI0506480/BolI0509530/BolI0538420/BolC2t06547/BolC2t11256/BolC2t11257/BolC2t11258/BolC3t13196/BolC3t17821/BolC4t22366/BolC9t55690/BolC9t55691/BolC9t55692/BolC9t59215/BolK_2g51960/BolK_2g51970/BolK_3g07190/BolK_4g08360/BolK_9g26420/BolK_9g26430/BolK_9g26450/BolK_9g29820/BolK_9g60730	30
BP	GO:0046777	protein autophosphorylation	20/1454	26/2120	0.243673	0.777635	0.617826	BolI0027290/BolI0098580/BolI0121050/BolI0394550/BolI0407580/BolI0455580/BolI0535880/BolC1t02833/BolC7t43734/BolC7t45154/BolC8t50291/BolC9t58951/BolK_1g28820/BolK_2g49820/BolK_3g09160/BolK_7g32530/BolK_7g46840/BolK_8g35310/BolK_9g49970/BolK_9g58320	20
BP	GO:0048229	gametophyte development	68/1454	94/2120	0.247731	0.788301	0.6263	BolI0012770/BolI0059190/BolI0061680/BolI0105050/BolI0110320/BolI0120720/BolI0131540/BolI0131570/BolI0134720/BolI0149550/BolI0209200/BolI0215120/BolI0248470/BolI0248480/BolI0253160/BolI0316670/BolI0395740/BolI0411080/BolI0469120/BolI0472360/BolI0508890/BolI0536200/BolC1t05916/BolC2t06713/BolC2t11200/BolC2t11611/BolC2t12325/BolC3t13342/BolC3t14389/BolC3t14391/BolC3t14723/BolC3t20344/BolC4t22870/Bol…	68
BP	GO:1901137	carbohydrate derivative biosynthetic process	49/1454	67/2120	0.250592	0.795107	0.631707	BolI0029490/BolI0052360/BolI0061570/BolI0120360/BolI0128400/BolI0150250/BolI0173110/BolI0236760/BolI0268890/BolI0281200/BolI0315230/BolI0332760/BolI0445700/BolI0474310/BolI0536390/BolC1t01591/BolC1t03078/BolC1t03453/BolC1t05761/BolC2t06705/BolC3t14066/BolC3t16338/BolC3t18851/BolC4t26148/BolC5t29878/BolC5t34952/BolC6t37064/BolC8t49239/BolC8t52193/BolC9t59006/BolK_1g16600/BolK_1g28340/BolK_1g57490/…	49
BP	GO:0009628	response to abiotic stimulus	328/1454	469/2120	0.25601	0.808323	0.642207	BolI0001550/BolI0013380/BolI0013400/BolI0013410/BolI0013630/BolI0030790/BolI0035210/BolI0047270/BolI0052360/BolI0052760/BolI0059660/BolI0060110/BolI0061680/BolI0067790/BolI0067800/BolI0086200/BolI0094800/BolI0097550/BolI0100440/BolI0100450/BolI0104300/BolI0111000/BolI0112760/BolI0115720/BolI0115770/BolI0115830/BolI0118610/BolI0120720/BolI0125600/BolI0127160/BolI0131540/BolI0131570/BolI0134720/Bol…	328
BP	GO:0048193	Golgi vesicle transport	12/1454	15/2120	0.256428	0.808323	0.642207	BolI0169030/BolI0265990/BolI0281010/BolI0443360/BolC1t01696/BolC5t29591/BolC5t31164/BolC8t48991/BolK_3g59900/BolK_5g06800/BolK_5g23150/BolK_8g22570	12
BP	GO:0016070	RNA metabolic process	319/1454	456/2120	0.25696	0.808323	0.642207	BolI0013450/BolI0036910/BolI0037230/BolI0057020/BolI0059190/BolI0064850/BolI0066120/BolI0067790/BolI0067800/BolI0068700/BolI0083490/BolI0088110/BolI0095240/BolI0098330/BolI0104300/BolI0105050/BolI0109070/BolI0110320/BolI0113790/BolI0123700/BolI0125600/BolI0134720/BolI0135540/BolI0148670/BolI0154100/BolI0161660/BolI0162090/BolI0168860/BolI0178830/BolI0181300/BolI0189630/BolI0195650/BolI0195900/Bol…	319
BP	GO:0051049	regulation of transport	27/1454	36/2120	0.260552	0.817287	0.649329	BolI0050170/BolI0152660/BolI0202150/BolI0225810/BolI0311810/BolI0548140/BolI0548150/BolC1t05520/BolC2t07263/BolC3t16587/BolC4t22131/BolC4t24848/BolC5t34600/BolC6t37810/BolC7t41739/BolC8t47668/BolC9t60186/BolK_1g55100/BolK_3g42670/BolK_4g05530/BolK_4g32610/BolK_5g57230/BolK_6g25650/BolK_8g43750/BolK_9g44980/BolK_9g70980/BolK_9g70990	27
BP	GO:0031098	stress-activated protein kinase signaling cascade	17/1454	22/2120	0.263325	0.823639	0.654376	BolI0094800/BolI0390830/BolI0390860/BolI0390880/BolI0505650/BolC2t10562/BolC7t43290/BolC7t43295/BolC7t43296/BolC7t43297/BolC7t43298/BolC7t43299/BolC9t55588/BolK_2g45290/BolK_3g66210/BolK_7g28620/BolK_9g25230	17
BP	GO:0048869	cellular developmental process	95/1454	133/2120	0.265406	0.827797	0.657679	BolI0001550/BolI0012770/BolI0013630/BolI0029490/BolI0033520/BolI0068700/BolI0134720/BolI0147690/BolI0164230/BolI0173110/BolI0179760/BolI0184680/BolI0202150/BolI0208590/BolI0209200/BolI0209290/BolI0220500/BolI0225810/BolI0239850/BolI0253160/BolI0268560/BolI0282000/BolI0344250/BolI0359320/BolI0395050/BolI0411080/BolI0411940/BolI0422190/BolI0444840/BolI0471960/BolI0512130/BolI0533240/BolI0533310/Bol…	95
BP	GO:0010035	response to inorganic substance	172/1454	244/2120	0.272814	0.848496	0.674125	BolI0030790/BolI0047270/BolI0052360/BolI0052760/BolI0061680/BolI0097550/BolI0115720/BolI0115770/BolI0115830/BolI0120720/BolI0126660/BolI0136360/BolI0136390/BolI0145600/BolI0150250/BolI0155350/BolI0164230/BolI0181300/BolI0202150/BolI0212690/BolI0215010/BolI0225810/BolI0232910/BolI0249360/BolI0254360/BolI0254970/BolI0254980/BolI0263850/BolI0263860/BolI0268890/BolI0268960/BolI0268970/BolI0276260/Bol…	172
BP	GO:0006278	RNA-dependent DNA biosynthetic process	9/1454	11/2120	0.276993	0.856657	0.680608	BolI0094800/BolI0390860/BolI0390880/BolI0505650/BolC2t10562/BolC7t43290/BolC9t55588/BolK_2g45290/BolK_9g25230	9
BP	GO:0009646	response to absence of light	9/1454	11/2120	0.276993	0.856657	0.680608	BolI0052760/BolI0315430/BolI0533660/BolC1t05800/BolC5t34966/BolC9t58723/BolK_1g57740/BolK_5g61120/BolK_9g56160	9
BP	GO:0008283	cell population proliferation	19/1454	25/2120	0.285201	0.879321	0.698614	BolI0083490/BolI0189630/BolI0208590/BolI0209290/BolI0425220/BolI0436240/BolC2t10305/BolC4t22806/BolC4t22882/BolC8t46879/BolC8t48208/BolK_2g32010/BolK_3g84140/BolK_4g12320/BolK_4g12990/BolK_8g09440/BolK_8g14410/BolK_8g30350/BolK_9g00520	19
BP	GO:0010228	vegetative to reproductive phase transition of meristem	14/1454	18/2120	0.285919	0.879321	0.698614	BolI0181300/BolI0283840/BolI0442200/BolI0477350/BolC3t19792/BolC5t29457/BolC5t31470/BolC8t48878/BolK_3g74590/BolK_5g05430/BolK_5g26380/BolK_8g21340/BolK_8g58200/BolK_9g06410	14
BP	GO:0048522	positive regulation of cellular process	153/1454	217/2120	0.287298	0.881101	0.700028	BolI0013630/BolI0039650/BolI0059190/BolI0060110/BolI0064850/BolI0068700/BolI0083490/BolI0094800/BolI0095240/BolI0098580/BolI0105050/BolI0110320/BolI0123700/BolI0153420/BolI0160630/BolI0181300/BolI0189630/BolI0198420/BolI0202150/BolI0208590/BolI0209290/BolI0212690/BolI0225810/BolI0232910/BolI0260460/BolI0268560/BolI0268960/BolI0268970/BolI0283840/BolI0292470/BolI0293080/BolI0304920/BolI0311360/Bol…	153
BP	GO:0034622	cellular protein-containing complex assembly	66/1454	92/2120	0.293876	0.898772	0.714068	BolI0003950/BolI0013450/BolI0064850/BolI0083490/BolI0112590/BolI0112670/BolI0123700/BolI0135540/BolI0148670/BolI0189630/BolI0205530/BolI0249310/BolI0259950/BolI0420710/BolI0422500/BolI0436240/BolI0464210/BolI0482080/BolI0514150/BolI0514300/BolI0552410/BolI0564040/BolI0569260/BolI0570070/BolSC29t60516/BolSC29t60559/BolSC35t60717/BolSC37t60785/BolSC46t60970/BolSC49t61155/BolC1t00378/BolC1t01360/Bol…	66
BP	GO:0009409	response to cold	59/1454	82/2120	0.295197	0.899891	0.714957	BolI0030790/BolI0067790/BolI0067800/BolI0112760/BolI0115720/BolI0115770/BolI0125600/BolI0167660/BolI0179760/BolI0181300/BolI0209880/BolI0249360/BolI0276260/BolI0282000/BolI0283840/BolI0364180/BolI0386840/BolI0481000/BolI0491520/BolI0527860/BolI0547700/BolC1t03252/BolC2t07310/BolC2t07311/BolC2t07312/BolC3t12875/BolC3t13790/BolC3t18226/BolC3t19792/BolC4t27559/BolC5t28864/BolC5t30605/BolC5t31279/Bol…	59
BP	GO:0022618	ribonucleoprotein complex assembly	52/1454	72/2120	0.295877	0.899891	0.714957	BolI0013450/BolI0083490/BolI0112590/BolI0112670/BolI0135540/BolI0148670/BolI0189630/BolI0205530/BolI0249310/BolI0259950/BolI0436240/BolI0464210/BolI0482080/BolI0514150/BolI0514300/BolI0552410/BolI0564040/BolI0569260/BolI0570070/BolSC29t60516/BolSC29t60559/BolSC35t60717/BolSC37t60785/BolSC46t60970/BolSC49t61155/BolC1t01360/BolC2t10305/BolC2t10587/BolC3t14815/BolC3t16184/BolC4t22470/BolC4t27552/Bol…	52
BP	GO:0031399	regulation of protein modification process	33/1454	45/2120	0.302766	0.918307	0.729588	BolI0068700/BolI0094800/BolI0095240/BolI0153420/BolI0208590/BolI0209290/BolI0311360/BolI0390830/BolI0390860/BolI0390880/BolI0505650/BolC2t10562/BolC2t10651/BolC3t16666/BolC4t22806/BolC4t22882/BolC5t34554/BolC7t43290/BolC7t43295/BolC7t43296/BolC7t43297/BolC7t43298/BolC7t43299/BolC9t55588/BolK_2g45290/BolK_2g46420/BolK_3g43530/BolK_3g66210/BolK_4g12320/BolK_4g12990/BolK_5g56830/BolK_7g28620/BolK_9g…	33
BP	GO:0015706	nitrate transport	21/1454	28/2120	0.304447	0.920868	0.731623	BolI0263850/BolI0263860/BolI0289820/BolI0427800/BolI0428120/BolI0477760/BolI0477770/BolI0529020/BolC5t29376/BolC5t32165/BolC8t47188/BolC8t52547/BolC8t52548/BolC9t58226/BolK_5g04630/BolK_5g32960/BolK_8g02320/BolK_8g02670/BolK_8g58650/BolK_8g58660/BolK_9g51380	21
BP	GO:0030154	cell differentiation	70/1454	98/2120	0.308578	0.930808	0.73952	BolI0013630/BolI0029490/BolI0033520/BolI0068700/BolI0134720/BolI0147690/BolI0173110/BolI0179760/BolI0202150/BolI0208590/BolI0209200/BolI0209290/BolI0220500/BolI0225810/BolI0239850/BolI0253160/BolI0268560/BolI0282000/BolI0395050/BolI0411940/BolI0444840/BolI0471960/BolI0512130/BolI0533240/BolI0533310/BolC1t01378/BolC1t03078/BolC1t03594/BolC3t14723/BolC3t18851/BolC4t22131/BolC4t22806/BolC4t22870/Bol…	70
BP	GO:0000165	MAPK cascade	16/1454	21/2120	0.310394	0.933726	0.741839	BolI0094800/BolI0098580/BolI0390860/BolI0390880/BolI0394550/BolI0505650/BolC2t10562/BolC2t11034/BolC7t43290/BolC7t43734/BolC9t55588/BolK_2g45290/BolK_2g49820/BolK_3g77730/BolK_7g32530/BolK_9g25230	16
BP	GO:0032501	multicellular organismal process	330/1454	474/2120	0.311358	0.934073	0.742115	BolI0001550/BolI0012770/BolI0013630/BolI0013700/BolI0017190/BolI0021540/BolI0027290/BolI0029490/BolI0030790/BolI0033520/BolI0035210/BolI0052360/BolI0059190/BolI0059660/BolI0061680/BolI0068700/BolI0076620/BolI0104300/BolI0105050/BolI0110320/BolI0115720/BolI0115770/BolI0115830/BolI0118610/BolI0120720/BolI0121050/BolI0131540/BolI0131570/BolI0134720/BolI0149550/BolI0150250/BolI0150360/BolI0153420/Bol…	330
BP	GO:1901135	carbohydrate derivative metabolic process	79/1454	111/2120	0.312467	0.934546	0.74249	BolI0004580/BolI0013380/BolI0013400/BolI0013410/BolI0029490/BolI0052360/BolI0061570/BolI0061680/BolI0120360/BolI0120720/BolI0128400/BolI0149550/BolI0150250/BolI0153370/BolI0173110/BolI0236760/BolI0268890/BolI0281200/BolI0311340/BolI0315230/BolI0316670/BolI0332760/BolI0445700/BolI0474310/BolI0536200/BolI0536390/BolC1t00431/BolC1t01353/BolC1t01355/BolC1t01591/BolC1t03078/BolC1t03453/BolC1t05761/Bol…	79
BP	GO:0045229	external encapsulating structure organization	56/1454	78/2120	0.313213	0.934546	0.74249	BolI0012770/BolI0020540/BolI0061570/BolI0120360/BolI0159050/BolI0180500/BolI0212690/BolI0220610/BolI0261350/BolI0261360/BolI0372410/BolI0411080/BolI0415260/BolI0426170/BolI0426180/BolI0471960/BolI0479480/BolI0479510/BolI0479520/BolI0479530/BolI0536390/BolC2t11611/BolC3t17167/BolC3t19692/BolC4t23252/BolC4t24208/BolC5t29126/BolC7t41121/BolC7t45531/BolC7t45949/BolC8t46982/BolC8t51957/BolC8t52714/Bol…	56
BP	GO:0014070	response to organic cyclic compound	58/1454	81/2120	0.321429	0.951836	0.756227	BolI0027290/BolI0060110/BolI0100440/BolI0100450/BolI0141970/BolI0148640/BolI0164230/BolI0204460/BolI0212690/BolI0344250/BolI0359320/BolI0407580/BolI0455580/BolI0482110/BolI0506460/BolI0506470/BolI0506480/BolI0509530/BolI0538420/BolC1t02833/BolC2t06547/BolC2t09332/BolC2t11256/BolC2t11257/BolC2t11258/BolC3t13196/BolC3t16181/BolC3t17821/BolC4t22366/BolC4t23252/BolC6t38367/BolC6t40009/BolC7t45154/Bol…	58
BP	GO:0010029	regulation of seed germination	23/1454	31/2120	0.321601	0.951836	0.756227	BolI0115830/BolI0249360/BolI0276260/BolI0386840/BolI0442200/BolI0477350/BolI0547700/BolC4t27559/BolC5t29457/BolC5t30605/BolC7t42843/BolC8t48878/BolC9t60141/BolK_3g03190/BolK_3g03210/BolK_3g03660/BolK_4g59220/BolK_5g05430/BolK_5g17640/BolK_7g24190/BolK_8g21340/BolK_8g58200/BolK_9g70540	23
BP	GO:1900140	regulation of seedling development	23/1454	31/2120	0.321601	0.951836	0.756227	BolI0115830/BolI0249360/BolI0276260/BolI0386840/BolI0442200/BolI0477350/BolI0547700/BolC4t27559/BolC5t29457/BolC5t30605/BolC7t42843/BolC8t48878/BolC9t60141/BolK_3g03190/BolK_3g03210/BolK_3g03660/BolK_4g59220/BolK_5g05430/BolK_5g17640/BolK_7g24190/BolK_8g21340/BolK_8g58200/BolK_9g70540	23
BP	GO:0051094	positive regulation of developmental process	30/1454	41/2120	0.325639	0.957225	0.760509	BolI0068700/BolI0115830/BolI0181300/BolI0202150/BolI0225810/BolI0283840/BolI0292470/BolI0442200/BolI0477350/BolI0579990/BolC3t19792/BolC4t22131/BolC4t24848/BolC5t29457/BolC5t31470/BolC5t32498/BolC6t37810/BolC8t48878/BolK_3g03190/BolK_3g03210/BolK_3g03660/BolK_3g74590/BolK_4g05530/BolK_4g32610/BolK_5g05430/BolK_5g26380/BolK_8g21340/BolK_8g43750/BolK_8g58200/BolK_9g06410	30
BP	GO:0048519	negative regulation of biological process	101/1454	143/2120	0.328549	0.957225	0.760509	BolI0027290/BolI0068700/BolI0097550/BolI0113790/BolI0121050/BolI0135540/BolI0141970/BolI0202150/BolI0208590/BolI0209290/BolI0212690/BolI0225810/BolI0249360/BolI0268960/BolI0268970/BolI0310820/BolI0335120/BolI0393910/BolI0407580/BolI0442200/BolI0455580/BolI0457370/BolI0471960/BolI0477350/BolI0478800/BolI0478810/BolI0479050/BolI0490220/BolI0507430/BolI0507810/BolI0509720/BolI0509750/BolI0535880/Bol…	101
BP	GO:0006006	glucose metabolic process	18/1454	24/2120	0.331247	0.957225	0.760509	BolI0052360/BolI0150250/BolI0268890/BolI0315230/BolI0445700/BolI0474310/BolC1t05761/BolC3t16338/BolC5t29878/BolC5t34952/BolC8t49239/BolC8t52193/BolK_1g57490/BolK_3g40120/BolK_5g09830/BolK_5g60950/BolK_8g24860/BolK_8g55220	18
BP	GO:0006094	gluconeogenesis	18/1454	24/2120	0.331247	0.957225	0.760509	BolI0052360/BolI0150250/BolI0268890/BolI0315230/BolI0445700/BolI0474310/BolC1t05761/BolC3t16338/BolC5t29878/BolC5t34952/BolC8t49239/BolC8t52193/BolK_1g57490/BolK_3g40120/BolK_5g09830/BolK_5g60950/BolK_8g24860/BolK_8g55220	18
BP	GO:0018193	peptidyl-amino acid modification	18/1454	24/2120	0.331247	0.957225	0.760509	BolI0029490/BolI0068700/BolI0173110/BolI0208590/BolI0209290/BolI0276050/BolI0449500/BolC1t03078/BolC3t18851/BolC4t22806/BolC4t22882/BolC5t30585/BolC8t49641/BolK_3g64570/BolK_4g12320/BolK_4g12990/BolK_5g17410/BolK_8g28790	18
BP	GO:0019318	hexose metabolic process	18/1454	24/2120	0.331247	0.957225	0.760509	BolI0052360/BolI0150250/BolI0268890/BolI0315230/BolI0445700/BolI0474310/BolC1t05761/BolC3t16338/BolC5t29878/BolC5t34952/BolC8t49239/BolC8t52193/BolK_1g57490/BolK_3g40120/BolK_5g09830/BolK_5g60950/BolK_8g24860/BolK_8g55220	18
BP	GO:0019319	hexose biosynthetic process	18/1454	24/2120	0.331247	0.957225	0.760509	BolI0052360/BolI0150250/BolI0268890/BolI0315230/BolI0445700/BolI0474310/BolC1t05761/BolC3t16338/BolC5t29878/BolC5t34952/BolC8t49239/BolC8t52193/BolK_1g57490/BolK_3g40120/BolK_5g09830/BolK_5g60950/BolK_8g24860/BolK_8g55220	18
BP	GO:0022406	membrane docking	18/1454	24/2120	0.331247	0.957225	0.760509	BolI0013630/BolI0051550/BolI0116470/BolI0313940/BolI0533240/BolI0533310/BolI0542690/BolC1t01378/BolC1t05677/BolC5t34810/BolC9t58670/BolC9t58677/BolC9t58682/BolK_1g56590/BolK_2g03290/BolK_3g04280/BolK_5g59480/BolK_9g65240	18
BP	GO:0140056	organelle localization by membrane tethering	18/1454	24/2120	0.331247	0.957225	0.760509	BolI0013630/BolI0051550/BolI0116470/BolI0313940/BolI0533240/BolI0533310/BolI0542690/BolC1t01378/BolC1t05677/BolC5t34810/BolC9t58670/BolC9t58677/BolC9t58682/BolK_1g56590/BolK_2g03290/BolK_3g04280/BolK_5g59480/BolK_9g65240	18
BP	GO:0006839	mitochondrial transport	25/1454	34/2120	0.337059	0.967899	0.768989	BolI0135900/BolI0196820/BolI0254590/BolI0298090/BolI0331080/BolI0449530/BolI0449540/BolC1t03453/BolC3t14855/BolC3t21627/BolC4t28130/BolC5t33132/BolC5t33176/BolC6t36829/BolC8t49643/BolC8t49644/BolK_3g23950/BolK_3g92330/BolK_4g64910/BolK_5g42920/BolK_5g43390/BolK_6g16300/BolK_6g25650/BolK_8g28830/BolK_8g28840	25
BP	GO:0009648	photoperiodism	13/1454	17/2120	0.340215	0.967899	0.768989	BolI0181300/BolI0283840/BolI0442200/BolI0477350/BolC3t19792/BolC5t29457/BolC5t31470/BolC8t48878/BolK_3g74590/BolK_5g05430/BolK_5g26380/BolK_8g21340/BolK_8g58200	13
BP	GO:0009896	positive regulation of catabolic process	13/1454	17/2120	0.340215	0.967899	0.768989	BolI0064850/BolI0123700/BolI0478800/BolI0478810/BolI0490220/BolC8t52646/BolC8t52648/BolC9t53836/BolK_2g10770/BolK_3g11530/BolK_8g59490/BolK_8g59500/BolK_9g08550	13
BP	GO:0031331	positive regulation of cellular catabolic process	13/1454	17/2120	0.340215	0.967899	0.768989	BolI0064850/BolI0123700/BolI0478800/BolI0478810/BolI0490220/BolC8t52646/BolC8t52648/BolC9t53836/BolK_2g10770/BolK_3g11530/BolK_8g59490/BolK_8g59500/BolK_9g08550	13
BP	GO:0048573	photoperiodism, flowering	13/1454	17/2120	0.340215	0.967899	0.768989	BolI0181300/BolI0283840/BolI0442200/BolI0477350/BolC3t19792/BolC5t29457/BolC5t31470/BolC8t48878/BolK_3g74590/BolK_5g05430/BolK_5g26380/BolK_8g21340/BolK_8g58200	13
BP	GO:2000028	regulation of photoperiodism, flowering	13/1454	17/2120	0.340215	0.967899	0.768989	BolI0181300/BolI0283840/BolI0442200/BolI0477350/BolC3t19792/BolC5t29457/BolC5t31470/BolC8t48878/BolK_3g74590/BolK_5g05430/BolK_5g26380/BolK_8g21340/BolK_8g58200	13
BP	GO:0007568	aging	20/1454	27/2120	0.349378	0.991404	0.787664	BolI0013630/BolI0059660/BolI0118610/BolI0292470/BolI0533240/BolI0533310/BolI0539370/BolI0579990/BolC1t01378/BolC1t03453/BolC2t06504/BolC3t13137/BolC5t32498/BolC9t58670/BolC9t58677/BolC9t58682/BolC9t59309/BolK_2g05470/BolK_3g06580/BolK_9g61710	20
BP	GO:0015698	inorganic anion transport	27/1454	37/2120	0.351118	0.99378	0.789551	BolI0064470/BolI0123350/BolI0263850/BolI0263860/BolI0289820/BolI0427800/BolI0428120/BolI0477760/BolI0477770/BolI0529020/BolC2t06974/BolC3t13582/BolC5t29376/BolC5t32165/BolC8t47188/BolC8t52547/BolC8t52548/BolC9t58226/BolK_2g10410/BolK_3g11290/BolK_5g04630/BolK_5g32960/BolK_8g02320/BolK_8g02670/BolK_8g58650/BolK_8g58660/BolK_9g51380	27
BP	GO:0023052	signaling	198/1454	284/2120	0.356428	1	0.794493	BolI0001550/BolI0013630/BolI0021540/BolI0027290/BolI0036910/BolI0041140/BolI0059190/BolI0060110/BolI0068700/BolI0079260/BolI0079280/BolI0083490/BolI0094800/BolI0097550/BolI0098580/BolI0104300/BolI0105050/BolI0110320/BolI0121050/BolI0127160/BolI0141970/BolI0148640/BolI0153420/BolI0159390/BolI0184680/BolI0189630/BolI0195650/BolI0202150/BolI0208590/BolI0209290/BolI0225810/BolI0289820/BolI0300210/Bol…	198
BP	GO:0051240	positive regulation of multicellular organismal process	29/1454	40/2120	0.364004	1	0.794493	BolI0115830/BolI0181300/BolI0202150/BolI0225810/BolI0283840/BolI0292470/BolI0442200/BolI0477350/BolI0579990/BolC3t19792/BolC4t22131/BolC4t24848/BolC5t29457/BolC5t31470/BolC5t32498/BolC6t37810/BolC8t48878/BolK_3g03190/BolK_3g03210/BolK_3g03660/BolK_3g74590/BolK_4g05530/BolK_4g32610/BolK_5g05430/BolK_5g26380/BolK_8g21340/BolK_8g43750/BolK_8g58200/BolK_9g06410	29
BP	GO:0065002	intracellular protein transmembrane transport	24/1454	33/2120	0.379742	1	0.794493	BolI0128400/BolI0150360/BolI0196820/BolI0298090/BolI0331080/BolI0449530/BolI0449540/BolC3t14066/BolC3t16350/BolC3t21627/BolC5t33132/BolC5t33176/BolC6t36829/BolC8t49643/BolC8t49644/BolK_3g16180/BolK_3g40230/BolK_3g92330/BolK_5g42920/BolK_5g43390/BolK_6g16300/BolK_6g25650/BolK_8g28830/BolK_8g28840	24
BP	GO:0071806	protein transmembrane transport	24/1454	33/2120	0.379742	1	0.794493	BolI0128400/BolI0150360/BolI0196820/BolI0298090/BolI0331080/BolI0449530/BolI0449540/BolC3t14066/BolC3t16350/BolC3t21627/BolC5t33132/BolC5t33176/BolC6t36829/BolC8t49643/BolC8t49644/BolK_3g16180/BolK_3g40230/BolK_3g92330/BolK_5g42920/BolK_5g43390/BolK_6g16300/BolK_6g25650/BolK_8g28830/BolK_8g28840	24
BP	GO:0007155	cell adhesion	17/1454	23/2120	0.381618	1	0.794493	BolI0012770/BolI0013630/BolI0411080/BolI0533240/BolI0533310/BolI0548140/BolI0548150/BolC1t01378/BolC7t45531/BolC9t58670/BolC9t58677/BolC9t58682/BolC9t60186/BolK_1g13520/BolK_7g50610/BolK_9g70980/BolK_9g70990	17
BP	GO:0022610	biological adhesion	17/1454	23/2120	0.381618	1	0.794493	BolI0012770/BolI0013630/BolI0411080/BolI0533240/BolI0533310/BolI0548140/BolI0548150/BolC1t01378/BolC7t45531/BolC9t58670/BolC9t58677/BolC9t58682/BolC9t60186/BolK_1g13520/BolK_7g50610/BolK_9g70980/BolK_9g70990	17
BP	GO:0009908	flower development	26/1454	36/2120	0.392722	1	0.794493	BolI0012770/BolI0013700/BolI0187880/BolI0212690/BolI0336360/BolI0411080/BolI0411590/BolI0459970/BolC1t01389/BolC3t20568/BolC4t23252/BolC6t37500/BolC7t45531/BolC7t45582/BolC8t50761/BolK_0g02140/BolK_1g13520/BolK_1g14440/BolK_3g20570/BolK_3g82350/BolK_4g16740/BolK_6g22630/BolK_7g50610/BolK_7g51170/BolK_8g40070/BolK_9g06410	26
BP	GO:0090567	reproductive shoot system development	26/1454	36/2120	0.392722	1	0.794493	BolI0012770/BolI0013700/BolI0187880/BolI0212690/BolI0336360/BolI0411080/BolI0411590/BolI0459970/BolC1t01389/BolC3t20568/BolC4t23252/BolC6t37500/BolC7t45531/BolC7t45582/BolC8t50761/BolK_0g02140/BolK_1g13520/BolK_1g14440/BolK_3g20570/BolK_3g82350/BolK_4g16740/BolK_6g22630/BolK_7g50610/BolK_7g51170/BolK_8g40070/BolK_9g06410	26
BP	GO:0007154	cell communication	222/1454	320/2120	0.39752	1	0.794493	BolI0001550/BolI0013630/BolI0021540/BolI0027290/BolI0036910/BolI0041140/BolI0052760/BolI0059190/BolI0060110/BolI0068700/BolI0079260/BolI0079280/BolI0083490/BolI0094800/BolI0097550/BolI0098580/BolI0104300/BolI0105050/BolI0110320/BolI0121050/BolI0124820/BolI0127160/BolI0141970/BolI0148640/BolI0153420/BolI0159390/BolI0184680/BolI0189630/BolI0195650/BolI0202150/BolI0208590/BolI0209290/BolI0225810/Bol…	222
BP	GO:0009057	macromolecule catabolic process	91/1454	130/2120	0.400844	1	0.794493	BolI0013380/BolI0013400/BolI0013410/BolI0064850/BolI0070980/BolI0123700/BolI0128280/BolI0145600/BolI0266860/BolI0268960/BolI0268970/BolI0274300/BolI0274340/BolI0320310/BolI0359660/BolI0395620/BolI0395740/BolI0427840/BolI0428520/BolI0443820/BolI0464690/BolI0477700/BolI0478800/BolI0478810/BolI0479050/BolI0490220/BolI0508830/BolI0508890/BolI0512590/BolI0542670/BolI0542680/BolC1t01353/BolC1t01355/Bol…	91
BP	GO:0006468	protein phosphorylation	95/1454	136/2120	0.411419	1	0.794493	BolI0027290/BolI0041140/BolI0059190/BolI0068700/BolI0094800/BolI0095240/BolI0098580/BolI0105050/BolI0110320/BolI0121050/BolI0127160/BolI0148640/BolI0153420/BolI0159390/BolI0208590/BolI0209290/BolI0300210/BolI0307390/BolI0311360/BolI0390830/BolI0390860/BolI0390880/BolI0394550/BolI0407580/BolI0455580/BolI0475860/BolI0475870/BolI0475880/BolI0475890/BolI0482110/BolI0505650/BolI0525160/BolI0535880/Bol…	95
BP	GO:0010033	response to organic substance	269/1454	389/2120	0.42016	1	0.794493	BolI0001550/BolI0009660/BolI0013380/BolI0013400/BolI0013410/BolI0013450/BolI0021540/BolI0027290/BolI0030790/BolI0033520/BolI0036910/BolI0037230/BolI0052360/BolI0060110/BolI0064850/BolI0067790/BolI0067800/BolI0068700/BolI0071960/BolI0076620/BolI0079260/BolI0079280/BolI0100440/BolI0100450/BolI0123700/BolI0124820/BolI0125600/BolI0134720/BolI0141970/BolI0145600/BolI0148640/BolI0150250/BolI0153420/Bol…	269
BP	GO:0005975	carbohydrate metabolic process	59/1454	84/2120	0.420828	1	0.794493	BolI0029490/BolI0052360/BolI0061570/BolI0061680/BolI0070980/BolI0120360/BolI0120720/BolI0128280/BolI0150250/BolI0173110/BolI0180500/BolI0212690/BolI0268890/BolI0315230/BolI0359660/BolI0445700/BolI0474310/BolI0536200/BolI0536390/BolC1t03078/BolC1t05761/BolC2t06713/BolC3t13342/BolC3t14054/BolC3t16338/BolC3t18851/BolC3t19692/BolC4t23252/BolC5t29878/BolC5t34952/BolC6t38345/BolC6t40047/BolC8t49239/Bol…	59
BP	GO:0007275	multicellular organism development	304/1454	440/2120	0.422646	1	0.794493	BolI0001550/BolI0012770/BolI0013630/BolI0013700/BolI0021540/BolI0027290/BolI0030790/BolI0033520/BolI0035210/BolI0052360/BolI0059190/BolI0059660/BolI0061680/BolI0068700/BolI0076620/BolI0104300/BolI0105050/BolI0110320/BolI0115720/BolI0115770/BolI0115830/BolI0118610/BolI0120720/BolI0131540/BolI0131570/BolI0134720/BolI0149550/BolI0150250/BolI0150360/BolI0153420/BolI0164230/BolI0179760/BolI0181300/Bol…	304
BP	GO:0046907	intracellular transport	101/1454	145/2120	0.426502	1	0.794493	BolI0050170/BolI0059190/BolI0071340/BolI0105050/BolI0110320/BolI0113790/BolI0128400/BolI0135540/BolI0150360/BolI0152660/BolI0169030/BolI0196820/BolI0202150/BolI0225150/BolI0225810/BolI0265990/BolI0281010/BolI0298090/BolI0310820/BolI0311810/BolI0331080/BolI0335120/BolI0395740/BolI0419640/BolI0443360/BolI0449530/BolI0449540/BolI0457370/BolI0463800/BolI0508890/BolI0521650/BolC1t01696/BolC1t03453/Bol…	101
BP	GO:0010817	regulation of hormone levels	34/1454	48/2120	0.435012	1	0.794493	BolI0100440/BolI0100450/BolI0144080/BolI0242950/BolI0268960/BolI0268970/BolI0371410/BolI0449000/BolI0479050/BolI0494230/BolI0509530/BolC2t11256/BolC2t11257/BolC2t11258/BolC3t15686/BolC5t29886/BolC5t33702/BolC7t40977/BolC7t40978/BolC8t49578/BolC8t49600/BolC9t54233/BolK_2g51960/BolK_2g51970/BolK_3g33290/BolK_4g52230/BolK_5g09900/BolK_5g48190/BolK_6g25650/BolK_7g04570/BolK_8g28170/BolK_8g28370/BolK_…	34
BP	GO:0071310	cellular response to organic substance	96/1454	138/2120	0.439729	1	0.794493	BolI0001550/BolI0013450/BolI0021540/BolI0027290/BolI0036910/BolI0060110/BolI0068700/BolI0079260/BolI0079280/BolI0141970/BolI0148640/BolI0153420/BolI0184680/BolI0195650/BolI0205530/BolI0249310/BolI0311360/BolI0324970/BolI0347830/BolI0353450/BolI0353460/BolI0371410/BolI0379130/BolI0407580/BolI0422190/BolI0432820/BolI0440240/BolI0442200/BolI0455580/BolI0473520/BolI0477350/BolI0482110/BolI0494230/Bol…	96
BP	GO:0006081	cellular aldehyde metabolic process	9/1454	12/2120	0.449089	1	0.794493	BolI0004580/BolI0232910/BolI0304920/BolC1t00431/BolC4t25699/BolC5t33905/BolK_1g04830/BolK_4g40720/BolK_5g50390	9
BP	GO:0010225	response to UV-C	9/1454	12/2120	0.449089	1	0.794493	BolI0094800/BolI0390860/BolI0390880/BolI0505650/BolC2t10562/BolC7t43290/BolC9t55588/BolK_2g45290/BolK_9g25230	9
BP	GO:0009744	response to sucrose	18/1454	25/2120	0.449649	1	0.794493	BolI0052360/BolI0150250/BolI0268890/BolI0315230/BolI0445700/BolI0474310/BolC1t05761/BolC3t16338/BolC5t29878/BolC5t34952/BolC8t49239/BolC8t52193/BolK_1g57490/BolK_3g40120/BolK_5g09830/BolK_5g60950/BolK_8g24860/BolK_8g55220	18
BP	GO:0010638	positive regulation of organelle organization	18/1454	25/2120	0.449649	1	0.794493	BolI0094800/BolI0098580/BolI0390860/BolI0390880/BolI0394550/BolI0505650/BolC2t07263/BolC2t10562/BolC7t41739/BolC7t43290/BolC7t43734/BolC8t47668/BolC9t55588/BolK_2g45290/BolK_2g49820/BolK_7g32530/BolK_9g25230/BolK_9g44980	18
BP	GO:0034285	response to disaccharide	18/1454	25/2120	0.449649	1	0.794493	BolI0052360/BolI0150250/BolI0268890/BolI0315230/BolI0445700/BolI0474310/BolC1t05761/BolC3t16338/BolC5t29878/BolC5t34952/BolC8t49239/BolC8t52193/BolK_1g57490/BolK_3g40120/BolK_5g09830/BolK_5g60950/BolK_8g24860/BolK_8g55220	18
BP	GO:0006406	mRNA export from nucleus	11/1454	15/2120	0.466987	1	0.794493	BolI0113790/BolI0135540/BolI0310820/BolI0335120/BolI0457370/BolC3t12672/BolC3t14815/BolC5t34499/BolC6t37329/BolC8t50486/BolK_4g16080	11
BP	GO:0051028	mRNA transport	11/1454	15/2120	0.466987	1	0.794493	BolI0113790/BolI0135540/BolI0310820/BolI0335120/BolI0457370/BolC3t12672/BolC3t14815/BolC5t34499/BolC6t37329/BolC8t50486/BolK_4g16080	11
BP	GO:0071427	mRNA-containing ribonucleoprotein complex export from nucleus	11/1454	15/2120	0.466987	1	0.794493	BolI0113790/BolI0135540/BolI0310820/BolI0335120/BolI0457370/BolC3t12672/BolC3t14815/BolC5t34499/BolC6t37329/BolC8t50486/BolK_4g16080	11
BP	GO:0080135	regulation of cellular response to stress	22/1454	31/2120	0.472459	1	0.794493	BolI0060110/BolI0094800/BolI0232910/BolI0304920/BolI0390860/BolI0390880/BolI0505650/BolI0538420/BolC2t06547/BolC2t10562/BolC3t13196/BolC4t25699/BolC5t33905/BolC7t43290/BolC9t55588/BolC9t59215/BolK_2g45290/BolK_3g07190/BolK_4g40720/BolK_5g50390/BolK_9g25230/BolK_9g60730	22
BP	GO:0006605	protein targeting	44/1454	63/2120	0.474441	1	0.794493	BolI0059190/BolI0105050/BolI0110320/BolI0128400/BolI0150360/BolI0196820/BolI0202150/BolI0225150/BolI0225810/BolI0298090/BolI0331080/BolI0449530/BolI0449540/BolI0463800/BolC2t12325/BolC3t14066/BolC3t16350/BolC3t20344/BolC3t21627/BolC4t22131/BolC4t24759/BolC4t24848/BolC5t33132/BolC5t33176/BolC6t36829/BolC6t37810/BolC8t49643/BolC8t49644/BolK_2g56780/BolK_2g62020/BolK_3g16180/BolK_3g40230/BolK_3g7928…	44
BP	GO:0009845	seed germination	35/1454	50/2120	0.481836	1	0.794493	BolI0115830/BolI0212690/BolI0249360/BolI0268960/BolI0268970/BolI0276260/BolI0386840/BolI0442200/BolI0477350/BolI0479050/BolI0547700/BolC4t23252/BolC4t27559/BolC5t29457/BolC5t29886/BolC5t30605/BolC5t33702/BolC7t42843/BolC8t48878/BolC9t60141/BolK_3g03190/BolK_3g03210/BolK_3g03660/BolK_3g20570/BolK_4g16740/BolK_4g59220/BolK_5g05430/BolK_5g09900/BolK_5g17640/BolK_5g48190/BolK_7g24190/BolK_8g21340/Bol…	35
BP	GO:0090351	seedling development	35/1454	50/2120	0.481836	1	0.794493	BolI0115830/BolI0212690/BolI0249360/BolI0268960/BolI0268970/BolI0276260/BolI0386840/BolI0442200/BolI0477350/BolI0479050/BolI0547700/BolC4t23252/BolC4t27559/BolC5t29457/BolC5t29886/BolC5t30605/BolC5t33702/BolC7t42843/BolC8t48878/BolC9t60141/BolK_3g03190/BolK_3g03210/BolK_3g03660/BolK_3g20570/BolK_4g16740/BolK_4g59220/BolK_5g05430/BolK_5g09900/BolK_5g17640/BolK_5g48190/BolK_7g24190/BolK_8g21340/Bol…	35
BP	GO:0055076	transition metal ion homeostasis	24/1454	34/2120	0.482179	1	0.794493	BolI0024430/BolI0238920/BolI0327610/BolI0336360/BolI0378670/BolI0383420/BolI0449420/BolI0459970/BolI0509460/BolC1t01591/BolC1t02527/BolC2t08831/BolC2t08885/BolC3t21361/BolC6t37500/BolC8t49632/BolC8t50761/BolC9t56012/BolK_1g16600/BolK_6g11330/BolK_6g22630/BolK_7g15320/BolK_8g28690/BolK_8g40070	24
BP	GO:0006508	proteolysis	96/1454	139/2120	0.491488	1	0.794493	BolI0064850/BolI0079260/BolI0079280/BolI0123700/BolI0145600/BolI0266860/BolI0274300/BolI0274340/BolI0288170/BolI0288180/BolI0320310/BolI0347830/BolI0353450/BolI0353460/BolI0393910/BolI0395620/BolI0395740/BolI0427840/BolI0428520/BolI0443820/BolI0464690/BolI0473520/BolI0477700/BolI0507810/BolI0508830/BolI0508890/BolI0509720/BolI0509750/BolI0512590/BolI0542670/BolI0542680/BolC2t07263/BolC2t08733/Bol…	96
BP	GO:0048437	floral organ development	15/1454	21/2120	0.493479	1	0.794493	BolI0012770/BolI0013700/BolI0187880/BolI0411080/BolI0411590/BolC1t01389/BolC3t20568/BolC7t45531/BolC7t45582/BolK_0g02140/BolK_1g13520/BolK_1g14440/BolK_3g82350/BolK_7g50610/BolK_7g51170	15
BP	GO:0032870	cellular response to hormone stimulus	74/1454	107/2120	0.495046	1	0.794493	BolI0001550/BolI0021540/BolI0027290/BolI0036910/BolI0060110/BolI0068700/BolI0079260/BolI0079280/BolI0141970/BolI0148640/BolI0184680/BolI0347830/BolI0353450/BolI0353460/BolI0371410/BolI0379130/BolI0407580/BolI0422190/BolI0432820/BolI0440240/BolI0442200/BolI0455580/BolI0473520/BolI0477350/BolI0482110/BolI0494230/BolI0538420/BolC1t00151/BolC1t02210/BolC1t02833/BolC2t06547/BolC2t08733/BolC2t08739/Bol…	74
BP	GO:0071215	cellular response to abscisic acid stimulus	17/1454	24/2120	0.503948	1	0.794493	BolI0027290/BolI0407580/BolI0432820/BolI0442200/BolI0455580/BolI0477350/BolC1t02833/BolC5t29457/BolC7t45154/BolC8t48878/BolC8t50291/BolK_1g28820/BolK_5g05430/BolK_7g46840/BolK_8g21340/BolK_8g35310/BolK_8g58200	17
BP	GO:0097306	cellular response to alcohol	17/1454	24/2120	0.503948	1	0.794493	BolI0027290/BolI0407580/BolI0432820/BolI0442200/BolI0455580/BolI0477350/BolC1t02833/BolC5t29457/BolC7t45154/BolC8t48878/BolC8t50291/BolK_1g28820/BolK_5g05430/BolK_7g46840/BolK_8g21340/BolK_8g35310/BolK_8g58200	17
BP	GO:0009743	response to carbohydrate	30/1454	43/2120	0.506844	1	0.794493	BolI0052360/BolI0124820/BolI0150250/BolI0268890/BolI0315230/BolI0380330/BolI0380340/BolI0435080/BolI0445700/BolI0474310/BolI0529540/BolC1t05761/BolC3t13712/BolC3t16338/BolC5t29878/BolC5t34952/BolC7t42058/BolC8t49239/BolC8t52193/BolC9t58281/BolK_1g57490/BolK_3g12650/BolK_3g40120/BolK_5g09830/BolK_5g60950/BolK_7g17030/BolK_8g13040/BolK_8g24860/BolK_8g55220/BolK_9g51920	30
BP	GO:0032270	positive regulation of cellular protein metabolic process	30/1454	43/2120	0.506844	1	0.794493	BolI0064850/BolI0094800/BolI0095240/BolI0123700/BolI0153420/BolI0311360/BolI0390830/BolI0390860/BolI0390880/BolI0505650/BolC2t10562/BolC2t10651/BolC3t16666/BolC5t34554/BolC7t43290/BolC7t43295/BolC7t43296/BolC7t43297/BolC7t43298/BolC7t43299/BolC9t55588/BolK_2g10770/BolK_2g45290/BolK_2g46420/BolK_3g11530/BolK_3g43530/BolK_3g66210/BolK_5g56830/BolK_7g28620/BolK_9g25230	30
BP	GO:0051247	positive regulation of protein metabolic process	30/1454	43/2120	0.506844	1	0.794493	BolI0064850/BolI0094800/BolI0095240/BolI0123700/BolI0153420/BolI0311360/BolI0390830/BolI0390860/BolI0390880/BolI0505650/BolC2t10562/BolC2t10651/BolC3t16666/BolC5t34554/BolC7t43290/BolC7t43295/BolC7t43296/BolC7t43297/BolC7t43298/BolC7t43299/BolC9t55588/BolK_2g10770/BolK_2g45290/BolK_2g46420/BolK_3g11530/BolK_3g43530/BolK_3g66210/BolK_5g56830/BolK_7g28620/BolK_9g25230	30
BP	GO:0022603	regulation of anatomical structure morphogenesis	19/1454	27/2120	0.513211	1	0.794493	BolI0021540/BolI0202150/BolI0225810/BolI0419640/BolI0440240/BolC1t02210/BolC4t22131/BolC4t24848/BolC6t37810/BolC7t45994/BolC7t46400/BolC8t48669/BolK_0g02140/BolK_1g22840/BolK_4g05530/BolK_4g32610/BolK_7g59660/BolK_8g18970/BolK_8g43750	19
BP	GO:0051716	cellular response to stimulus	328/1454	478/2120	0.516514	1	0.794493	BolI0001550/BolI0013450/BolI0013630/BolI0020540/BolI0021540/BolI0027290/BolI0036910/BolI0039650/BolI0041140/BolI0052760/BolI0059190/BolI0059660/BolI0060110/BolI0064850/BolI0068700/BolI0079260/BolI0079280/BolI0083490/BolI0094800/BolI0097550/BolI0098580/BolI0104300/BolI0105050/BolI0110320/BolI0118610/BolI0121050/BolI0123700/BolI0124820/BolI0127160/BolI0141970/BolI0148640/BolI0153420/BolI0159050/Bol…	328
BP	GO:0009664	plant-type cell wall organization	47/1454	68/2120	0.520743	1	0.794493	BolI0020540/BolI0061570/BolI0120360/BolI0159050/BolI0180500/BolI0212690/BolI0220610/BolI0261350/BolI0261360/BolI0372410/BolI0415260/BolI0426170/BolI0426180/BolI0479480/BolI0479510/BolI0479520/BolI0479530/BolI0536390/BolC3t17167/BolC3t19692/BolC4t23252/BolC4t24208/BolC5t29126/BolC7t41121/BolC7t45949/BolC8t46982/BolC8t52714/BolC8t52715/BolC8t52718/BolC8t52719/BolC8t52721/BolC9t59006/BolK_2g07350/Bo…	47
BP	GO:0071555	cell wall organization	47/1454	68/2120	0.520743	1	0.794493	BolI0020540/BolI0061570/BolI0120360/BolI0159050/BolI0180500/BolI0212690/BolI0220610/BolI0261350/BolI0261360/BolI0372410/BolI0415260/BolI0426170/BolI0426180/BolI0479480/BolI0479510/BolI0479520/BolI0479530/BolI0536390/BolC3t17167/BolC3t19692/BolC4t23252/BolC4t24208/BolC5t29126/BolC7t41121/BolC7t45949/BolC8t46982/BolC8t52714/BolC8t52715/BolC8t52718/BolC8t52719/BolC8t52721/BolC9t59006/BolK_2g07350/Bo…	47
BP	GO:0006164	purine nucleotide biosynthetic process	21/1454	30/2120	0.521544	1	0.794493	BolI0052360/BolI0150250/BolI0268890/BolI0315230/BolI0445700/BolI0474310/BolC1t03453/BolC1t05761/BolC3t16338/BolC5t29878/BolC5t34952/BolC8t49239/BolC8t52193/BolK_1g28340/BolK_1g57490/BolK_3g40120/BolK_5g09830/BolK_5g60950/BolK_8g24860/BolK_8g55220/BolK_9g06650	21
BP	GO:0006754	ATP biosynthetic process	21/1454	30/2120	0.521544	1	0.794493	BolI0052360/BolI0150250/BolI0268890/BolI0315230/BolI0445700/BolI0474310/BolC1t03453/BolC1t05761/BolC3t16338/BolC5t29878/BolC5t34952/BolC8t49239/BolC8t52193/BolK_1g28340/BolK_1g57490/BolK_3g40120/BolK_5g09830/BolK_5g60950/BolK_8g24860/BolK_8g55220/BolK_9g06650	21
BP	GO:0009124	nucleoside monophosphate biosynthetic process	21/1454	30/2120	0.521544	1	0.794493	BolI0052360/BolI0150250/BolI0268890/BolI0315230/BolI0445700/BolI0474310/BolC1t03453/BolC1t05761/BolC3t16338/BolC5t29878/BolC5t34952/BolC8t49239/BolC8t52193/BolK_1g28340/BolK_1g57490/BolK_3g40120/BolK_5g09830/BolK_5g60950/BolK_8g24860/BolK_8g55220/BolK_9g06650	21
BP	GO:0009127	purine nucleoside monophosphate biosynthetic process	21/1454	30/2120	0.521544	1	0.794493	BolI0052360/BolI0150250/BolI0268890/BolI0315230/BolI0445700/BolI0474310/BolC1t03453/BolC1t05761/BolC3t16338/BolC5t29878/BolC5t34952/BolC8t49239/BolC8t52193/BolK_1g28340/BolK_1g57490/BolK_3g40120/BolK_5g09830/BolK_5g60950/BolK_8g24860/BolK_8g55220/BolK_9g06650	21
BP	GO:0009142	nucleoside triphosphate biosynthetic process	21/1454	30/2120	0.521544	1	0.794493	BolI0052360/BolI0150250/BolI0268890/BolI0315230/BolI0445700/BolI0474310/BolC1t03453/BolC1t05761/BolC3t16338/BolC5t29878/BolC5t34952/BolC8t49239/BolC8t52193/BolK_1g28340/BolK_1g57490/BolK_3g40120/BolK_5g09830/BolK_5g60950/BolK_8g24860/BolK_8g55220/BolK_9g06650	21
BP	GO:0009145	purine nucleoside triphosphate biosynthetic process	21/1454	30/2120	0.521544	1	0.794493	BolI0052360/BolI0150250/BolI0268890/BolI0315230/BolI0445700/BolI0474310/BolC1t03453/BolC1t05761/BolC3t16338/BolC5t29878/BolC5t34952/BolC8t49239/BolC8t52193/BolK_1g28340/BolK_1g57490/BolK_3g40120/BolK_5g09830/BolK_5g60950/BolK_8g24860/BolK_8g55220/BolK_9g06650	21
BP	GO:0009152	purine ribonucleotide biosynthetic process	21/1454	30/2120	0.521544	1	0.794493	BolI0052360/BolI0150250/BolI0268890/BolI0315230/BolI0445700/BolI0474310/BolC1t03453/BolC1t05761/BolC3t16338/BolC5t29878/BolC5t34952/BolC8t49239/BolC8t52193/BolK_1g28340/BolK_1g57490/BolK_3g40120/BolK_5g09830/BolK_5g60950/BolK_8g24860/BolK_8g55220/BolK_9g06650	21
BP	GO:0009156	ribonucleoside monophosphate biosynthetic process	21/1454	30/2120	0.521544	1	0.794493	BolI0052360/BolI0150250/BolI0268890/BolI0315230/BolI0445700/BolI0474310/BolC1t03453/BolC1t05761/BolC3t16338/BolC5t29878/BolC5t34952/BolC8t49239/BolC8t52193/BolK_1g28340/BolK_1g57490/BolK_3g40120/BolK_5g09830/BolK_5g60950/BolK_8g24860/BolK_8g55220/BolK_9g06650	21
BP	GO:0009165	nucleotide biosynthetic process	21/1454	30/2120	0.521544	1	0.794493	BolI0052360/BolI0150250/BolI0268890/BolI0315230/BolI0445700/BolI0474310/BolC1t03453/BolC1t05761/BolC3t16338/BolC5t29878/BolC5t34952/BolC8t49239/BolC8t52193/BolK_1g28340/BolK_1g57490/BolK_3g40120/BolK_5g09830/BolK_5g60950/BolK_8g24860/BolK_8g55220/BolK_9g06650	21
BP	GO:0009168	purine ribonucleoside monophosphate biosynthetic process	21/1454	30/2120	0.521544	1	0.794493	BolI0052360/BolI0150250/BolI0268890/BolI0315230/BolI0445700/BolI0474310/BolC1t03453/BolC1t05761/BolC3t16338/BolC5t29878/BolC5t34952/BolC8t49239/BolC8t52193/BolK_1g28340/BolK_1g57490/BolK_3g40120/BolK_5g09830/BolK_5g60950/BolK_8g24860/BolK_8g55220/BolK_9g06650	21
BP	GO:0009201	ribonucleoside triphosphate biosynthetic process	21/1454	30/2120	0.521544	1	0.794493	BolI0052360/BolI0150250/BolI0268890/BolI0315230/BolI0445700/BolI0474310/BolC1t03453/BolC1t05761/BolC3t16338/BolC5t29878/BolC5t34952/BolC8t49239/BolC8t52193/BolK_1g28340/BolK_1g57490/BolK_3g40120/BolK_5g09830/BolK_5g60950/BolK_8g24860/BolK_8g55220/BolK_9g06650	21
BP	GO:0009206	purine ribonucleoside triphosphate biosynthetic process	21/1454	30/2120	0.521544	1	0.794493	BolI0052360/BolI0150250/BolI0268890/BolI0315230/BolI0445700/BolI0474310/BolC1t03453/BolC1t05761/BolC3t16338/BolC5t29878/BolC5t34952/BolC8t49239/BolC8t52193/BolK_1g28340/BolK_1g57490/BolK_3g40120/BolK_5g09830/BolK_5g60950/BolK_8g24860/BolK_8g55220/BolK_9g06650	21
BP	GO:0009260	ribonucleotide biosynthetic process	21/1454	30/2120	0.521544	1	0.794493	BolI0052360/BolI0150250/BolI0268890/BolI0315230/BolI0445700/BolI0474310/BolC1t03453/BolC1t05761/BolC3t16338/BolC5t29878/BolC5t34952/BolC8t49239/BolC8t52193/BolK_1g28340/BolK_1g57490/BolK_3g40120/BolK_5g09830/BolK_5g60950/BolK_8g24860/BolK_8g55220/BolK_9g06650	21
BP	GO:0046390	ribose phosphate biosynthetic process	21/1454	30/2120	0.521544	1	0.794493	BolI0052360/BolI0150250/BolI0268890/BolI0315230/BolI0445700/BolI0474310/BolC1t03453/BolC1t05761/BolC3t16338/BolC5t29878/BolC5t34952/BolC8t49239/BolC8t52193/BolK_1g28340/BolK_1g57490/BolK_3g40120/BolK_5g09830/BolK_5g60950/BolK_8g24860/BolK_8g55220/BolK_9g06650	21
BP	GO:0072522	purine-containing compound biosynthetic process	21/1454	30/2120	0.521544	1	0.794493	BolI0052360/BolI0150250/BolI0268890/BolI0315230/BolI0445700/BolI0474310/BolC1t03453/BolC1t05761/BolC3t16338/BolC5t29878/BolC5t34952/BolC8t49239/BolC8t52193/BolK_1g28340/BolK_1g57490/BolK_3g40120/BolK_5g09830/BolK_5g60950/BolK_8g24860/BolK_8g55220/BolK_9g06650	21
BP	GO:1901293	nucleoside phosphate biosynthetic process	21/1454	30/2120	0.521544	1	0.794493	BolI0052360/BolI0150250/BolI0268890/BolI0315230/BolI0445700/BolI0474310/BolC1t03453/BolC1t05761/BolC3t16338/BolC5t29878/BolC5t34952/BolC8t49239/BolC8t52193/BolK_1g28340/BolK_1g57490/BolK_3g40120/BolK_5g09830/BolK_5g60950/BolK_8g24860/BolK_8g55220/BolK_9g06650	21
BP	GO:0000209	protein polyubiquitination	8/1454	11/2120	0.527995	1	0.794493	BolI0274300/BolI0274340/BolC5t30413/BolC5t30415/BolC5t30417/BolC5t30419/BolK_5g15700/BolK_5g15720	8
BP	GO:0007034	vacuolar transport	23/1454	33/2120	0.529139	1	0.794493	BolI0051550/BolI0059190/BolI0105050/BolI0110320/BolI0265990/BolI0313940/BolI0443360/BolC1t05677/BolC2t10121/BolC2t12325/BolC3t20344/BolC5t29591/BolC5t34810/BolC8t48991/BolC9t56114/BolK_1g56590/BolK_2g56780/BolK_2g62020/BolK_3g79280/BolK_5g06800/BolK_5g59480/BolK_8g22570/BolK_9g30780	23
BP	GO:0034248	regulation of cellular amide metabolic process	25/1454	36/2120	0.536134	1	0.794493	BolI0148670/BolI0259950/BolI0281010/BolI0464210/BolI0478800/BolI0478810/BolI0482080/BolI0490220/BolC3t16184/BolC4t28684/BolC5t31164/BolC8t51193/BolC8t52646/BolC8t52648/BolC9t52986/BolC9t53836/BolK_0g03730/BolK_3g38430/BolK_4g70800/BolK_5g23150/BolK_6g27050/BolK_8g44860/BolK_8g59490/BolK_8g59500/BolK_9g08550	25
BP	GO:0009056	catabolic process	146/1454	213/2120	0.539354	1	0.794493	BolI0012770/BolI0013380/BolI0013400/BolI0013410/BolI0021540/BolI0052360/BolI0059190/BolI0064850/BolI0070980/BolI0105050/BolI0110320/BolI0123700/BolI0128280/BolI0145600/BolI0150250/BolI0150360/BolI0153420/BolI0232910/BolI0266860/BolI0268890/BolI0268960/BolI0268970/BolI0274300/BolI0274340/BolI0304920/BolI0311360/BolI0315230/BolI0320310/BolI0359660/BolI0395620/BolI0395740/BolI0411080/BolI0427840/Bol…	146
BP	GO:1901615	organic hydroxy compound metabolic process	42/1454	61/2120	0.543975	1	0.794493	BolI0046070/BolI0046190/BolI0046290/BolI0100440/BolI0100450/BolI0115830/BolI0144080/BolI0232910/BolI0242950/BolI0267320/BolI0304920/BolI0444390/BolI0449000/BolI0509530/BolC1t05067/BolC1t05086/BolC2t11256/BolC2t11257/BolC2t11258/BolC3t15686/BolC4t25699/BolC5t29720/BolC5t33905/BolC8t49116/BolC8t49578/BolC8t49600/BolK_1g50720/BolK_1g50810/BolK_2g51960/BolK_2g51970/BolK_3g03190/BolK_3g03210/BolK_3g03…	42
BP	GO:0030307	positive regulation of cell growth	14/1454	20/2120	0.553418	1	0.794493	BolI0153420/BolI0202150/BolI0225810/BolI0311360/BolC3t16666/BolC4t22131/BolC4t24848/BolC5t34554/BolC6t37810/BolK_3g43530/BolK_4g05530/BolK_4g32610/BolK_5g56830/BolK_8g43750	14
BP	GO:0045926	negative regulation of growth	14/1454	20/2120	0.553418	1	0.794493	BolI0027290/BolI0121050/BolI0407580/BolI0455580/BolI0535880/BolC1t02833/BolC7t45154/BolC8t50291/BolC9t58951/BolK_1g28820/BolK_3g09160/BolK_7g46840/BolK_8g35310/BolK_9g58320	14
BP	GO:0045927	positive regulation of growth	14/1454	20/2120	0.553418	1	0.794493	BolI0153420/BolI0202150/BolI0225810/BolI0311360/BolC3t16666/BolC4t22131/BolC4t24848/BolC5t34554/BolC6t37810/BolK_3g43530/BolK_4g05530/BolK_4g32610/BolK_5g56830/BolK_8g43750	14
BP	GO:0008361	regulation of cell size	16/1454	23/2120	0.560009	1	0.794493	BolI0153420/BolI0164230/BolI0202150/BolI0225810/BolI0311360/BolC3t16666/BolC3t17821/BolC4t22131/BolC4t24848/BolC5t34554/BolC6t37810/BolK_3g43530/BolK_4g05530/BolK_4g32610/BolK_5g56830/BolK_8g43750	16
BP	GO:0009738	abscisic acid-activated signaling pathway	16/1454	23/2120	0.560009	1	0.794493	BolI0027290/BolI0407580/BolI0442200/BolI0455580/BolI0477350/BolC1t02833/BolC5t29457/BolC7t45154/BolC8t48878/BolC8t50291/BolK_1g28820/BolK_5g05430/BolK_7g46840/BolK_8g21340/BolK_8g35310/BolK_8g58200	16
BP	GO:0016999	antibiotic metabolic process	16/1454	23/2120	0.560009	1	0.794493	BolI0060110/BolI0144080/BolI0242950/BolI0410510/BolI0538420/BolC2t06547/BolC3t13196/BolC3t15686/BolC7t45466/BolC9t59215/BolK_2g57540/BolK_3g07190/BolK_3g33290/BolK_4g52230/BolK_7g49980/BolK_9g60730	16
BP	GO:0032535	regulation of cellular component size	16/1454	23/2120	0.560009	1	0.794493	BolI0153420/BolI0164230/BolI0202150/BolI0225810/BolI0311360/BolC3t16666/BolC3t17821/BolC4t22131/BolC4t24848/BolC5t34554/BolC6t37810/BolK_3g43530/BolK_4g05530/BolK_4g32610/BolK_5g56830/BolK_8g43750	16
BP	GO:0090066	regulation of anatomical structure size	16/1454	23/2120	0.560009	1	0.794493	BolI0153420/BolI0164230/BolI0202150/BolI0225810/BolI0311360/BolC3t16666/BolC3t17821/BolC4t22131/BolC4t24848/BolC5t34554/BolC6t37810/BolK_3g43530/BolK_4g05530/BolK_4g32610/BolK_5g56830/BolK_8g43750	16
BP	GO:0071396	cellular response to lipid	50/1454	73/2120	0.563519	1	0.794493	BolI0013450/BolI0027290/BolI0079260/BolI0079280/BolI0141970/BolI0148640/BolI0205530/BolI0249310/BolI0347830/BolI0353450/BolI0353460/BolI0407580/BolI0432820/BolI0442200/BolI0455580/BolI0473520/BolI0477350/BolI0482110/BolC1t01360/BolC1t02833/BolC2t08733/BolC2t08739/BolC3t16181/BolC4t22470/BolC4t27552/BolC5t29457/BolC6t39420/BolC7t40977/BolC7t45154/BolC8t48878/BolC8t50291/BolC9t52988/BolK_0g03760/Bo…	50
BP	GO:0044093	positive regulation of molecular function	35/1454	51/2120	0.564971	1	0.794493	BolI0050170/BolI0094800/BolI0095240/BolI0152660/BolI0153420/BolI0311360/BolI0311810/BolI0390830/BolI0390860/BolI0390880/BolI0505650/BolC1t05520/BolC2t10562/BolC2t10651/BolC3t16587/BolC3t16666/BolC5t34554/BolC5t34600/BolC7t43290/BolC7t43295/BolC7t43296/BolC7t43297/BolC7t43298/BolC7t43299/BolC9t55588/BolK_1g55100/BolK_2g45290/BolK_2g46420/BolK_3g42670/BolK_3g43530/BolK_3g66210/BolK_5g56830/BolK_5g5…	35
BP	GO:0009555	pollen development	56/1454	82/2120	0.576433	1	0.794493	BolI0012770/BolI0059190/BolI0061680/BolI0105050/BolI0110320/BolI0120720/BolI0131540/BolI0131570/BolI0149550/BolI0215120/BolI0248470/BolI0248480/BolI0316670/BolI0395740/BolI0411080/BolI0469120/BolI0508890/BolI0536200/BolC1t05916/BolC2t06713/BolC2t11200/BolC2t11611/BolC2t12325/BolC3t13342/BolC3t14389/BolC3t14391/BolC3t20344/BolC4t23544/BolC4t27444/BolC4t27445/BolC5t35097/BolC7t43877/BolC7t45531/Bol…	56
BP	GO:0044087	regulation of cellular component biogenesis	22/1454	32/2120	0.576839	1	0.794493	BolI0013630/BolI0064850/BolI0068700/BolI0123700/BolI0268560/BolI0444840/BolI0471960/BolI0533240/BolI0533310/BolC1t01378/BolC5t29842/BolC8t49158/BolC8t51957/BolC8t52290/BolC9t58670/BolC9t58677/BolC9t58682/BolK_2g10770/BolK_3g11530/BolK_5g09450/BolK_8g24060/BolK_8g52780	22
BP	GO:0051649	establishment of localization in cell	101/1454	148/2120	0.576924	1	0.794493	BolI0050170/BolI0059190/BolI0071340/BolI0105050/BolI0110320/BolI0113790/BolI0128400/BolI0135540/BolI0150360/BolI0152660/BolI0169030/BolI0196820/BolI0202150/BolI0225150/BolI0225810/BolI0265990/BolI0281010/BolI0298090/BolI0310820/BolI0311810/BolI0331080/BolI0335120/BolI0395740/BolI0419640/BolI0443360/BolI0449530/BolI0449540/BolI0457370/BolI0463800/BolI0508890/BolI0521650/BolC1t01696/BolC1t03453/Bol…	101
BP	GO:0019439	aromatic compound catabolic process	41/1454	60/2120	0.579045	1	0.794493	BolI0012770/BolI0052360/BolI0150250/BolI0268890/BolI0268960/BolI0268970/BolI0315230/BolI0411080/BolI0445700/BolI0474310/BolI0478800/BolI0478810/BolI0479050/BolI0490220/BolC1t05761/BolC3t16338/BolC5t29878/BolC5t29886/BolC5t33702/BolC5t34952/BolC7t45531/BolC8t49239/BolC8t52193/BolC8t52646/BolC8t52648/BolC9t53836/BolK_1g13520/BolK_1g28340/BolK_1g57490/BolK_3g40120/BolK_5g09830/BolK_5g09900/BolK_5g48…	41
BP	GO:1901361	organic cyclic compound catabolic process	41/1454	60/2120	0.579045	1	0.794493	BolI0012770/BolI0052360/BolI0150250/BolI0268890/BolI0268960/BolI0268970/BolI0315230/BolI0411080/BolI0445700/BolI0474310/BolI0478800/BolI0478810/BolI0479050/BolI0490220/BolC1t05761/BolC3t16338/BolC5t29878/BolC5t29886/BolC5t33702/BolC5t34952/BolC7t45531/BolC8t49239/BolC8t52193/BolC8t52646/BolC8t52648/BolC9t53836/BolK_1g13520/BolK_1g28340/BolK_1g57490/BolK_3g40120/BolK_5g09830/BolK_5g09900/BolK_5g48…	41
BP	GO:0035556	intracellular signal transduction	73/1454	107/2120	0.579539	1	0.794493	BolI0036910/BolI0059190/BolI0068700/BolI0083490/BolI0094800/BolI0098580/BolI0105050/BolI0110320/BolI0127160/BolI0153420/BolI0189630/BolI0202150/BolI0208590/BolI0209290/BolI0225810/BolI0311360/BolI0379130/BolI0390830/BolI0390860/BolI0390880/BolI0394550/BolI0436240/BolI0505650/BolI0525160/BolC2t10305/BolC2t10562/BolC2t11034/BolC2t12325/BolC3t13930/BolC3t16666/BolC3t20344/BolC4t22131/BolC4t22806/Bol…	73
BP	GO:0009755	hormone-mediated signaling pathway	58/1454	85/2120	0.580474	1	0.794493	BolI0001550/BolI0027290/BolI0036910/BolI0079260/BolI0079280/BolI0141970/BolI0148640/BolI0184680/BolI0347830/BolI0353450/BolI0353460/BolI0371410/BolI0379130/BolI0407580/BolI0422190/BolI0442200/BolI0455580/BolI0473520/BolI0477350/BolI0482110/BolI0494230/BolC1t00151/BolC1t02833/BolC2t08733/BolC2t08739/BolC3t16181/BolC3t20172/BolC5t29457/BolC6t39420/BolC7t40977/BolC7t40978/BolC7t41923/BolC7t45154/Bol…	58
BP	GO:0044248	cellular catabolic process	135/1454	198/2120	0.585668	1	0.794493	BolI0012770/BolI0013380/BolI0013400/BolI0013410/BolI0021540/BolI0052360/BolI0059190/BolI0064850/BolI0070980/BolI0105050/BolI0110320/BolI0123700/BolI0128280/BolI0145600/BolI0150250/BolI0150360/BolI0153420/BolI0232910/BolI0266860/BolI0268890/BolI0268960/BolI0268970/BolI0274300/BolI0274340/BolI0304920/BolI0311360/BolI0315230/BolI0320310/BolI0359660/BolI0395620/BolI0395740/BolI0411080/BolI0428520/Bol…	135
BP	GO:0009894	regulation of catabolic process	26/1454	38/2120	0.586404	1	0.794493	BolI0021540/BolI0064850/BolI0123700/BolI0153420/BolI0311360/BolI0440240/BolI0478800/BolI0478810/BolI0490220/BolC1t02210/BolC3t16666/BolC5t34554/BolC7t45994/BolC8t48669/BolC8t52646/BolC8t52648/BolC9t53836/BolK_1g22840/BolK_2g10770/BolK_3g11530/BolK_3g43530/BolK_5g56830/BolK_8g18970/BolK_8g59490/BolK_8g59500/BolK_9g08550	26
BP	GO:0017148	negative regulation of translation	9/1454	13/2120	0.611469	1	0.794493	BolI0478800/BolI0478810/BolI0490220/BolC8t52646/BolC8t52648/BolC9t53836/BolK_8g59490/BolK_8g59500/BolK_9g08550	9
BP	GO:0034249	negative regulation of cellular amide metabolic process	9/1454	13/2120	0.611469	1	0.794493	BolI0478800/BolI0478810/BolI0490220/BolC8t52646/BolC8t52648/BolC9t53836/BolK_8g59490/BolK_8g59500/BolK_9g08550	9
BP	GO:0043487	regulation of RNA stability	9/1454	13/2120	0.611469	1	0.794493	BolI0478800/BolI0478810/BolI0490220/BolC8t52646/BolC8t52648/BolC9t53836/BolK_8g59490/BolK_8g59500/BolK_9g08550	9
BP	GO:0043488	regulation of mRNA stability	9/1454	13/2120	0.611469	1	0.794493	BolI0478800/BolI0478810/BolI0490220/BolC8t52646/BolC8t52648/BolC9t53836/BolK_8g59490/BolK_8g59500/BolK_9g08550	9
BP	GO:0046839	phospholipid dephosphorylation	9/1454	13/2120	0.611469	1	0.794493	BolI0135600/BolI0207190/BolI0254250/BolC3t14823/BolC4t22650/BolC4t28095/BolK_3g23650/BolK_4g11360/BolK_4g64590	9
BP	GO:0046856	phosphatidylinositol dephosphorylation	9/1454	13/2120	0.611469	1	0.794493	BolI0135600/BolI0207190/BolI0254250/BolC3t14823/BolC4t22650/BolC4t28095/BolK_3g23650/BolK_4g11360/BolK_4g64590	9
BP	GO:0050779	RNA destabilization	9/1454	13/2120	0.611469	1	0.794493	BolI0478800/BolI0478810/BolI0490220/BolC8t52646/BolC8t52648/BolC9t53836/BolK_8g59490/BolK_8g59500/BolK_9g08550	9
BP	GO:0061013	regulation of mRNA catabolic process	9/1454	13/2120	0.611469	1	0.794493	BolI0478800/BolI0478810/BolI0490220/BolC8t52646/BolC8t52648/BolC9t53836/BolK_8g59490/BolK_8g59500/BolK_9g08550	9
BP	GO:0061014	positive regulation of mRNA catabolic process	9/1454	13/2120	0.611469	1	0.794493	BolI0478800/BolI0478810/BolI0490220/BolC8t52646/BolC8t52648/BolC9t53836/BolK_8g59490/BolK_8g59500/BolK_9g08550	9
BP	GO:0061157	mRNA destabilization	9/1454	13/2120	0.611469	1	0.794493	BolI0478800/BolI0478810/BolI0490220/BolC8t52646/BolC8t52648/BolC9t53836/BolK_8g59490/BolK_8g59500/BolK_9g08550	9
BP	GO:1903313	positive regulation of mRNA metabolic process	9/1454	13/2120	0.611469	1	0.794493	BolI0478800/BolI0478810/BolI0490220/BolC8t52646/BolC8t52648/BolC9t53836/BolK_8g59490/BolK_8g59500/BolK_9g08550	9
BP	GO:0018205	peptidyl-lysine modification	7/1454	10/2120	0.611636	1	0.794493	BolI0068700/BolI0208590/BolI0209290/BolC4t22806/BolC4t22882/BolK_4g12320/BolK_4g12990	7
BP	GO:2000243	positive regulation of reproductive process	7/1454	10/2120	0.611636	1	0.794493	BolI0181300/BolI0283840/BolC3t19792/BolC5t31470/BolK_3g74590/BolK_5g26380/BolK_9g06410	7
BP	GO:0009900	dehiscence	11/1454	16/2120	0.612667	1	0.794493	BolI0012770/BolI0198420/BolI0260460/BolI0411080/BolC4t21772/BolC4t28728/BolC7t45531/BolK_1g13520/BolK_4g01400/BolK_4g71370/BolK_7g50610	11
BP	GO:0016051	carbohydrate biosynthetic process	40/1454	59/2120	0.613958	1	0.794493	BolI0029490/BolI0052360/BolI0061680/BolI0120720/BolI0150250/BolI0173110/BolI0180500/BolI0212690/BolI0268890/BolI0315230/BolI0445700/BolI0474310/BolI0536200/BolC1t03078/BolC1t05761/BolC2t06713/BolC3t13342/BolC3t16338/BolC3t18851/BolC3t19692/BolC4t23252/BolC5t29878/BolC5t34952/BolC8t49239/BolC8t52193/BolC9t58987/BolK_1g57490/BolK_1g59130/BolK_2g07460/BolK_3g08840/BolK_3g20570/BolK_3g40120/BolK_3g64…	40
BP	GO:0007033	vacuole organization	13/1454	19/2120	0.614563	1	0.794493	BolI0059190/BolI0105050/BolI0110320/BolI0141970/BolC2t07263/BolC2t12325/BolC3t20344/BolC7t41739/BolC8t47668/BolK_2g56780/BolK_2g62020/BolK_3g79280/BolK_9g44980	13
BP	GO:0015979	photosynthesis	13/1454	19/2120	0.614563	1	0.794493	BolI0336360/BolI0380330/BolI0380340/BolI0459970/BolI0492700/BolC6t37500/BolC7t42058/BolC8t50761/BolC9t54088/BolK_6g22630/BolK_7g17030/BolK_8g40070/BolK_9g11160	13
BP	GO:0042446	hormone biosynthetic process	13/1454	19/2120	0.614563	1	0.794493	BolI0268960/BolI0268970/BolI0449000/BolI0479050/BolC5t29886/BolC5t33702/BolC7t40977/BolC8t49578/BolC8t49600/BolK_5g09900/BolK_5g48190/BolK_8g28170/BolK_8g28370	13
BP	GO:0051702	biological process involved in interaction with symbiont	13/1454	19/2120	0.614563	1	0.794493	BolI0039650/BolI0060110/BolI0160630/BolI0538420/BolC1t04321/BolC2t06547/BolC3t13196/BolC3t17412/BolC9t59215/BolK_1g43520/BolK_3g07190/BolK_3g51020/BolK_9g60730	13
BP	GO:0010167	response to nitrate	15/1454	22/2120	0.616841	1	0.794493	BolI0263850/BolI0263860/BolI0427800/BolI0477760/BolI0477770/BolI0529020/BolC5t29376/BolC8t52547/BolC8t52548/BolC9t58226/BolK_5g04630/BolK_8g02320/BolK_8g58650/BolK_8g58660/BolK_9g51380	15
BP	GO:0080167	response to karrikin	19/1454	28/2120	0.621946	1	0.794493	BolI0111000/BolI0131540/BolI0131570/BolI0215120/BolI0248470/BolI0248480/BolC2t12403/BolC3t14389/BolC3t14391/BolC4t23544/BolC4t27444/BolC4t27445/BolK_1g23490/BolK_2g62800/BolK_3g19450/BolK_3g19470/BolK_4g19680/BolK_4g58240/BolK_4g58250	19
BP	GO:1990542	mitochondrial transmembrane transport	19/1454	28/2120	0.621946	1	0.794493	BolI0196820/BolI0298090/BolI0331080/BolI0449530/BolI0449540/BolC1t03453/BolC3t21627/BolC5t33132/BolC5t33176/BolC6t36829/BolC8t49643/BolC8t49644/BolK_3g92330/BolK_5g42920/BolK_5g43390/BolK_6g16300/BolK_6g25650/BolK_8g28830/BolK_8g28840	19
BP	GO:0006163	purine nucleotide metabolic process	21/1454	31/2120	0.624622	1	0.794493	BolI0052360/BolI0150250/BolI0268890/BolI0315230/BolI0445700/BolI0474310/BolC1t03453/BolC1t05761/BolC3t16338/BolC5t29878/BolC5t34952/BolC8t49239/BolC8t52193/BolK_1g28340/BolK_1g57490/BolK_3g40120/BolK_5g09830/BolK_5g60950/BolK_8g24860/BolK_8g55220/BolK_9g06650	21
BP	GO:0006753	nucleoside phosphate metabolic process	21/1454	31/2120	0.624622	1	0.794493	BolI0052360/BolI0150250/BolI0268890/BolI0315230/BolI0445700/BolI0474310/BolC1t03453/BolC1t05761/BolC3t16338/BolC5t29878/BolC5t34952/BolC8t49239/BolC8t52193/BolK_1g28340/BolK_1g57490/BolK_3g40120/BolK_5g09830/BolK_5g60950/BolK_8g24860/BolK_8g55220/BolK_9g06650	21
BP	GO:0006875	cellular metal ion homeostasis	21/1454	31/2120	0.624622	1	0.794493	BolI0024430/BolI0238920/BolI0327610/BolI0336360/BolI0378670/BolI0383420/BolI0459970/BolI0509460/BolC1t01591/BolC1t02527/BolC2t08831/BolC2t08885/BolC3t21361/BolC6t37500/BolC8t50761/BolC9t56012/BolK_1g16600/BolK_6g11330/BolK_6g22630/BolK_7g15320/BolK_8g40070	21
BP	GO:0009117	nucleotide metabolic process	21/1454	31/2120	0.624622	1	0.794493	BolI0052360/BolI0150250/BolI0268890/BolI0315230/BolI0445700/BolI0474310/BolC1t03453/BolC1t05761/BolC3t16338/BolC5t29878/BolC5t34952/BolC8t49239/BolC8t52193/BolK_1g28340/BolK_1g57490/BolK_3g40120/BolK_5g09830/BolK_5g60950/BolK_8g24860/BolK_8g55220/BolK_9g06650	21
BP	GO:0009123	nucleoside monophosphate metabolic process	21/1454	31/2120	0.624622	1	0.794493	BolI0052360/BolI0150250/BolI0268890/BolI0315230/BolI0445700/BolI0474310/BolC1t03453/BolC1t05761/BolC3t16338/BolC5t29878/BolC5t34952/BolC8t49239/BolC8t52193/BolK_1g28340/BolK_1g57490/BolK_3g40120/BolK_5g09830/BolK_5g60950/BolK_8g24860/BolK_8g55220/BolK_9g06650	21
BP	GO:0009126	purine nucleoside monophosphate metabolic process	21/1454	31/2120	0.624622	1	0.794493	BolI0052360/BolI0150250/BolI0268890/BolI0315230/BolI0445700/BolI0474310/BolC1t03453/BolC1t05761/BolC3t16338/BolC5t29878/BolC5t34952/BolC8t49239/BolC8t52193/BolK_1g28340/BolK_1g57490/BolK_3g40120/BolK_5g09830/BolK_5g60950/BolK_8g24860/BolK_8g55220/BolK_9g06650	21
BP	GO:0009141	nucleoside triphosphate metabolic process	21/1454	31/2120	0.624622	1	0.794493	BolI0052360/BolI0150250/BolI0268890/BolI0315230/BolI0445700/BolI0474310/BolC1t03453/BolC1t05761/BolC3t16338/BolC5t29878/BolC5t34952/BolC8t49239/BolC8t52193/BolK_1g28340/BolK_1g57490/BolK_3g40120/BolK_5g09830/BolK_5g60950/BolK_8g24860/BolK_8g55220/BolK_9g06650	21
BP	GO:0009144	purine nucleoside triphosphate metabolic process	21/1454	31/2120	0.624622	1	0.794493	BolI0052360/BolI0150250/BolI0268890/BolI0315230/BolI0445700/BolI0474310/BolC1t03453/BolC1t05761/BolC3t16338/BolC5t29878/BolC5t34952/BolC8t49239/BolC8t52193/BolK_1g28340/BolK_1g57490/BolK_3g40120/BolK_5g09830/BolK_5g60950/BolK_8g24860/BolK_8g55220/BolK_9g06650	21
BP	GO:0009150	purine ribonucleotide metabolic process	21/1454	31/2120	0.624622	1	0.794493	BolI0052360/BolI0150250/BolI0268890/BolI0315230/BolI0445700/BolI0474310/BolC1t03453/BolC1t05761/BolC3t16338/BolC5t29878/BolC5t34952/BolC8t49239/BolC8t52193/BolK_1g28340/BolK_1g57490/BolK_3g40120/BolK_5g09830/BolK_5g60950/BolK_8g24860/BolK_8g55220/BolK_9g06650	21
BP	GO:0009161	ribonucleoside monophosphate metabolic process	21/1454	31/2120	0.624622	1	0.794493	BolI0052360/BolI0150250/BolI0268890/BolI0315230/BolI0445700/BolI0474310/BolC1t03453/BolC1t05761/BolC3t16338/BolC5t29878/BolC5t34952/BolC8t49239/BolC8t52193/BolK_1g28340/BolK_1g57490/BolK_3g40120/BolK_5g09830/BolK_5g60950/BolK_8g24860/BolK_8g55220/BolK_9g06650	21
BP	GO:0009167	purine ribonucleoside monophosphate metabolic process	21/1454	31/2120	0.624622	1	0.794493	BolI0052360/BolI0150250/BolI0268890/BolI0315230/BolI0445700/BolI0474310/BolC1t03453/BolC1t05761/BolC3t16338/BolC5t29878/BolC5t34952/BolC8t49239/BolC8t52193/BolK_1g28340/BolK_1g57490/BolK_3g40120/BolK_5g09830/BolK_5g60950/BolK_8g24860/BolK_8g55220/BolK_9g06650	21
BP	GO:0009199	ribonucleoside triphosphate metabolic process	21/1454	31/2120	0.624622	1	0.794493	BolI0052360/BolI0150250/BolI0268890/BolI0315230/BolI0445700/BolI0474310/BolC1t03453/BolC1t05761/BolC3t16338/BolC5t29878/BolC5t34952/BolC8t49239/BolC8t52193/BolK_1g28340/BolK_1g57490/BolK_3g40120/BolK_5g09830/BolK_5g60950/BolK_8g24860/BolK_8g55220/BolK_9g06650	21
BP	GO:0009205	purine ribonucleoside triphosphate metabolic process	21/1454	31/2120	0.624622	1	0.794493	BolI0052360/BolI0150250/BolI0268890/BolI0315230/BolI0445700/BolI0474310/BolC1t03453/BolC1t05761/BolC3t16338/BolC5t29878/BolC5t34952/BolC8t49239/BolC8t52193/BolK_1g28340/BolK_1g57490/BolK_3g40120/BolK_5g09830/BolK_5g60950/BolK_8g24860/BolK_8g55220/BolK_9g06650	21
BP	GO:0009259	ribonucleotide metabolic process	21/1454	31/2120	0.624622	1	0.794493	BolI0052360/BolI0150250/BolI0268890/BolI0315230/BolI0445700/BolI0474310/BolC1t03453/BolC1t05761/BolC3t16338/BolC5t29878/BolC5t34952/BolC8t49239/BolC8t52193/BolK_1g28340/BolK_1g57490/BolK_3g40120/BolK_5g09830/BolK_5g60950/BolK_8g24860/BolK_8g55220/BolK_9g06650	21
BP	GO:0019693	ribose phosphate metabolic process	21/1454	31/2120	0.624622	1	0.794493	BolI0052360/BolI0150250/BolI0268890/BolI0315230/BolI0445700/BolI0474310/BolC1t03453/BolC1t05761/BolC3t16338/BolC5t29878/BolC5t34952/BolC8t49239/BolC8t52193/BolK_1g28340/BolK_1g57490/BolK_3g40120/BolK_5g09830/BolK_5g60950/BolK_8g24860/BolK_8g55220/BolK_9g06650	21
BP	GO:0046034	ATP metabolic process	21/1454	31/2120	0.624622	1	0.794493	BolI0052360/BolI0150250/BolI0268890/BolI0315230/BolI0445700/BolI0474310/BolC1t03453/BolC1t05761/BolC3t16338/BolC5t29878/BolC5t34952/BolC8t49239/BolC8t52193/BolK_1g28340/BolK_1g57490/BolK_3g40120/BolK_5g09830/BolK_5g60950/BolK_8g24860/BolK_8g55220/BolK_9g06650	21
BP	GO:0046916	cellular transition metal ion homeostasis	21/1454	31/2120	0.624622	1	0.794493	BolI0024430/BolI0238920/BolI0327610/BolI0336360/BolI0378670/BolI0383420/BolI0459970/BolI0509460/BolC1t01591/BolC1t02527/BolC2t08831/BolC2t08885/BolC3t21361/BolC6t37500/BolC8t50761/BolC9t56012/BolK_1g16600/BolK_6g11330/BolK_6g22630/BolK_7g15320/BolK_8g40070	21
BP	GO:0001558	regulation of cell growth	23/1454	34/2120	0.627327	1	0.794493	BolI0027290/BolI0153420/BolI0202150/BolI0225810/BolI0311360/BolI0407580/BolI0455580/BolC1t02833/BolC3t16666/BolC4t22131/BolC4t24848/BolC5t34554/BolC6t37810/BolC7t45154/BolC8t50291/BolK_1g28820/BolK_3g43530/BolK_4g05530/BolK_4g32610/BolK_5g56830/BolK_7g46840/BolK_8g35310/BolK_8g43750	23
BP	GO:0007399	nervous system development	23/1454	34/2120	0.627327	1	0.794493	BolI0013630/BolI0202150/BolI0208590/BolI0209290/BolI0225810/BolI0512130/BolI0533240/BolI0533310/BolC1t01378/BolC4t22131/BolC4t22806/BolC4t22882/BolC4t24848/BolC6t37810/BolC9t58670/BolC9t58677/BolC9t58682/BolK_4g05530/BolK_4g12320/BolK_4g12990/BolK_4g32370/BolK_4g32610/BolK_8g43750	23
BP	GO:0022008	neurogenesis	23/1454	34/2120	0.627327	1	0.794493	BolI0013630/BolI0202150/BolI0208590/BolI0209290/BolI0225810/BolI0512130/BolI0533240/BolI0533310/BolC1t01378/BolC4t22131/BolC4t22806/BolC4t22882/BolC4t24848/BolC6t37810/BolC9t58670/BolC9t58677/BolC9t58682/BolK_4g05530/BolK_4g12320/BolK_4g12990/BolK_4g32370/BolK_4g32610/BolK_8g43750	23
BP	GO:0071495	cellular response to endogenous stimulus	86/1454	127/2120	0.627615	1	0.794493	BolI0001550/BolI0021540/BolI0027290/BolI0036910/BolI0060110/BolI0068700/BolI0079260/BolI0079280/BolI0141970/BolI0148640/BolI0153420/BolI0184680/BolI0195650/BolI0311360/BolI0324970/BolI0347830/BolI0353450/BolI0353460/BolI0371410/BolI0379130/BolI0407580/BolI0422190/BolI0432820/BolI0440240/BolI0442200/BolI0455580/BolI0473520/BolI0477350/BolI0482110/BolI0494230/BolI0538420/BolC1t00151/BolC1t02210/Bol…	86
BP	GO:0009653	anatomical structure morphogenesis	103/1454	152/2120	0.62769	1	0.794493	BolI0001550/BolI0005490/BolI0012770/BolI0021540/BolI0029490/BolI0033520/BolI0068700/BolI0076620/BolI0094800/BolI0147690/BolI0150360/BolI0164230/BolI0173110/BolI0179760/BolI0184680/BolI0202150/BolI0220500/BolI0225810/BolI0239850/BolI0282000/BolI0344250/BolI0359320/BolI0371410/BolI0390830/BolI0390860/BolI0390880/BolI0395050/BolI0411080/BolI0411940/BolI0419640/BolI0422190/BolI0440240/BolI0494230/Bol…	103
BP	GO:0009791	post-embryonic development	167/1454	246/2120	0.629414	1	0.794493	BolI0001550/BolI0012770/BolI0013700/BolI0027290/BolI0030790/BolI0035210/BolI0052360/BolI0076620/BolI0104300/BolI0115720/BolI0115770/BolI0115830/BolI0150250/BolI0153420/BolI0181300/BolI0184680/BolI0187880/BolI0198890/BolI0212690/BolI0236750/BolI0249360/BolI0263850/BolI0263860/BolI0268890/BolI0268960/BolI0268970/BolI0271010/BolI0276260/BolI0283840/BolI0288120/BolI0311360/BolI0315230/BolI0320470/Bol…	167
BP	GO:0051726	regulation of cell cycle	27/1454	40/2120	0.632742	1	0.794493	BolI0094800/BolI0095240/BolI0208590/BolI0209290/BolI0390830/BolI0390860/BolI0390880/BolI0505650/BolC2t10562/BolC2t10651/BolC4t22806/BolC4t22882/BolC7t43226/BolC7t43290/BolC7t43295/BolC7t43296/BolC7t43297/BolC7t43298/BolC7t43299/BolC9t55588/BolK_2g45290/BolK_2g46420/BolK_3g66210/BolK_4g12320/BolK_4g12990/BolK_7g28620/BolK_9g25230	27
BP	GO:1901699	cellular response to nitrogen compound	29/1454	43/2120	0.635427	1	0.794493	BolI0021540/BolI0068700/BolI0153420/BolI0263850/BolI0263860/BolI0311360/BolI0427800/BolI0440240/BolI0477760/BolI0477770/BolI0529020/BolC1t02210/BolC3t16666/BolC5t29376/BolC5t34554/BolC7t45994/BolC8t48669/BolC8t52547/BolC8t52548/BolC9t58226/BolK_1g22840/BolK_3g43530/BolK_5g04630/BolK_5g56830/BolK_8g02320/BolK_8g18970/BolK_8g58650/BolK_8g58660/BolK_9g51380	29
BP	GO:0030163	protein catabolic process	60/1454	89/2120	0.644575	1	0.794493	BolI0064850/BolI0123700/BolI0145600/BolI0266860/BolI0274300/BolI0274340/BolI0320310/BolI0395620/BolI0395740/BolI0427840/BolI0428520/BolI0443820/BolI0464690/BolI0477700/BolI0508830/BolI0508890/BolI0512590/BolI0542670/BolI0542680/BolC2t10121/BolC2t11200/BolC3t15857/BolC5t29677/BolC5t30413/BolC5t30415/BolC5t30417/BolC5t30419/BolC6t35526/BolC7t43865/BolC7t43877/BolC8t47159/BolC8t47238/BolC8t49047/Bol…	60
BP	GO:0000003	reproduction	136/1454	201/2120	0.649143	1	0.794493	BolI0012770/BolI0013630/BolI0013700/BolI0027290/BolI0029490/BolI0030790/BolI0052360/BolI0059190/BolI0068700/BolI0105050/BolI0110320/BolI0115720/BolI0115770/BolI0150250/BolI0153420/BolI0173110/BolI0181300/BolI0187880/BolI0198420/BolI0198890/BolI0212690/BolI0260460/BolI0268890/BolI0283840/BolI0288120/BolI0311360/BolI0315230/BolI0336360/BolI0395740/BolI0407580/BolI0411080/BolI0411590/BolI0411940/Bol…	136
BP	GO:0022414	reproductive process	136/1454	201/2120	0.649143	1	0.794493	BolI0012770/BolI0013630/BolI0013700/BolI0027290/BolI0029490/BolI0030790/BolI0052360/BolI0059190/BolI0068700/BolI0105050/BolI0110320/BolI0115720/BolI0115770/BolI0150250/BolI0153420/BolI0173110/BolI0181300/BolI0187880/BolI0198420/BolI0198890/BolI0212690/BolI0260460/BolI0268890/BolI0283840/BolI0288120/BolI0311360/BolI0315230/BolI0336360/BolI0395740/BolI0407580/BolI0411080/BolI0411590/BolI0411940/Bol…	136
BP	GO:0009888	tissue development	41/1454	61/2120	0.650938	1	0.794493	BolI0013700/BolI0033520/BolI0068700/BolI0153420/BolI0179760/BolI0187880/BolI0212690/BolI0220500/BolI0239850/BolI0268560/BolI0282000/BolI0311360/BolI0411590/BolI0444840/BolC1t01389/BolC1t03594/BolC3t16666/BolC3t20568/BolC4t23252/BolC4t24188/BolC4t26520/BolC5t29842/BolC5t31279/BolC5t34554/BolC7t45582/BolC8t49158/BolC8t52290/BolK_0g02140/BolK_1g14440/BolK_1g36450/BolK_3g20570/BolK_3g43530/BolK_3g725…	41
BP	GO:0016310	phosphorylation	116/1454	172/2120	0.666315	1	0.794493	BolI0027290/BolI0041140/BolI0052360/BolI0059190/BolI0068700/BolI0094800/BolI0095240/BolI0098580/BolI0105050/BolI0110320/BolI0121050/BolI0127160/BolI0148640/BolI0150250/BolI0153420/BolI0159390/BolI0208590/BolI0209290/BolI0268890/BolI0300210/BolI0307390/BolI0311360/BolI0315230/BolI0390830/BolI0390860/BolI0390880/BolI0394550/BolI0407580/BolI0445700/BolI0455580/BolI0474310/BolI0475860/BolI0475870/Bol…	116
BP	GO:1903311	regulation of mRNA metabolic process	20/1454	30/2120	0.671777	1	0.794493	BolI0113790/BolI0135540/BolI0310820/BolI0335120/BolI0457370/BolI0478800/BolI0478810/BolI0490220/BolC3t12672/BolC3t14815/BolC5t34499/BolC6t37329/BolC8t50486/BolC8t52646/BolC8t52648/BolC9t53836/BolK_4g16080/BolK_8g59490/BolK_8g59500/BolK_9g08550	20
BP	GO:0006417	regulation of translation	22/1454	33/2120	0.672239	1	0.794493	BolI0148670/BolI0259950/BolI0464210/BolI0478800/BolI0478810/BolI0482080/BolI0490220/BolC3t16184/BolC4t28684/BolC8t51193/BolC8t52646/BolC8t52648/BolC9t52986/BolC9t53836/BolK_0g03730/BolK_3g38430/BolK_4g70800/BolK_6g27050/BolK_8g44860/BolK_8g59490/BolK_8g59500/BolK_9g08550	22
BP	GO:0010608	posttranscriptional regulation of gene expression	22/1454	33/2120	0.672239	1	0.794493	BolI0148670/BolI0259950/BolI0464210/BolI0478800/BolI0478810/BolI0482080/BolI0490220/BolC3t16184/BolC4t28684/BolC8t51193/BolC8t52646/BolC8t52648/BolC9t52986/BolC9t53836/BolK_0g03730/BolK_3g38430/BolK_4g70800/BolK_6g27050/BolK_8g44860/BolK_8g59490/BolK_8g59500/BolK_9g08550	22
BP	GO:0071407	cellular response to organic cyclic compound	14/1454	21/2120	0.673295	1	0.794493	BolI0060110/BolI0141970/BolI0148640/BolI0482110/BolI0538420/BolC2t06547/BolC3t13196/BolC3t16181/BolC9t52988/BolC9t59215/BolK_0g03760/BolK_3g07190/BolK_3g38400/BolK_9g60730	14
BP	GO:1902531	regulation of intracellular signal transduction	26/1454	39/2120	0.673948	1	0.794493	BolI0068700/BolI0083490/BolI0094800/BolI0189630/BolI0208590/BolI0209290/BolI0390860/BolI0390880/BolI0436240/BolI0505650/BolC2t10305/BolC2t10562/BolC4t22806/BolC4t22882/BolC7t43290/BolC8t48208/BolC9t55588/BolK_2g32010/BolK_2g45290/BolK_3g84140/BolK_4g12320/BolK_4g12990/BolK_8g14410/BolK_8g30350/BolK_9g00520/BolK_9g25230	26
BP	GO:0044092	negative regulation of molecular function	28/1454	42/2120	0.675077	1	0.794493	BolI0040740/BolI0058310/BolI0117180/BolI0335440/BolI0393910/BolI0471960/BolI0507810/BolI0509720/BolI0509750/BolI0541700/BolI0541710/BolC2t06371/BolC2t10969/BolC7t43661/BolC8t51957/BolC9t55847/BolC9t56041/BolC9t59537/BolK_1g44720/BolK_2g03950/BolK_2g49040/BolK_3g05010/BolK_7g31790/BolK_8g52780/BolK_9g27900/BolK_9g30040/BolK_9g30070/BolK_9g64190	28
BP	GO:0022604	regulation of cell morphogenesis	12/1454	18/2120	0.675518	1	0.794493	BolI0202150/BolI0225810/BolI0419640/BolC4t22131/BolC4t24848/BolC6t37810/BolC7t46400/BolK_0g02140/BolK_4g05530/BolK_4g32610/BolK_7g59660/BolK_8g43750	12
BP	GO:0032880	regulation of protein localization	12/1454	18/2120	0.675518	1	0.794493	BolI0202150/BolI0225810/BolC2t07263/BolC4t22131/BolC4t24848/BolC6t37810/BolC7t41739/BolC8t47668/BolK_4g05530/BolK_4g32610/BolK_8g43750/BolK_9g44980	12
BP	GO:0060341	regulation of cellular localization	12/1454	18/2120	0.675518	1	0.794493	BolI0202150/BolI0225810/BolC2t07263/BolC4t22131/BolC4t24848/BolC6t37810/BolC7t41739/BolC8t47668/BolK_4g05530/BolK_4g32610/BolK_8g43750/BolK_9g44980	12
BP	GO:1903827	regulation of cellular protein localization	12/1454	18/2120	0.675518	1	0.794493	BolI0202150/BolI0225810/BolC2t07263/BolC4t22131/BolC4t24848/BolC6t37810/BolC7t41739/BolC8t47668/BolK_4g05530/BolK_4g32610/BolK_8g43750/BolK_9g44980	12
BP	GO:0006643	membrane lipid metabolic process	8/1454	12/2120	0.685809	1	0.794493	BolI0029490/BolI0173110/BolC1t01591/BolC1t03078/BolC3t18851/BolK_1g16600/BolK_3g64570/BolK_6g11330	8
BP	GO:0006664	glycolipid metabolic process	8/1454	12/2120	0.685809	1	0.794493	BolI0029490/BolI0173110/BolC1t01591/BolC1t03078/BolC3t18851/BolK_1g16600/BolK_3g64570/BolK_6g11330	8
BP	GO:0009247	glycolipid biosynthetic process	8/1454	12/2120	0.685809	1	0.794493	BolI0029490/BolI0173110/BolC1t01591/BolC1t03078/BolC3t18851/BolK_1g16600/BolK_3g64570/BolK_6g11330	8
BP	GO:0046467	membrane lipid biosynthetic process	8/1454	12/2120	0.685809	1	0.794493	BolI0029490/BolI0173110/BolC1t01591/BolC1t03078/BolC3t18851/BolK_1g16600/BolK_3g64570/BolK_6g11330	8
BP	GO:1903509	liposaccharide metabolic process	8/1454	12/2120	0.685809	1	0.794493	BolI0029490/BolI0173110/BolC1t01591/BolC1t03078/BolC3t18851/BolK_1g16600/BolK_3g64570/BolK_6g11330	8
BP	GO:0045087	innate immune response	48/1454	72/2120	0.690394	1	0.794493	BolI0039650/BolI0060110/BolI0160630/BolI0181300/BolI0181860/BolI0181870/BolI0193820/BolI0204460/BolI0283840/BolI0288470/BolI0380540/BolI0380550/BolI0410510/BolI0538420/BolI0542670/BolI0542680/BolC1t04321/BolC2t06547/BolC3t13196/BolC3t17412/BolC3t19792/BolC3t19857/BolC3t19858/BolC3t21305/BolC4t22366/BolC5t31470/BolC5t32000/BolC7t42090/BolC7t42091/BolC7t45466/BolC9t59215/BolC9t59632/BolK_1g43520/Bo…	48
BP	GO:0044085	cellular component biogenesis	182/1454	270/2120	0.698833	1	0.794493	BolI0003950/BolI0012770/BolI0013450/BolI0013630/BolI0061680/BolI0064850/BolI0068700/BolI0071340/BolI0083370/BolI0083490/BolI0098330/BolI0112590/BolI0112670/BolI0120720/BolI0123700/BolI0135540/BolI0148670/BolI0149550/BolI0153370/BolI0180500/BolI0189630/BolI0198420/BolI0202160/BolI0205530/BolI0228990/BolI0249310/BolI0259060/BolI0259950/BolI0260460/BolI0268560/BolI0281010/BolI0293080/BolI0311340/Bol…	182
BP	GO:1901701	cellular response to oxygen-containing compound	95/1454	142/2120	0.708132	1	0.794493	BolI0013450/BolI0021540/BolI0027290/BolI0059660/BolI0060110/BolI0068700/BolI0079260/BolI0079280/BolI0118610/BolI0141970/BolI0148640/BolI0153420/BolI0205530/BolI0249310/BolI0263850/BolI0263860/BolI0311360/BolI0347830/BolI0353450/BolI0353460/BolI0407580/BolI0427800/BolI0432820/BolI0440240/BolI0442200/BolI0455580/BolI0473520/BolI0477350/BolI0477760/BolI0477770/BolI0482110/BolI0529020/BolI0538420/Bol…	95
BP	GO:0034470	ncRNA processing	29/1454	44/2120	0.713465	1	0.794493	BolI0068700/BolI0083490/BolI0098330/BolI0189630/BolI0202160/BolI0259060/BolI0394410/BolI0436240/BolI0472360/BolI0500160/BolI0508030/BolC2t10305/BolC2t11009/BolC4t22132/BolC4t28591/BolC7t43707/BolC8t48208/BolC8t51999/BolC9t55867/BolK_2g32010/BolK_2g49610/BolK_3g84140/BolK_4g69720/BolK_7g32390/BolK_8g14410/BolK_8g30350/BolK_8g53220/BolK_9g00520/BolK_9g28080	29
BP	GO:0034660	ncRNA metabolic process	29/1454	44/2120	0.713465	1	0.794493	BolI0068700/BolI0083490/BolI0098330/BolI0189630/BolI0202160/BolI0259060/BolI0394410/BolI0436240/BolI0472360/BolI0500160/BolI0508030/BolC2t10305/BolC2t11009/BolC4t22132/BolC4t28591/BolC7t43707/BolC8t48208/BolC8t51999/BolC9t55867/BolK_2g32010/BolK_2g49610/BolK_3g84140/BolK_4g69720/BolK_7g32390/BolK_8g14410/BolK_8g30350/BolK_8g53220/BolK_9g00520/BolK_9g28080	29
BP	GO:0032879	regulation of localization	27/1454	41/2120	0.71357	1	0.794493	BolI0050170/BolI0152660/BolI0202150/BolI0225810/BolI0311810/BolI0548140/BolI0548150/BolC1t05520/BolC2t07263/BolC3t16587/BolC4t22131/BolC4t24848/BolC5t34600/BolC6t37810/BolC7t41739/BolC8t47668/BolC9t60186/BolK_1g55100/BolK_3g42670/BolK_4g05530/BolK_4g32610/BolK_5g57230/BolK_6g25650/BolK_8g43750/BolK_9g44980/BolK_9g70980/BolK_9g70990	27
BP	GO:0042445	hormone metabolic process	27/1454	41/2120	0.71357	1	0.794493	BolI0100440/BolI0100450/BolI0144080/BolI0242950/BolI0268960/BolI0268970/BolI0449000/BolI0479050/BolI0509530/BolC2t11256/BolC2t11257/BolC2t11258/BolC3t15686/BolC5t29886/BolC5t33702/BolC7t40977/BolC8t49578/BolC8t49600/BolK_2g51960/BolK_2g51970/BolK_3g33290/BolK_4g52230/BolK_5g09900/BolK_5g48190/BolK_8g28170/BolK_8g28370/BolK_9g29820	27
BP	GO:0042273	ribosomal large subunit biogenesis	35/1454	53/2120	0.714362	1	0.794493	BolI0083370/BolI0083490/BolI0098330/BolI0189630/BolI0202160/BolI0228990/BolI0259060/BolI0345060/BolI0394410/BolI0436240/BolI0508030/BolC2t09210/BolC2t10305/BolC2t11009/BolC4t22132/BolC4t28591/BolC6t38458/BolC6t39874/BolC7t43707/BolC8t48208/BolC8t50729/BolC9t55867/BolK_2g31880/BolK_2g32010/BolK_2g49610/BolK_3g84140/BolK_4g36320/BolK_4g69720/BolK_6g33050/BolK_6g47390/BolK_7g32390/BolK_8g14410/BolK_…	35
BP	GO:0032940	secretion by cell	23/1454	35/2120	0.714682	1	0.794493	BolI0051550/BolI0116470/BolI0239850/BolI0281010/BolI0313940/BolI0366420/BolI0425880/BolI0479750/BolI0542690/BolC1t05677/BolC4t26520/BolC5t29074/BolC5t31164/BolC5t34810/BolC8t46954/BolK_1g56590/BolK_2g03290/BolK_3g04280/BolK_5g23150/BolK_5g59480/BolK_8g00240/BolK_8g60380/BolK_9g65240	23
BP	GO:0046903	secretion	23/1454	35/2120	0.714682	1	0.794493	BolI0051550/BolI0116470/BolI0239850/BolI0281010/BolI0313940/BolI0366420/BolI0425880/BolI0479750/BolI0542690/BolC1t05677/BolC4t26520/BolC5t29074/BolC5t31164/BolC5t34810/BolC8t46954/BolK_1g56590/BolK_2g03290/BolK_3g04280/BolK_5g23150/BolK_5g59480/BolK_8g00240/BolK_8g60380/BolK_9g65240	23
BP	GO:0006397	mRNA processing	41/1454	62/2120	0.716459	1	0.794493	BolI0013450/BolI0066120/BolI0113790/BolI0135540/BolI0154100/BolI0205530/BolI0249310/BolI0268960/BolI0268970/BolI0310820/BolI0335120/BolI0457370/BolI0471960/BolI0479050/BolI0529920/BolC1t01360/BolC2t07135/BolC3t12672/BolC3t14815/BolC4t22470/BolC4t27552/BolC5t29886/BolC5t33702/BolC5t34499/BolC6t37329/BolC7t45629/BolC8t50486/BolC8t51957/BolC9t58328/BolK_1g14190/BolK_2g12200/BolK_3g44090/BolK_4g09650…	41
BP	GO:0044089	positive regulation of cellular component biogenesis	19/1454	29/2120	0.717562	1	0.794493	BolI0013630/BolI0064850/BolI0068700/BolI0123700/BolI0268560/BolI0444840/BolI0533240/BolI0533310/BolC1t01378/BolC5t29842/BolC8t49158/BolC8t52290/BolC9t58670/BolC9t58677/BolC9t58682/BolK_2g10770/BolK_3g11530/BolK_5g09450/BolK_8g24060	19
BP	GO:0006720	isoprenoid metabolic process	15/1454	23/2120	0.7234	1	0.794493	BolI0004580/BolI0115830/BolI0268960/BolI0268970/BolI0479050/BolC1t00431/BolC5t29886/BolC5t33702/BolC7t40977/BolK_1g04830/BolK_3g03190/BolK_3g03210/BolK_3g03660/BolK_5g09900/BolK_5g48190	15
BP	GO:0044265	cellular macromolecule catabolic process	65/1454	98/2120	0.729827	1	0.794493	BolI0064850/BolI0123700/BolI0145600/BolI0266860/BolI0268960/BolI0268970/BolI0274300/BolI0274340/BolI0320310/BolI0395620/BolI0395740/BolI0428520/BolI0443820/BolI0464690/BolI0478800/BolI0478810/BolI0479050/BolI0490220/BolI0508830/BolI0508890/BolI0512590/BolC2t10121/BolC2t11200/BolC3t15857/BolC5t29677/BolC5t29886/BolC5t30413/BolC5t30415/BolC5t30417/BolC5t30419/BolC5t33702/BolC6t35526/BolC7t43865/Bol…	65
BP	GO:0009605	response to external stimulus	203/1454	302/2120	0.733331	1	0.794493	BolI0013450/BolI0027290/BolI0039650/BolI0047270/BolI0052360/BolI0052760/BolI0059660/BolI0060110/BolI0104300/BolI0118610/BolI0121050/BolI0124820/BolI0134720/BolI0150250/BolI0153420/BolI0155350/BolI0160630/BolI0181300/BolI0181860/BolI0181870/BolI0188000/BolI0193820/BolI0204460/BolI0205530/BolI0209200/BolI0209880/BolI0212690/BolI0245610/BolI0245620/BolI0249310/BolI0249360/BolI0253160/BolI0256480/Bol…	203
BP	GO:0034504	protein localization to nucleus	11/1454	17/2120	0.734713	1	0.794493	BolI0071340/BolI0121050/BolI0521650/BolI0535880/BolC2t07735/BolC9t57444/BolC9t58951/BolK_2g18220/BolK_3g09160/BolK_9g43420/BolK_9g58320	11
BP	GO:0048278	vesicle docking	11/1454	17/2120	0.734713	1	0.794493	BolI0051550/BolI0116470/BolI0313940/BolI0542690/BolC1t05677/BolC5t34810/BolK_1g56590/BolK_2g03290/BolK_3g04280/BolK_5g59480/BolK_9g65240	11
BP	GO:0051129	negative regulation of cellular component organization	11/1454	17/2120	0.734713	1	0.794493	BolI0202150/BolI0225810/BolI0471960/BolC4t22131/BolC4t24848/BolC6t37810/BolC8t51957/BolK_4g05530/BolK_4g32610/BolK_8g43750/BolK_8g52780	11
BP	GO:1903338	regulation of cell wall organization or biogenesis	11/1454	17/2120	0.734713	1	0.794493	BolI0212690/BolI0268560/BolI0444840/BolC4t23252/BolC5t29842/BolC8t49158/BolC8t52290/BolK_3g20570/BolK_4g16740/BolK_5g09450/BolK_8g24060	11
BP	GO:0048608	reproductive structure development	85/1454	128/2120	0.742827	1	0.794493	BolI0012770/BolI0013700/BolI0030790/BolI0052360/BolI0068700/BolI0115720/BolI0115770/BolI0150250/BolI0153420/BolI0181300/BolI0187880/BolI0198890/BolI0212690/BolI0268890/BolI0283840/BolI0288120/BolI0311360/BolI0315230/BolI0336360/BolI0411080/BolI0411590/BolI0432820/BolI0442200/BolI0445700/BolI0453520/BolI0459970/BolI0474310/BolI0477350/BolC1t01389/BolC1t03252/BolC1t05761/BolC2t11611/BolC3t12875/Bol…	85
BP	GO:0061458	reproductive system development	85/1454	128/2120	0.742827	1	0.794493	BolI0012770/BolI0013700/BolI0030790/BolI0052360/BolI0068700/BolI0115720/BolI0115770/BolI0150250/BolI0153420/BolI0181300/BolI0187880/BolI0198890/BolI0212690/BolI0268890/BolI0283840/BolI0288120/BolI0311360/BolI0315230/BolI0336360/BolI0411080/BolI0411590/BolI0432820/BolI0442200/BolI0445700/BolI0453520/BolI0459970/BolI0474310/BolI0477350/BolC1t01389/BolC1t03252/BolC1t05761/BolC2t11611/BolC3t12875/Bol…	85
BP	GO:0007254	JNK cascade	9/1454	14/2120	0.744116	1	0.794493	BolI0094800/BolI0390860/BolI0390880/BolI0505650/BolC2t10562/BolC7t43290/BolC9t55588/BolK_2g45290/BolK_9g25230	9
BP	GO:0032872	regulation of stress-activated MAPK cascade	9/1454	14/2120	0.744116	1	0.794493	BolI0094800/BolI0390860/BolI0390880/BolI0505650/BolC2t10562/BolC7t43290/BolC9t55588/BolK_2g45290/BolK_9g25230	9
BP	GO:0038066	p38MAPK cascade	9/1454	14/2120	0.744116	1	0.794493	BolI0094800/BolI0390860/BolI0390880/BolI0505650/BolC2t10562/BolC7t43290/BolC9t55588/BolK_2g45290/BolK_9g25230	9
BP	GO:0043408	regulation of MAPK cascade	9/1454	14/2120	0.744116	1	0.794493	BolI0094800/BolI0390860/BolI0390880/BolI0505650/BolC2t10562/BolC7t43290/BolC9t55588/BolK_2g45290/BolK_9g25230	9
BP	GO:0046328	regulation of JNK cascade	9/1454	14/2120	0.744116	1	0.794493	BolI0094800/BolI0390860/BolI0390880/BolI0505650/BolC2t10562/BolC7t43290/BolC9t55588/BolK_2g45290/BolK_9g25230	9
BP	GO:0048831	regulation of shoot system development	9/1454	14/2120	0.744116	1	0.794493	BolI0212690/BolI0292470/BolI0579990/BolC4t23252/BolC5t32498/BolK_0g02140/BolK_3g20570/BolK_4g16740/BolK_9g06410	9
BP	GO:0051403	stress-activated MAPK cascade	9/1454	14/2120	0.744116	1	0.794493	BolI0094800/BolI0390860/BolI0390880/BolI0505650/BolC2t10562/BolC7t43290/BolC9t55588/BolK_2g45290/BolK_9g25230	9
BP	GO:0070302	regulation of stress-activated protein kinase signaling cascade	9/1454	14/2120	0.744116	1	0.794493	BolI0094800/BolI0390860/BolI0390880/BolI0505650/BolC2t10562/BolC7t43290/BolC9t55588/BolK_2g45290/BolK_9g25230	9
BP	GO:1900744	regulation of p38MAPK cascade	9/1454	14/2120	0.744116	1	0.794493	BolI0094800/BolI0390860/BolI0390880/BolI0505650/BolC2t10562/BolC7t43290/BolC9t55588/BolK_2g45290/BolK_9g25230	9
BP	GO:0009733	response to auxin	34/1454	52/2120	0.746779	1	0.794493	BolI0001550/BolI0037230/BolI0071960/BolI0076620/BolI0162090/BolI0184680/BolI0212690/BolI0294390/BolI0371410/BolI0422190/BolI0494230/BolC1t00151/BolC1t04063/BolC2t07798/BolC2t08428/BolC2t08429/BolC2t08430/BolC3t20172/BolC4t23252/BolC7t40978/BolC7t46660/BolC8t52290/BolC9t54233/BolC9t57355/BolK_1g01780/BolK_1g41000/BolK_3g20570/BolK_3g78500/BolK_4g16740/BolK_5g38960/BolK_7g04570/BolK_7g62270/BolK_9g…	34
BP	GO:0009966	regulation of signal transduction	48/1454	73/2120	0.747541	1	0.794493	BolI0027290/BolI0068700/BolI0083490/BolI0094800/BolI0141970/BolI0189630/BolI0208590/BolI0209290/BolI0289820/BolI0371410/BolI0390860/BolI0390880/BolI0407580/BolI0428120/BolI0436240/BolI0455580/BolI0494230/BolI0505650/BolC1t02833/BolC2t10305/BolC2t10562/BolC4t22806/BolC4t22882/BolC5t32165/BolC7t40978/BolC7t43290/BolC7t45154/BolC8t47188/BolC8t48208/BolC8t50291/BolC9t54233/BolC9t55588/BolK_1g28820/Bo…	48
BP	GO:0010646	regulation of cell communication	48/1454	73/2120	0.747541	1	0.794493	BolI0027290/BolI0068700/BolI0083490/BolI0094800/BolI0141970/BolI0189630/BolI0208590/BolI0209290/BolI0289820/BolI0371410/BolI0390860/BolI0390880/BolI0407580/BolI0428120/BolI0436240/BolI0455580/BolI0494230/BolI0505650/BolC1t02833/BolC2t10305/BolC2t10562/BolC4t22806/BolC4t22882/BolC5t32165/BolC7t40978/BolC7t43290/BolC7t45154/BolC8t47188/BolC8t48208/BolC8t50291/BolC9t54233/BolC9t55588/BolK_1g28820/Bo…	48
BP	GO:0023051	regulation of signaling	48/1454	73/2120	0.747541	1	0.794493	BolI0027290/BolI0068700/BolI0083490/BolI0094800/BolI0141970/BolI0189630/BolI0208590/BolI0209290/BolI0289820/BolI0371410/BolI0390860/BolI0390880/BolI0407580/BolI0428120/BolI0436240/BolI0455580/BolI0494230/BolI0505650/BolC1t02833/BolC2t10305/BolC2t10562/BolC4t22806/BolC4t22882/BolC5t32165/BolC7t40978/BolC7t43290/BolC7t45154/BolC8t47188/BolC8t48208/BolC8t50291/BolC9t54233/BolC9t55588/BolK_1g28820/Bo…	48
BP	GO:0006796	phosphate-containing compound metabolic process	164/1454	245/2120	0.747688	1	0.794493	BolI0004580/BolI0027290/BolI0041140/BolI0051630/BolI0052360/BolI0059190/BolI0068700/BolI0094800/BolI0095240/BolI0098580/BolI0105050/BolI0110320/BolI0121050/BolI0127160/BolI0135600/BolI0147690/BolI0148640/BolI0150250/BolI0151200/BolI0153420/BolI0159390/BolI0196820/BolI0207190/BolI0208590/BolI0209290/BolI0245610/BolI0245620/BolI0254250/BolI0268890/BolI0300210/BolI0307390/BolI0311360/BolI0314020/Bol…	164
BP	GO:0006091	generation of precursor metabolites and energy	30/1454	46/2120	0.748049	1	0.794493	BolI0052360/BolI0150250/BolI0268890/BolI0315230/BolI0380330/BolI0380340/BolI0445700/BolI0474310/BolI0492700/BolC1t03453/BolC1t05761/BolC3t16338/BolC5t29878/BolC5t34952/BolC7t42058/BolC8t49239/BolC8t52193/BolC9t54088/BolK_1g28340/BolK_1g57490/BolK_2g57540/BolK_3g40120/BolK_5g09830/BolK_5g60950/BolK_7g07940/BolK_7g17030/BolK_8g24860/BolK_8g55220/BolK_9g06650/BolK_9g11160	30
BP	GO:0009892	negative regulation of metabolic process	52/1454	79/2120	0.74864	1	0.794493	BolI0068700/BolI0113790/BolI0135540/BolI0208590/BolI0209290/BolI0212690/BolI0268960/BolI0268970/BolI0310820/BolI0335120/BolI0393910/BolI0457370/BolI0478800/BolI0478810/BolI0479050/BolI0490220/BolI0507810/BolI0509720/BolI0509750/BolC2t10969/BolC3t12672/BolC3t14815/BolC4t22806/BolC4t22882/BolC4t23252/BolC5t29886/BolC5t33702/BolC5t34499/BolC6t37329/BolC7t43661/BolC8t50486/BolC8t52646/BolC8t52648/Bol…	52
BP	GO:0065008	regulation of biological quality	145/1454	217/2120	0.749326	1	0.794493	BolI0005490/BolI0012770/BolI0021540/BolI0024430/BolI0035210/BolI0059190/BolI0086200/BolI0094800/BolI0100440/BolI0100450/BolI0105050/BolI0110320/BolI0115830/BolI0144080/BolI0153420/BolI0164230/BolI0202150/BolI0225810/BolI0238920/BolI0242950/BolI0268960/BolI0268970/BolI0276260/BolI0311360/BolI0327610/BolI0336360/BolI0343130/BolI0361020/BolI0364280/BolI0371410/BolI0378670/BolI0383420/BolI0386840/Bol…	145
BP	GO:1901575	organic substance catabolic process	125/1454	188/2120	0.768687	1	0.794493	BolI0012770/BolI0013380/BolI0013400/BolI0013410/BolI0052360/BolI0064850/BolI0070980/BolI0123700/BolI0128280/BolI0145600/BolI0150250/BolI0150360/BolI0232910/BolI0266860/BolI0268890/BolI0268960/BolI0268970/BolI0274300/BolI0274340/BolI0304920/BolI0315230/BolI0320310/BolI0359660/BolI0395620/BolI0395740/BolI0411080/BolI0427840/BolI0428520/BolI0443820/BolI0445700/BolI0464690/BolI0474310/BolI0477700/Bol…	125
BP	GO:0010605	negative regulation of macromolecule metabolic process	51/1454	78/2120	0.773629	1	0.794493	BolI0068700/BolI0113790/BolI0135540/BolI0208590/BolI0209290/BolI0212690/BolI0268960/BolI0268970/BolI0310820/BolI0335120/BolI0393910/BolI0457370/BolI0478800/BolI0478810/BolI0479050/BolI0490220/BolI0507810/BolI0509720/BolI0509750/BolC2t10969/BolC3t12672/BolC3t14815/BolC4t22806/BolC4t22882/BolC4t23252/BolC5t29886/BolC5t33702/BolC5t34499/BolC6t37329/BolC7t43661/BolC8t50486/BolC8t52646/BolC8t52648/Bol…	51
BP	GO:0006766	vitamin metabolic process	12/1454	19/2120	0.780013	1	0.794493	BolI0011550/BolI0075500/BolI0124600/BolI0221870/BolI0332880/BolI0342660/BolI0347840/BolI0444250/BolI0523630/BolI0529660/BolI0531630/BolC3t17057	12
BP	GO:0009110	vitamin biosynthetic process	12/1454	19/2120	0.780013	1	0.794493	BolI0011550/BolI0075500/BolI0124600/BolI0221870/BolI0332880/BolI0342660/BolI0347840/BolI0444250/BolI0523630/BolI0529660/BolI0531630/BolC3t17057	12
BP	GO:0010150	leaf senescence	12/1454	19/2120	0.780013	1	0.794493	BolI0059660/BolI0118610/BolI0292470/BolI0539370/BolI0579990/BolC2t06504/BolC3t13137/BolC5t32498/BolC9t59309/BolK_2g05470/BolK_3g06580/BolK_9g61710	12
BP	GO:0090693	plant organ senescence	12/1454	19/2120	0.780013	1	0.794493	BolI0059660/BolI0118610/BolI0292470/BolI0539370/BolI0579990/BolC2t06504/BolC3t13137/BolC5t32498/BolC9t59309/BolK_2g05470/BolK_3g06580/BolK_9g61710	12
BP	GO:0017038	protein import	27/1454	42/2120	0.782855	1	0.794493	BolI0071340/BolI0150360/BolI0196820/BolI0298090/BolI0331080/BolI0449530/BolI0449540/BolI0521650/BolC2t07735/BolC3t16350/BolC3t21627/BolC5t33132/BolC5t33176/BolC6t36829/BolC8t49643/BolC8t49644/BolC9t57444/BolK_2g18220/BolK_3g40230/BolK_3g92330/BolK_5g42920/BolK_5g43390/BolK_6g16300/BolK_6g25650/BolK_8g28830/BolK_8g28840/BolK_9g43420	27
BP	GO:0048366	leaf development	27/1454	42/2120	0.782855	1	0.794493	BolI0059660/BolI0118610/BolI0198890/BolI0212690/BolI0292470/BolI0336360/BolI0459970/BolI0539370/BolI0579990/BolC2t06504/BolC3t13137/BolC3t15396/BolC4t21821/BolC4t23252/BolC5t32498/BolC6t37500/BolC8t50761/BolC9t59309/BolK_0g02140/BolK_2g05470/BolK_3g06580/BolK_3g20570/BolK_4g01910/BolK_4g16740/BolK_6g22630/BolK_8g40070/BolK_9g61710	27
BP	GO:0097435	supramolecular fiber organization	23/1454	36/2120	0.788452	1	0.794493	BolI0003950/BolI0094800/BolI0390830/BolI0390860/BolI0390880/BolI0420710/BolI0505650/BolC1t00378/BolC2t10562/BolC7t43290/BolC7t43295/BolC7t43296/BolC7t43297/BolC7t43298/BolC7t43299/BolC7t46511/BolC9t55588/BolK_1g04190/BolK_2g45290/BolK_3g66210/BolK_7g28620/BolK_7g60780/BolK_9g25230	23
BP	GO:0051704	multi-organism process	205/1454	307/2120	0.790216	1	0.794493	BolI0013450/BolI0013630/BolI0027290/BolI0029490/BolI0039650/BolI0047270/BolI0052360/BolI0059190/BolI0060110/BolI0068700/BolI0094800/BolI0105050/BolI0110320/BolI0121050/BolI0134720/BolI0148670/BolI0150250/BolI0155350/BolI0160630/BolI0173110/BolI0181300/BolI0181860/BolI0181870/BolI0188000/BolI0193820/BolI0204460/BolI0205530/BolI0209200/BolI0209880/BolI0212690/BolI0249310/BolI0249360/BolI0253160/Bol…	205
BP	GO:0030031	cell projection assembly	10/1454	16/2120	0.790496	1	0.794493	BolI0013630/BolI0512130/BolI0533240/BolI0533310/BolC1t01378/BolC6t37230/BolC9t58670/BolC9t58677/BolC9t58682/BolK_4g32370	10
BP	GO:0034612	response to tumor necrosis factor	10/1454	16/2120	0.790496	1	0.794493	BolI0013450/BolI0205530/BolI0249310/BolC1t01360/BolC4t22470/BolC4t27552/BolK_1g14190/BolK_4g09650/BolK_4g59130/BolK_5g38570	10
BP	GO:0051050	positive regulation of transport	10/1454	16/2120	0.790496	1	0.794493	BolI0548140/BolI0548150/BolC2t07263/BolC7t41739/BolC8t47668/BolC9t60186/BolK_6g25650/BolK_9g44980/BolK_9g70980/BolK_9g70990	10
BP	GO:0071356	cellular response to tumor necrosis factor	10/1454	16/2120	0.790496	1	0.794493	BolI0013450/BolI0205530/BolI0249310/BolC1t01360/BolC4t22470/BolC4t27552/BolK_1g14190/BolK_4g09650/BolK_4g59130/BolK_5g38570	10
BP	GO:0120031	plasma membrane bounded cell projection assembly	10/1454	16/2120	0.790496	1	0.794493	BolI0013630/BolI0512130/BolI0533240/BolI0533310/BolC1t01378/BolC6t37230/BolC9t58670/BolC9t58677/BolC9t58682/BolK_4g32370	10
BP	GO:0048507	meristem development	19/1454	30/2120	0.796645	1	0.794493	BolI0013700/BolI0153420/BolI0187880/BolI0212690/BolI0311360/BolI0411590/BolC1t01389/BolC3t16666/BolC3t20568/BolC4t23252/BolC5t34554/BolC7t45582/BolK_1g14440/BolK_3g20570/BolK_3g43530/BolK_3g82350/BolK_4g16740/BolK_5g56830/BolK_7g51170	19
BP	GO:0006820	anion transport	56/1454	86/2120	0.796808	1	0.794493	BolI0059660/BolI0064470/BolI0088090/BolI0118610/BolI0123350/BolI0139510/BolI0226350/BolI0258410/BolI0263850/BolI0263860/BolI0289820/BolI0341650/BolI0363070/BolI0427800/BolI0428120/BolI0462760/BolI0477760/BolI0477770/BolI0529020/BolI0539370/BolC2t06504/BolC2t06974/BolC2t09735/BolC3t13137/BolC3t13582/BolC3t15235/BolC4t24909/BolC4t28525/BolC5t29376/BolC5t32165/BolC6t38088/BolC6t40414/BolC8t47188/Bol…	56
BP	GO:0051254	positive regulation of RNA metabolic process	50/1454	77/2120	0.797392	1	0.794493	BolI0059190/BolI0064850/BolI0068700/BolI0095240/BolI0105050/BolI0110320/BolI0123700/BolI0181300/BolI0198420/BolI0212690/BolI0260460/BolI0283840/BolI0292470/BolI0293080/BolI0478800/BolI0478810/BolI0490220/BolI0579990/BolI0580390/BolC2t10651/BolC2t12325/BolC3t19792/BolC3t20344/BolC4t21772/BolC4t23252/BolC4t28728/BolC5t31470/BolC5t32498/BolC5t32569/BolC8t52290/BolC8t52646/BolC8t52648/BolC9t53836/Bol…	50
BP	GO:0033365	protein localization to organelle	46/1454	71/2120	0.798296	1	0.794493	BolI0059190/BolI0071340/BolI0105050/BolI0110320/BolI0121050/BolI0128400/BolI0150360/BolI0196820/BolI0298090/BolI0331080/BolI0449530/BolI0449540/BolI0521650/BolI0535880/BolC2t07735/BolC2t10121/BolC2t12325/BolC3t14066/BolC3t16350/BolC3t20344/BolC3t21627/BolC5t33132/BolC5t33176/BolC6t36829/BolC8t49643/BolC8t49644/BolC9t56114/BolC9t57444/BolC9t58951/BolK_2g18220/BolK_2g56780/BolK_2g62020/BolK_3g09160…	46
BP	GO:0006913	nucleocytoplasmic transport	17/1454	27/2120	0.80212	1	0.794493	BolI0071340/BolI0113790/BolI0135540/BolI0310820/BolI0335120/BolI0457370/BolI0521650/BolC2t07735/BolC3t12672/BolC3t14815/BolC5t34499/BolC6t37329/BolC8t50486/BolC9t57444/BolK_2g18220/BolK_4g16080/BolK_9g43420	17
BP	GO:0051169	nuclear transport	17/1454	27/2120	0.80212	1	0.794493	BolI0071340/BolI0113790/BolI0135540/BolI0310820/BolI0335120/BolI0457370/BolI0521650/BolC2t07735/BolC3t12672/BolC3t14815/BolC5t34499/BolC6t37329/BolC8t50486/BolC9t57444/BolK_2g18220/BolK_4g16080/BolK_9g43420	17
BP	GO:0009611	response to wounding	36/1454	56/2120	0.803188	1	0.794493	BolI0012770/BolI0067790/BolI0067800/BolI0125600/BolI0212690/BolI0293080/BolI0411080/BolI0506460/BolI0506470/BolI0506480/BolI0527860/BolI0580390/BolC2t07310/BolC2t07311/BolC2t07312/BolC3t13790/BolC4t23252/BolC5t32569/BolC7t45531/BolC9t55690/BolC9t55691/BolC9t55692/BolC9t58101/BolK_1g13520/BolK_2g14040/BolK_2g14060/BolK_2g14080/BolK_3g13460/BolK_3g20570/BolK_4g16740/BolK_5g37040/BolK_7g50610/BolK_9…	36
BP	GO:0009867	jasmonic acid mediated signaling pathway	15/1454	24/2120	0.808848	1	0.794493	BolI0079260/BolI0079280/BolI0347830/BolI0353450/BolI0353460/BolI0473520/BolC2t08733/BolC2t08739/BolC6t39420/BolK_2g27120/BolK_2g27150/BolK_6g36290/BolK_6g42660/BolK_6g42670/BolK_8g54420	15
BP	GO:0071395	cellular response to jasmonic acid stimulus	15/1454	24/2120	0.808848	1	0.794493	BolI0079260/BolI0079280/BolI0347830/BolI0353450/BolI0353460/BolI0473520/BolC2t08733/BolC2t08739/BolC6t39420/BolK_2g27120/BolK_2g27150/BolK_6g36290/BolK_6g42660/BolK_6g42670/BolK_8g54420	15
BP	GO:0071398	cellular response to fatty acid	15/1454	24/2120	0.808848	1	0.794493	BolI0079260/BolI0079280/BolI0347830/BolI0353450/BolI0353460/BolI0473520/BolC2t08733/BolC2t08739/BolC6t39420/BolK_2g27120/BolK_2g27150/BolK_6g36290/BolK_6g42660/BolK_6g42670/BolK_8g54420	15
BP	GO:0010941	regulation of cell death	28/1454	44/2120	0.811435	1	0.794493	BolI0039650/BolI0060110/BolI0094800/BolI0097550/BolI0160630/BolI0390860/BolI0390880/BolI0505650/BolI0507430/BolI0538420/BolC1t04321/BolC2t06547/BolC2t10562/BolC3t13196/BolC3t17412/BolC7t43290/BolC8t52290/BolC9t55588/BolC9t55809/BolC9t59215/BolK_1g43520/BolK_2g45290/BolK_2g48750/BolK_3g07190/BolK_3g51020/BolK_9g25230/BolK_9g27570/BolK_9g60730	28
BP	GO:0006996	organelle organization	192/1454	289/2120	0.820178	1	0.794493	BolI0003950/BolI0013630/BolI0033520/BolI0050170/BolI0051550/BolI0059190/BolI0068700/BolI0083490/BolI0094800/BolI0098580/BolI0105050/BolI0110320/BolI0112590/BolI0112670/BolI0116470/BolI0134720/BolI0141970/BolI0148670/BolI0150360/BolI0152660/BolI0175290/BolI0189630/BolI0196820/BolI0208590/BolI0209200/BolI0209290/BolI0220500/BolI0239410/BolI0253160/BolI0259950/BolI0265990/BolI0281010/BolI0296780/Bol…	192
BP	GO:0045893	positive regulation of transcription, DNA-templated	41/1454	64/2120	0.823957	1	0.794493	BolI0059190/BolI0064850/BolI0068700/BolI0095240/BolI0105050/BolI0110320/BolI0123700/BolI0181300/BolI0198420/BolI0212690/BolI0260460/BolI0283840/BolI0292470/BolI0293080/BolI0579990/BolI0580390/BolC2t10651/BolC2t12325/BolC3t19792/BolC3t20344/BolC4t21772/BolC4t23252/BolC4t28728/BolC5t31470/BolC5t32498/BolC5t32569/BolC8t52290/BolK_2g10770/BolK_2g46420/BolK_2g56780/BolK_2g62020/BolK_3g11530/BolK_3g205…	41
BP	GO:1902680	positive regulation of RNA biosynthetic process	41/1454	64/2120	0.823957	1	0.794493	BolI0059190/BolI0064850/BolI0068700/BolI0095240/BolI0105050/BolI0110320/BolI0123700/BolI0181300/BolI0198420/BolI0212690/BolI0260460/BolI0283840/BolI0292470/BolI0293080/BolI0579990/BolI0580390/BolC2t10651/BolC2t12325/BolC3t19792/BolC3t20344/BolC4t21772/BolC4t23252/BolC4t28728/BolC5t31470/BolC5t32498/BolC5t32569/BolC8t52290/BolK_2g10770/BolK_2g46420/BolK_2g56780/BolK_2g62020/BolK_3g11530/BolK_3g205…	41
BP	GO:1903508	positive regulation of nucleic acid-templated transcription	41/1454	64/2120	0.823957	1	0.794493	BolI0059190/BolI0064850/BolI0068700/BolI0095240/BolI0105050/BolI0110320/BolI0123700/BolI0181300/BolI0198420/BolI0212690/BolI0260460/BolI0283840/BolI0292470/BolI0293080/BolI0579990/BolI0580390/BolC2t10651/BolC2t12325/BolC3t19792/BolC3t20344/BolC4t21772/BolC4t23252/BolC4t28728/BolC5t31470/BolC5t32498/BolC5t32569/BolC8t52290/BolK_2g10770/BolK_2g46420/BolK_2g56780/BolK_2g62020/BolK_3g11530/BolK_3g205…	41
BP	GO:1900407	regulation of cellular response to oxidative stress	6/1454	10/2120	0.824926	1	0.794493	BolI0232910/BolI0304920/BolC4t25699/BolC5t33905/BolK_4g40720/BolK_5g50390	6
BP	GO:1900409	positive regulation of cellular response to oxidative stress	6/1454	10/2120	0.824926	1	0.794493	BolI0232910/BolI0304920/BolC4t25699/BolC5t33905/BolK_4g40720/BolK_5g50390	6
BP	GO:1902882	regulation of response to oxidative stress	6/1454	10/2120	0.824926	1	0.794493	BolI0232910/BolI0304920/BolC4t25699/BolC5t33905/BolK_4g40720/BolK_5g50390	6
BP	GO:1902884	positive regulation of response to oxidative stress	6/1454	10/2120	0.824926	1	0.794493	BolI0232910/BolI0304920/BolC4t25699/BolC5t33905/BolK_4g40720/BolK_5g50390	6
BP	GO:0016032	viral process	11/1454	18/2120	0.827734	1	0.794493	BolI0148670/BolI0287780/BolI0293450/BolI0482080/BolC3t16184/BolC5t31911/BolC5t32616/BolC9t52986/BolK_0g03730/BolK_3g38430/BolK_5g30440	11
BP	GO:0043484	regulation of RNA splicing	11/1454	18/2120	0.827734	1	0.794493	BolI0113790/BolI0135540/BolI0310820/BolI0335120/BolI0457370/BolC3t12672/BolC3t14815/BolC5t34499/BolC6t37329/BolC8t50486/BolK_4g16080	11
BP	GO:0048024	regulation of mRNA splicing, via spliceosome	11/1454	18/2120	0.827734	1	0.794493	BolI0113790/BolI0135540/BolI0310820/BolI0335120/BolI0457370/BolC3t12672/BolC3t14815/BolC5t34499/BolC6t37329/BolC8t50486/BolK_4g16080	11
BP	GO:0050684	regulation of mRNA processing	11/1454	18/2120	0.827734	1	0.794493	BolI0113790/BolI0135540/BolI0310820/BolI0335120/BolI0457370/BolC3t12672/BolC3t14815/BolC5t34499/BolC6t37329/BolC8t50486/BolK_4g16080	11
BP	GO:0051262	protein tetramerization	11/1454	18/2120	0.827734	1	0.794493	BolI0293080/BolI0395740/BolI0508890/BolI0580390/BolC2t11200/BolC5t32569/BolC7t43877/BolC9t55957/BolK_5g37040/BolK_7g33990/BolK_9g29100	11
BP	GO:0030030	cell projection organization	18/1454	29/2120	0.832717	1	0.794493	BolI0013630/BolI0202150/BolI0225810/BolI0512130/BolI0533240/BolI0533310/BolC1t01378/BolC4t22131/BolC4t24848/BolC6t37230/BolC6t37810/BolC9t58670/BolC9t58677/BolC9t58682/BolK_4g05530/BolK_4g32370/BolK_4g32610/BolK_8g43750	18
BP	GO:0120036	plasma membrane bounded cell projection organization	18/1454	29/2120	0.832717	1	0.794493	BolI0013630/BolI0202150/BolI0225810/BolI0512130/BolI0533240/BolI0533310/BolC1t01378/BolC4t22131/BolC4t24848/BolC6t37230/BolC6t37810/BolC9t58670/BolC9t58677/BolC9t58682/BolK_4g05530/BolK_4g32370/BolK_4g32610/BolK_8g43750	18
BP	GO:0048523	negative regulation of cellular process	76/1454	117/2120	0.8347	1	0.794493	BolI0027290/BolI0068700/BolI0097550/BolI0113790/BolI0135540/BolI0141970/BolI0202150/BolI0208590/BolI0209290/BolI0212690/BolI0225810/BolI0310820/BolI0335120/BolI0393910/BolI0407580/BolI0455580/BolI0457370/BolI0471960/BolI0478800/BolI0478810/BolI0490220/BolI0507430/BolI0507810/BolI0509720/BolI0509750/BolI0548140/BolI0548150/BolC1t02833/BolC2t10969/BolC3t12672/BolC3t14815/BolC4t22131/BolC4t22806/Bol…	76
BP	GO:0006979	response to oxidative stress	84/1454	129/2120	0.835058	1	0.794493	BolI0047270/BolI0052360/BolI0059660/BolI0067790/BolI0067800/BolI0118610/BolI0125600/BolI0150250/BolI0155350/BolI0188000/BolI0204460/BolI0212690/BolI0232910/BolI0268890/BolI0293080/BolI0304920/BolI0315230/BolI0336360/BolI0399030/BolI0411710/BolI0445700/BolI0459970/BolI0474310/BolI0484450/BolI0485240/BolI0527860/BolI0539370/BolI0580390/BolC1t05199/BolC1t05761/BolC2t06504/BolC2t07310/BolC2t07311/Bol…	84
BP	GO:0030029	actin filament-based process	16/1454	26/2120	0.839583	1	0.794493	BolI0003950/BolI0013630/BolI0419640/BolI0420710/BolI0533240/BolI0533310/BolC1t00378/BolC1t01378/BolC7t46400/BolC7t46511/BolC9t58670/BolC9t58677/BolC9t58682/BolK_1g04190/BolK_7g59660/BolK_7g60780	16
BP	GO:0000272	polysaccharide catabolic process	9/1454	15/2120	0.841261	1	0.794493	BolI0070980/BolI0128280/BolI0359660/BolC3t14054/BolC6t38345/BolC6t40047/BolK_2g17800/BolK_3g16040/BolK_6g49070	9
BP	GO:0005983	starch catabolic process	9/1454	15/2120	0.841261	1	0.794493	BolI0070980/BolI0128280/BolI0359660/BolC3t14054/BolC6t38345/BolC6t40047/BolK_2g17800/BolK_3g16040/BolK_6g49070	9
BP	GO:0009251	glucan catabolic process	9/1454	15/2120	0.841261	1	0.794493	BolI0070980/BolI0128280/BolI0359660/BolC3t14054/BolC6t38345/BolC6t40047/BolK_2g17800/BolK_3g16040/BolK_6g49070	9
BP	GO:0009311	oligosaccharide metabolic process	9/1454	15/2120	0.841261	1	0.794493	BolI0029490/BolI0173110/BolI0359660/BolC1t03078/BolC3t18851/BolC6t38345/BolC6t40047/BolK_3g64570/BolK_6g49070	9
BP	GO:0009787	regulation of abscisic acid-activated signaling pathway	9/1454	15/2120	0.841261	1	0.794493	BolI0027290/BolI0407580/BolI0455580/BolC1t02833/BolC7t45154/BolC8t50291/BolK_1g28820/BolK_7g46840/BolK_8g35310	9
BP	GO:0009788	negative regulation of abscisic acid-activated signaling pathway	9/1454	15/2120	0.841261	1	0.794493	BolI0027290/BolI0407580/BolI0455580/BolC1t02833/BolC7t45154/BolC8t50291/BolK_1g28820/BolK_7g46840/BolK_8g35310	9
BP	GO:0009967	positive regulation of signal transduction	9/1454	15/2120	0.841261	1	0.794493	BolI0094800/BolI0390860/BolI0390880/BolI0505650/BolC2t10562/BolC7t43290/BolC9t55588/BolK_2g45290/BolK_9g25230	9
BP	GO:0010647	positive regulation of cell communication	9/1454	15/2120	0.841261	1	0.794493	BolI0094800/BolI0390860/BolI0390880/BolI0505650/BolC2t10562/BolC7t43290/BolC9t55588/BolK_2g45290/BolK_9g25230	9
BP	GO:0010769	regulation of cell morphogenesis involved in differentiation	9/1454	15/2120	0.841261	1	0.794493	BolI0202150/BolI0225810/BolC4t22131/BolC4t24848/BolC6t37810/BolK_0g02140/BolK_4g05530/BolK_4g32610/BolK_8g43750	9
BP	GO:0023056	positive regulation of signaling	9/1454	15/2120	0.841261	1	0.794493	BolI0094800/BolI0390860/BolI0390880/BolI0505650/BolC2t10562/BolC7t43290/BolC9t55588/BolK_2g45290/BolK_9g25230	9
BP	GO:0030308	negative regulation of cell growth	9/1454	15/2120	0.841261	1	0.794493	BolI0027290/BolI0407580/BolI0455580/BolC1t02833/BolC7t45154/BolC8t50291/BolK_1g28820/BolK_7g46840/BolK_8g35310	9
BP	GO:0032878	regulation of establishment or maintenance of cell polarity	9/1454	15/2120	0.841261	1	0.794493	BolI0033520/BolI0220500/BolI0419640/BolC1t03594/BolC4t24188/BolC7t46400/BolK_1g36450/BolK_4g26160/BolK_7g59660	9
BP	GO:0044247	cellular polysaccharide catabolic process	9/1454	15/2120	0.841261	1	0.794493	BolI0070980/BolI0128280/BolI0359660/BolC3t14054/BolC6t38345/BolC6t40047/BolK_2g17800/BolK_3g16040/BolK_6g49070	9
BP	GO:1901419	regulation of response to alcohol	9/1454	15/2120	0.841261	1	0.794493	BolI0027290/BolI0407580/BolI0455580/BolC1t02833/BolC7t45154/BolC8t50291/BolK_1g28820/BolK_7g46840/BolK_8g35310	9
BP	GO:1901420	negative regulation of response to alcohol	9/1454	15/2120	0.841261	1	0.794493	BolI0027290/BolI0407580/BolI0455580/BolC1t02833/BolC7t45154/BolC8t50291/BolK_1g28820/BolK_7g46840/BolK_8g35310	9
BP	GO:1905957	regulation of cellular response to alcohol	9/1454	15/2120	0.841261	1	0.794493	BolI0027290/BolI0407580/BolI0455580/BolC1t02833/BolC7t45154/BolC8t50291/BolK_1g28820/BolK_7g46840/BolK_8g35310	9
BP	GO:1905958	negative regulation of cellular response to alcohol	9/1454	15/2120	0.841261	1	0.794493	BolI0027290/BolI0407580/BolI0455580/BolC1t02833/BolC7t45154/BolC8t50291/BolK_1g28820/BolK_7g46840/BolK_8g35310	9
BP	GO:2000278	regulation of DNA biosynthetic process	9/1454	15/2120	0.841261	1	0.794493	BolI0094800/BolI0390860/BolI0390880/BolI0505650/BolC2t10562/BolC7t43290/BolC9t55588/BolK_2g45290/BolK_9g25230	9
BP	GO:2000573	positive regulation of DNA biosynthetic process	9/1454	15/2120	0.841261	1	0.794493	BolI0094800/BolI0390860/BolI0390880/BolI0505650/BolC2t10562/BolC7t43290/BolC9t55588/BolK_2g45290/BolK_9g25230	9
BP	GO:0008219	cell death	44/1454	69/2120	0.843355	1	0.794493	BolI0039650/BolI0059660/BolI0060110/BolI0094800/BolI0097550/BolI0118610/BolI0141970/BolI0160630/BolI0195650/BolI0324970/BolI0390860/BolI0390880/BolI0505650/BolI0507430/BolI0538420/BolI0539370/BolC1t04321/BolC2t06504/BolC2t06547/BolC2t10562/BolC3t13137/BolC3t13196/BolC3t17412/BolC3t21515/BolC6t36058/BolC7t43290/BolC8t52290/BolC9t55588/BolC9t55809/BolC9t59215/BolC9t59309/BolK_1g43520/BolK_2g05470/B…	44
BP	GO:0012501	programmed cell death	44/1454	69/2120	0.843355	1	0.794493	BolI0039650/BolI0059660/BolI0060110/BolI0094800/BolI0097550/BolI0118610/BolI0141970/BolI0160630/BolI0195650/BolI0324970/BolI0390860/BolI0390880/BolI0505650/BolI0507430/BolI0538420/BolI0539370/BolC1t04321/BolC2t06504/BolC2t06547/BolC2t10562/BolC3t13137/BolC3t13196/BolC3t17412/BolC3t21515/BolC6t36058/BolC7t43290/BolC8t52290/BolC9t55588/BolC9t55809/BolC9t59215/BolC9t59309/BolK_1g43520/BolK_2g05470/B…	44
BP	GO:0010393	galacturonan metabolic process	14/1454	23/2120	0.847834	1	0.794493	BolI0061570/BolI0120360/BolI0180500/BolI0212690/BolI0536390/BolC3t19692/BolC4t23252/BolC9t59006/BolK_2g07350/BolK_3g08480/BolK_3g20570/BolK_3g73670/BolK_4g16740/BolK_9g58850	14
BP	GO:0045488	pectin metabolic process	14/1454	23/2120	0.847834	1	0.794493	BolI0061570/BolI0120360/BolI0180500/BolI0212690/BolI0536390/BolC3t19692/BolC4t23252/BolC9t59006/BolK_2g07350/BolK_3g08480/BolK_3g20570/BolK_3g73670/BolK_4g16740/BolK_9g58850	14
BP	GO:0052546	cell wall pectin metabolic process	14/1454	23/2120	0.847834	1	0.794493	BolI0061570/BolI0120360/BolI0180500/BolI0212690/BolI0536390/BolC3t19692/BolC4t23252/BolC9t59006/BolK_2g07350/BolK_3g08480/BolK_3g20570/BolK_3g73670/BolK_4g16740/BolK_9g58850	14
BP	GO:0006721	terpenoid metabolic process	12/1454	20/2120	0.857855	1	0.794493	BolI0115830/BolI0268960/BolI0268970/BolI0479050/BolC5t29886/BolC5t33702/BolC7t40977/BolK_3g03190/BolK_3g03210/BolK_3g03660/BolK_5g09900/BolK_5g48190	12
BP	GO:0046488	phosphatidylinositol metabolic process	12/1454	20/2120	0.857855	1	0.794493	BolI0135600/BolI0207190/BolI0254250/BolC1t01591/BolC3t14823/BolC4t22650/BolC4t28095/BolK_1g16600/BolK_3g23650/BolK_4g11360/BolK_4g64590/BolK_6g11330	12
BP	GO:0032504	multicellular organism reproduction	30/1454	48/2120	0.858579	1	0.794493	BolI0012770/BolI0013630/BolI0030790/BolI0068700/BolI0198420/BolI0212690/BolI0260460/BolI0411080/BolI0432820/BolI0512130/BolI0533240/BolI0533310/BolC1t01378/BolC1t03252/BolC4t21772/BolC4t23252/BolC4t28728/BolC7t45531/BolC9t58670/BolC9t58677/BolC9t58682/BolK_1g13520/BolK_1g33180/BolK_3g20570/BolK_4g01400/BolK_4g16740/BolK_4g32370/BolK_4g71370/BolK_5g43880/BolK_7g50610	30
BP	GO:0048609	multicellular organismal reproductive process	30/1454	48/2120	0.858579	1	0.794493	BolI0012770/BolI0013630/BolI0030790/BolI0068700/BolI0198420/BolI0212690/BolI0260460/BolI0411080/BolI0432820/BolI0512130/BolI0533240/BolI0533310/BolC1t01378/BolC1t03252/BolC4t21772/BolC4t23252/BolC4t28728/BolC7t45531/BolC9t58670/BolC9t58677/BolC9t58682/BolK_1g13520/BolK_1g33180/BolK_3g20570/BolK_4g01400/BolK_4g16740/BolK_4g32370/BolK_4g71370/BolK_5g43880/BolK_7g50610	30
BP	GO:0031324	negative regulation of cellular metabolic process	45/1454	71/2120	0.861898	1	0.794493	BolI0068700/BolI0113790/BolI0135540/BolI0208590/BolI0209290/BolI0212690/BolI0310820/BolI0335120/BolI0393910/BolI0457370/BolI0478800/BolI0478810/BolI0490220/BolI0507810/BolI0509720/BolI0509750/BolC2t10969/BolC3t12672/BolC3t14815/BolC4t22806/BolC4t22882/BolC4t23252/BolC5t34499/BolC6t37329/BolC7t43661/BolC8t50486/BolC8t52646/BolC8t52648/BolC9t53836/BolC9t55847/BolC9t56041/BolK_2g49040/BolK_3g20570/B…	45
BP	GO:0030182	neuron differentiation	17/1454	28/2120	0.865297	1	0.794493	BolI0013630/BolI0202150/BolI0225810/BolI0512130/BolI0533240/BolI0533310/BolC1t01378/BolC4t22131/BolC4t24848/BolC6t37810/BolC9t58670/BolC9t58677/BolC9t58682/BolK_4g05530/BolK_4g32370/BolK_4g32610/BolK_8g43750	17
BP	GO:0048666	neuron development	17/1454	28/2120	0.865297	1	0.794493	BolI0013630/BolI0202150/BolI0225810/BolI0512130/BolI0533240/BolI0533310/BolC1t01378/BolC4t22131/BolC4t24848/BolC6t37810/BolC9t58670/BolC9t58677/BolC9t58682/BolK_4g05530/BolK_4g32370/BolK_4g32610/BolK_8g43750	17
BP	GO:0048699	generation of neurons	17/1454	28/2120	0.865297	1	0.794493	BolI0013630/BolI0202150/BolI0225810/BolI0512130/BolI0533240/BolI0533310/BolC1t01378/BolC4t22131/BolC4t24848/BolC6t37810/BolC9t58670/BolC9t58677/BolC9t58682/BolK_4g05530/BolK_4g32370/BolK_4g32610/BolK_8g43750	17
BP	GO:0034097	response to cytokine	10/1454	17/2120	0.870186	1	0.794493	BolI0013450/BolI0205530/BolI0249310/BolC1t01360/BolC4t22470/BolC4t27552/BolK_1g14190/BolK_4g09650/BolK_4g59130/BolK_5g38570	10
BP	GO:0048598	embryonic morphogenesis	10/1454	17/2120	0.870186	1	0.794493	BolI0021540/BolI0150360/BolI0440240/BolC1t02210/BolC3t16350/BolC7t45994/BolC8t48669/BolK_1g22840/BolK_3g40230/BolK_8g18970	10
BP	GO:0071345	cellular response to cytokine stimulus	10/1454	17/2120	0.870186	1	0.794493	BolI0013450/BolI0205530/BolI0249310/BolC1t01360/BolC4t22470/BolC4t27552/BolK_1g14190/BolK_4g09650/BolK_4g59130/BolK_5g38570	10
BP	GO:0006897	endocytosis	15/1454	25/2120	0.87313	1	0.794493	BolI0033520/BolI0220500/BolI0548140/BolI0548150/BolC1t03594/BolC2t07263/BolC4t24188/BolC7t41739/BolC8t47668/BolC9t60186/BolK_1g36450/BolK_4g26160/BolK_9g44980/BolK_9g70980/BolK_9g70990	15
BP	GO:0010118	stomatal movement	15/1454	25/2120	0.87313	1	0.794493	BolI0027290/BolI0249360/BolI0407580/BolI0455580/BolI0547700/BolC1t02833/BolC4t27559/BolC7t45154/BolC8t50291/BolC9t60141/BolK_1g28820/BolK_4g59220/BolK_7g46840/BolK_8g35310/BolK_9g70540	15
BP	GO:0097237	cellular response to toxic substance	33/1454	53/2120	0.874781	1	0.794493	BolI0020540/BolI0159050/BolI0220610/BolI0261350/BolI0261360/BolI0372410/BolI0415260/BolI0426170/BolI0426180/BolI0479480/BolI0479510/BolI0479520/BolI0479530/BolC3t17167/BolC4t24208/BolC5t29126/BolC7t41121/BolC7t45949/BolC8t46982/BolC8t52714/BolC8t52715/BolC8t52718/BolC8t52719/BolC8t52721/BolK_3g48820/BolK_4g26300/BolK_5g01930/BolK_7g05560/BolK_7g55060/BolK_8g00590/BolK_8g60170/BolK_8g60200/BolK_8g…	33
BP	GO:0043200	response to amino acid	22/1454	36/2120	0.874954	1	0.794493	BolI0021540/BolI0153420/BolI0311360/BolI0440240/BolI0506460/BolI0506470/BolI0506480/BolC1t02210/BolC3t16666/BolC5t34554/BolC7t45994/BolC8t48669/BolC9t55690/BolC9t55691/BolC9t55692/BolK_1g22840/BolK_3g43530/BolK_5g56830/BolK_8g18970/BolK_9g26420/BolK_9g26430/BolK_9g26450	22
BP	GO:0051172	negative regulation of nitrogen compound metabolic process	44/1454	70/2120	0.880195	1	0.794493	BolI0068700/BolI0113790/BolI0135540/BolI0208590/BolI0209290/BolI0212690/BolI0310820/BolI0335120/BolI0393910/BolI0457370/BolI0478800/BolI0478810/BolI0490220/BolI0507810/BolI0509720/BolI0509750/BolC2t10969/BolC3t12672/BolC3t14815/BolC4t22806/BolC4t22882/BolC4t23252/BolC5t34499/BolC6t37329/BolC7t43661/BolC8t50486/BolC8t52646/BolC8t52648/BolC9t53836/BolC9t55847/BolC9t56041/BolK_2g49040/BolK_3g20570/B…	44
BP	GO:0048367	shoot system development	42/1454	67/2120	0.882076	1	0.794493	BolI0012770/BolI0013700/BolI0059660/BolI0118610/BolI0187880/BolI0198890/BolI0212690/BolI0292470/BolI0336360/BolI0411080/BolI0411590/BolI0459970/BolI0539370/BolI0579990/BolC1t01389/BolC2t06504/BolC3t13137/BolC3t15396/BolC3t20568/BolC4t21821/BolC4t23252/BolC5t32498/BolC6t37500/BolC7t45531/BolC7t45582/BolC8t50761/BolC9t59309/BolK_0g02140/BolK_1g13520/BolK_1g14440/BolK_2g05470/BolK_3g06580/BolK_3g205…	42
BP	GO:0071482	cellular response to light stimulus	13/1454	22/2120	0.882368	1	0.794493	BolI0104300/BolI0400350/BolI0485970/BolI0490530/BolC2t11686/BolC7t44412/BolC9t53390/BolC9t53866/BolK_2g55960/BolK_3g61350/BolK_7g39210/BolK_9g04000/BolK_9g08860	13
BP	GO:0051239	regulation of multicellular organismal process	63/1454	99/2120	0.883514	1	0.794493	BolI0115830/BolI0121050/BolI0181300/BolI0202150/BolI0208590/BolI0209290/BolI0212690/BolI0225810/BolI0249360/BolI0276260/BolI0283840/BolI0289820/BolI0292470/BolI0386840/BolI0428120/BolI0442200/BolI0477350/BolI0535880/BolI0547700/BolI0579990/BolC3t19792/BolC4t22131/BolC4t22806/BolC4t22882/BolC4t23252/BolC4t24848/BolC4t27559/BolC5t29457/BolC5t30605/BolC5t31470/BolC5t32165/BolC5t32498/BolC6t37810/Bol…	63
BP	GO:0006464	cellular protein modification process	196/1454	298/2120	0.883655	1	0.794493	BolI0001550/BolI0027290/BolI0029490/BolI0035210/BolI0041140/BolI0047270/BolI0051630/BolI0059190/BolI0068700/BolI0094800/BolI0095240/BolI0098580/BolI0105050/BolI0110320/BolI0121050/BolI0127160/BolI0128400/BolI0145600/BolI0147690/BolI0148640/BolI0150360/BolI0151200/BolI0153420/BolI0155350/BolI0159390/BolI0173110/BolI0184680/BolI0196820/BolI0208590/BolI0209290/BolI0215010/BolI0274300/BolI0274340/Bol…	196
BP	GO:0036211	protein modification process	196/1454	298/2120	0.883655	1	0.794493	BolI0001550/BolI0027290/BolI0029490/BolI0035210/BolI0041140/BolI0047270/BolI0051630/BolI0059190/BolI0068700/BolI0094800/BolI0095240/BolI0098580/BolI0105050/BolI0110320/BolI0121050/BolI0127160/BolI0128400/BolI0145600/BolI0147690/BolI0148640/BolI0150360/BolI0151200/BolI0153420/BolI0155350/BolI0159390/BolI0173110/BolI0184680/BolI0196820/BolI0208590/BolI0209290/BolI0215010/BolI0274300/BolI0274340/Bol…	196
BP	GO:0007264	small GTPase mediated signal transduction	8/1454	14/2120	0.885601	1	0.794493	BolI0202150/BolI0225810/BolC4t22131/BolC4t24848/BolC6t37810/BolK_4g05530/BolK_4g32610/BolK_8g43750	8
BP	GO:0007265	Ras protein signal transduction	8/1454	14/2120	0.885601	1	0.794493	BolI0202150/BolI0225810/BolC4t22131/BolC4t24848/BolC6t37810/BolK_4g05530/BolK_4g32610/BolK_8g43750	8
BP	GO:0010976	positive regulation of neuron projection development	8/1454	14/2120	0.885601	1	0.794493	BolI0202150/BolI0225810/BolC4t22131/BolC4t24848/BolC6t37810/BolK_4g05530/BolK_4g32610/BolK_8g43750	8
BP	GO:0031345	negative regulation of cell projection organization	8/1454	14/2120	0.885601	1	0.794493	BolI0202150/BolI0225810/BolC4t22131/BolC4t24848/BolC6t37810/BolK_4g05530/BolK_4g32610/BolK_8g43750	8
BP	GO:0031346	positive regulation of cell projection organization	8/1454	14/2120	0.885601	1	0.794493	BolI0202150/BolI0225810/BolC4t22131/BolC4t24848/BolC6t37810/BolK_4g05530/BolK_4g32610/BolK_8g43750	8
BP	GO:0032990	cell part morphogenesis	8/1454	14/2120	0.885601	1	0.794493	BolI0202150/BolI0225810/BolC4t22131/BolC4t24848/BolC6t37810/BolK_4g05530/BolK_4g32610/BolK_8g43750	8
BP	GO:0043434	response to peptide hormone	8/1454	14/2120	0.885601	1	0.794493	BolI0021540/BolI0068700/BolI0440240/BolC1t02210/BolC7t45994/BolC8t48669/BolK_1g22840/BolK_8g18970	8
BP	GO:0045666	positive regulation of neuron differentiation	8/1454	14/2120	0.885601	1	0.794493	BolI0202150/BolI0225810/BolC4t22131/BolC4t24848/BolC6t37810/BolK_4g05530/BolK_4g32610/BolK_8g43750	8
BP	GO:0048667	cell morphogenesis involved in neuron differentiation	8/1454	14/2120	0.885601	1	0.794493	BolI0202150/BolI0225810/BolC4t22131/BolC4t24848/BolC6t37810/BolK_4g05530/BolK_4g32610/BolK_8g43750	8
BP	GO:0048812	neuron projection morphogenesis	8/1454	14/2120	0.885601	1	0.794493	BolI0202150/BolI0225810/BolC4t22131/BolC4t24848/BolC6t37810/BolK_4g05530/BolK_4g32610/BolK_8g43750	8
BP	GO:0048858	cell projection morphogenesis	8/1454	14/2120	0.885601	1	0.794493	BolI0202150/BolI0225810/BolC4t22131/BolC4t24848/BolC6t37810/BolK_4g05530/BolK_4g32610/BolK_8g43750	8
BP	GO:0050769	positive regulation of neurogenesis	8/1454	14/2120	0.885601	1	0.794493	BolI0202150/BolI0225810/BolC4t22131/BolC4t24848/BolC6t37810/BolK_4g05530/BolK_4g32610/BolK_8g43750	8
BP	GO:0051962	positive regulation of nervous system development	8/1454	14/2120	0.885601	1	0.794493	BolI0202150/BolI0225810/BolC4t22131/BolC4t24848/BolC6t37810/BolK_4g05530/BolK_4g32610/BolK_8g43750	8
BP	GO:0071375	cellular response to peptide hormone stimulus	8/1454	14/2120	0.885601	1	0.794493	BolI0021540/BolI0068700/BolI0440240/BolC1t02210/BolC7t45994/BolC8t48669/BolK_1g22840/BolK_8g18970	8
BP	GO:0120039	plasma membrane bounded cell projection morphogenesis	8/1454	14/2120	0.885601	1	0.794493	BolI0202150/BolI0225810/BolC4t22131/BolC4t24848/BolC6t37810/BolK_4g05530/BolK_4g32610/BolK_8g43750	8
BP	GO:1901653	cellular response to peptide	8/1454	14/2120	0.885601	1	0.794493	BolI0021540/BolI0068700/BolI0440240/BolC1t02210/BolC7t45994/BolC8t48669/BolK_1g22840/BolK_8g18970	8
BP	GO:0043412	macromolecule modification	216/1454	328/2120	0.889003	1	0.794493	BolI0001550/BolI0027290/BolI0029490/BolI0035210/BolI0041140/BolI0047270/BolI0051630/BolI0059190/BolI0068700/BolI0083490/BolI0094800/BolI0095240/BolI0098580/BolI0105050/BolI0110320/BolI0121050/BolI0127160/BolI0128400/BolI0145600/BolI0147690/BolI0148640/BolI0150360/BolI0151200/BolI0153420/BolI0155350/BolI0159390/BolI0173110/BolI0184680/BolI0189630/BolI0196820/BolI0208590/BolI0209290/BolI0215010/Bol…	216
BP	GO:0009414	response to water deprivation	49/1454	78/2120	0.891653	1	0.794493	BolI0030790/BolI0097550/BolI0115720/BolI0115770/BolI0115830/BolI0164230/BolI0181300/BolI0212690/BolI0215010/BolI0276260/BolI0283840/BolI0293080/BolI0386840/BolI0507430/BolI0542670/BolI0542680/BolI0580390/BolC1t03252/BolC3t12875/BolC3t17821/BolC3t19792/BolC4t23252/BolC4t23529/BolC5t30605/BolC5t31470/BolC5t32569/BolC7t42843/BolC7t43381/BolC9t55809/BolC9t59632/BolK_1g33180/BolK_2g48750/BolK_3g03190/…	49
BP	GO:0009415	response to water	49/1454	78/2120	0.891653	1	0.794493	BolI0030790/BolI0097550/BolI0115720/BolI0115770/BolI0115830/BolI0164230/BolI0181300/BolI0212690/BolI0215010/BolI0276260/BolI0283840/BolI0293080/BolI0386840/BolI0507430/BolI0542670/BolI0542680/BolI0580390/BolC1t03252/BolC3t12875/BolC3t17821/BolC3t19792/BolC4t23252/BolC4t23529/BolC5t30605/BolC5t31470/BolC5t32569/BolC7t42843/BolC7t43381/BolC9t55809/BolC9t59632/BolK_1g33180/BolK_2g48750/BolK_3g03190/…	49
BP	GO:0044257	cellular protein catabolic process	49/1454	78/2120	0.891653	1	0.794493	BolI0064850/BolI0123700/BolI0145600/BolI0266860/BolI0274300/BolI0274340/BolI0320310/BolI0395620/BolI0395740/BolI0428520/BolI0443820/BolI0464690/BolI0508830/BolI0508890/BolI0512590/BolC2t10121/BolC2t11200/BolC3t15857/BolC5t29677/BolC5t30413/BolC5t30415/BolC5t30417/BolC5t30419/BolC6t35526/BolC7t43865/BolC7t43877/BolC8t47238/BolC8t49047/BolC8t51245/BolC8t51246/BolC9t55952/BolC9t55957/BolC9t56114/Bol…	49
BP	GO:0051603	proteolysis involved in cellular protein catabolic process	49/1454	78/2120	0.891653	1	0.794493	BolI0064850/BolI0123700/BolI0145600/BolI0266860/BolI0274300/BolI0274340/BolI0320310/BolI0395620/BolI0395740/BolI0428520/BolI0443820/BolI0464690/BolI0508830/BolI0508890/BolI0512590/BolC2t10121/BolC2t11200/BolC3t15857/BolC5t29677/BolC5t30413/BolC5t30415/BolC5t30417/BolC5t30419/BolC6t35526/BolC7t43865/BolC7t43877/BolC8t47238/BolC8t49047/BolC8t51245/BolC8t51246/BolC9t55952/BolC9t55957/BolC9t56114/Bol…	49
BP	GO:0140352	export from cell	23/1454	38/2120	0.893783	1	0.794493	BolI0051550/BolI0116470/BolI0239850/BolI0281010/BolI0313940/BolI0366420/BolI0425880/BolI0479750/BolI0542690/BolC1t05677/BolC4t26520/BolC5t29074/BolC5t31164/BolC5t34810/BolC8t46954/BolK_1g56590/BolK_2g03290/BolK_3g04280/BolK_5g23150/BolK_5g59480/BolK_8g00240/BolK_8g60380/BolK_9g65240	23
BP	GO:0048827	phyllome development	32/1454	52/2120	0.894579	1	0.794493	BolI0012770/BolI0059660/BolI0118610/BolI0198890/BolI0212690/BolI0292470/BolI0336360/BolI0411080/BolI0459970/BolI0539370/BolI0579990/BolC2t06504/BolC3t13137/BolC3t15396/BolC4t21821/BolC4t23252/BolC5t32498/BolC6t37500/BolC7t45531/BolC8t50761/BolC9t59309/BolK_0g02140/BolK_1g13520/BolK_2g05470/BolK_3g06580/BolK_3g20570/BolK_4g01910/BolK_4g16740/BolK_6g22630/BolK_7g50610/BolK_8g40070/BolK_9g61710	32
BP	GO:0072594	establishment of protein localization to organelle	41/1454	66/2120	0.898965	1	0.794493	BolI0059190/BolI0071340/BolI0105050/BolI0110320/BolI0128400/BolI0150360/BolI0196820/BolI0298090/BolI0331080/BolI0449530/BolI0449540/BolI0521650/BolC2t07735/BolC2t10121/BolC2t12325/BolC3t14066/BolC3t16350/BolC3t20344/BolC3t21627/BolC5t33132/BolC5t33176/BolC6t36829/BolC8t49643/BolC8t49644/BolC9t56114/BolC9t57444/BolK_2g18220/BolK_2g56780/BolK_2g62020/BolK_3g16180/BolK_3g40230/BolK_3g79280/BolK_3g92…	41
BP	GO:0010154	fruit development	50/1454	80/2120	0.904793	1	0.794493	BolI0030790/BolI0052360/BolI0115720/BolI0115770/BolI0150250/BolI0153420/BolI0198890/BolI0212690/BolI0268890/BolI0288120/BolI0311360/BolI0315230/BolI0432820/BolI0445700/BolI0453520/BolI0474310/BolC1t03252/BolC1t05761/BolC2t11611/BolC3t12875/BolC3t15396/BolC3t16338/BolC3t16666/BolC4t21821/BolC4t23252/BolC5t29878/BolC5t31970/BolC5t34554/BolC5t34952/BolC8t49239/BolC8t50076/BolC8t52193/BolK_0g02140/Bo…	50
BP	GO:0010047	fruit dehiscence	6/1454	11/2120	0.905229	1	0.794493	BolI0198420/BolI0260460/BolC4t21772/BolC4t28728/BolK_4g01400/BolK_4g71370	6
BP	GO:0044275	cellular carbohydrate catabolic process	9/1454	16/2120	0.906529	1	0.794493	BolI0070980/BolI0128280/BolI0359660/BolC3t14054/BolC6t38345/BolC6t40047/BolK_2g17800/BolK_3g16040/BolK_6g49070	9
BP	GO:0042542	response to hydrogen peroxide	24/1454	40/2120	0.909813	1	0.794493	BolI0047270/BolI0052360/BolI0150250/BolI0155350/BolI0268890/BolI0315230/BolI0445700/BolI0474310/BolC1t05199/BolC1t05761/BolC3t16338/BolC3t16847/BolC5t29878/BolC5t34952/BolC8t49239/BolC8t52193/BolK_1g51910/BolK_1g57490/BolK_3g40120/BolK_3g45430/BolK_5g09830/BolK_5g60950/BolK_8g24860/BolK_8g55220	24
BP	GO:0045935	positive regulation of nucleobase-containing compound metabolic process	59/1454	94/2120	0.911132	1	0.794493	BolI0059190/BolI0064850/BolI0068700/BolI0094800/BolI0095240/BolI0105050/BolI0110320/BolI0123700/BolI0181300/BolI0198420/BolI0212690/BolI0260460/BolI0283840/BolI0292470/BolI0293080/BolI0390860/BolI0390880/BolI0478800/BolI0478810/BolI0490220/BolI0505650/BolI0579990/BolI0580390/BolC2t10562/BolC2t10651/BolC2t12325/BolC3t19792/BolC3t20344/BolC4t21772/BolC4t23252/BolC4t28728/BolC5t31470/BolC5t32498/Bol…	59
BP	GO:0006887	exocytosis	17/1454	29/2120	0.911451	1	0.794493	BolI0116470/BolI0239850/BolI0281010/BolI0366420/BolI0425880/BolI0479750/BolI0542690/BolC4t26520/BolC5t29074/BolC5t31164/BolC8t46954/BolK_2g03290/BolK_3g04280/BolK_5g23150/BolK_8g00240/BolK_8g60380/BolK_9g65240	17
BP	GO:0051656	establishment of organelle localization	12/1454	21/2120	0.912057	1	0.794493	BolI0071340/BolI0281010/BolI0419640/BolI0521650/BolC2t07735/BolC5t31164/BolC7t46400/BolC9t57444/BolK_2g18220/BolK_5g23150/BolK_7g59660/BolK_9g43420	12
BP	GO:1903409	reactive oxygen species biosynthetic process	12/1454	21/2120	0.912057	1	0.794493	BolI0086200/BolI0343130/BolI0361020/BolI0410510/BolC2t09525/BolC6t38246/BolC6t40193/BolC7t45466/BolK_2g35050/BolK_6g30810/BolK_6g50480/BolK_7g49980	12
BP	GO:0019748	secondary metabolic process	38/1454	62/2120	0.91655	1	0.794493	BolI0131540/BolI0131570/BolI0180500/BolI0215120/BolI0248470/BolI0248480/BolI0268960/BolI0268970/BolI0426170/BolI0426180/BolI0479050/BolI0479480/BolI0479510/BolI0479520/BolC3t14389/BolC3t14391/BolC3t19692/BolC4t23544/BolC4t27444/BolC4t27445/BolC5t29886/BolC5t33702/BolC8t46982/BolC8t52714/BolC8t52718/BolC8t52719/BolK_3g19450/BolK_3g19470/BolK_3g73670/BolK_4g19680/BolK_4g58240/BolK_4g58250/BolK_5g09…	38
BP	GO:0048316	seed development	49/1454	79/2120	0.91806	1	0.794493	BolI0030790/BolI0052360/BolI0115720/BolI0115770/BolI0150250/BolI0153420/BolI0198890/BolI0212690/BolI0268890/BolI0288120/BolI0311360/BolI0315230/BolI0432820/BolI0445700/BolI0453520/BolI0474310/BolC1t03252/BolC1t05761/BolC2t11611/BolC3t12875/BolC3t15396/BolC3t16338/BolC3t16666/BolC4t21821/BolC4t23252/BolC5t29878/BolC5t31970/BolC5t34554/BolC5t34952/BolC8t49239/BolC8t50076/BolC8t52193/BolK_1g33180/Bo…	49
BP	GO:0048580	regulation of post-embryonic development	34/1454	56/2120	0.921806	1	0.794493	BolI0115830/BolI0181300/BolI0212690/BolI0249360/BolI0276260/BolI0283840/BolI0386840/BolI0442200/BolI0477350/BolI0547700/BolC3t19792/BolC4t23252/BolC4t27559/BolC5t29457/BolC5t30605/BolC5t31470/BolC7t42843/BolC8t48878/BolC9t60141/BolK_3g03190/BolK_3g03210/BolK_3g03660/BolK_3g20570/BolK_3g74590/BolK_4g16740/BolK_4g59220/BolK_5g05430/BolK_5g17640/BolK_5g26380/BolK_7g24190/BolK_8g21340/BolK_8g58200/Bo…	34
BP	GO:0034329	cell junction assembly	7/1454	13/2120	0.922477	1	0.794493	BolI0013630/BolI0533240/BolI0533310/BolC1t01378/BolC9t58670/BolC9t58677/BolC9t58682	7
BP	GO:0034330	cell junction organization	7/1454	13/2120	0.922477	1	0.794493	BolI0013630/BolI0533240/BolI0533310/BolC1t01378/BolC9t58670/BolC9t58677/BolC9t58682	7
BP	GO:0043254	regulation of protein-containing complex assembly	7/1454	13/2120	0.922477	1	0.794493	BolI0064850/BolI0123700/BolI0471960/BolC8t51957/BolK_2g10770/BolK_3g11530/BolK_8g52780	7
BP	GO:0045216	cell-cell junction organization	7/1454	13/2120	0.922477	1	0.794493	BolI0013630/BolI0533240/BolI0533310/BolC1t01378/BolC9t58670/BolC9t58677/BolC9t58682	7
BP	GO:1901888	regulation of cell junction assembly	7/1454	13/2120	0.922477	1	0.794493	BolI0013630/BolI0533240/BolI0533310/BolC1t01378/BolC9t58670/BolC9t58677/BolC9t58682	7
BP	GO:1901890	positive regulation of cell junction assembly	7/1454	13/2120	0.922477	1	0.794493	BolI0013630/BolI0533240/BolI0533310/BolC1t01378/BolC9t58670/BolC9t58677/BolC9t58682	7
BP	GO:0009411	response to UV	32/1454	53/2120	0.924748	1	0.794493	BolI0067790/BolI0067800/BolI0094800/BolI0125600/BolI0135140/BolI0208150/BolI0208170/BolI0208340/BolI0390860/BolI0390880/BolI0505650/BolI0527860/BolC2t07310/BolC2t07311/BolC2t07312/BolC2t10562/BolC3t13790/BolC3t14768/BolC4t22779/BolC7t43290/BolC9t55588/BolC9t58101/BolK_2g14040/BolK_2g14060/BolK_2g14080/BolK_2g45290/BolK_3g13460/BolK_3g23130/BolK_4g11970/BolK_4g11990/BolK_9g25230/BolK_9g50250	32
BP	GO:2000241	regulation of reproductive process	18/1454	31/2120	0.925899	1	0.794493	BolI0181300/BolI0212690/BolI0283840/BolI0442200/BolI0477350/BolC3t19792/BolC4t23252/BolC5t29457/BolC5t31470/BolC8t48878/BolK_3g20570/BolK_3g74590/BolK_4g16740/BolK_5g05430/BolK_5g26380/BolK_8g21340/BolK_8g58200/BolK_9g06410	18
BP	GO:0030036	actin cytoskeleton organization	13/1454	23/2120	0.927261	1	0.794493	BolI0003950/BolI0013630/BolI0420710/BolI0533240/BolI0533310/BolC1t00378/BolC1t01378/BolC7t46511/BolC9t58670/BolC9t58677/BolC9t58682/BolK_1g04190/BolK_7g60780	13
BP	GO:0048585	negative regulation of response to stimulus	28/1454	47/2120	0.931348	1	0.794493	BolI0027290/BolI0141970/BolI0208590/BolI0209290/BolI0212690/BolI0407580/BolI0442200/BolI0455580/BolI0477350/BolC1t02833/BolC4t22806/BolC4t22882/BolC4t23252/BolC5t29457/BolC7t45154/BolC8t48878/BolC8t50291/BolK_1g28820/BolK_3g20570/BolK_4g12320/BolK_4g12990/BolK_4g16740/BolK_5g05430/BolK_6g25650/BolK_7g46840/BolK_8g21340/BolK_8g35310/BolK_8g58200	28
BP	GO:0042255	ribosome assembly	26/1454	44/2120	0.935044	1	0.794493	BolI0083490/BolI0112590/BolI0112670/BolI0189630/BolI0436240/BolI0514150/BolI0514300/BolI0552410/BolI0564040/BolI0569260/BolI0570070/BolSC29t60516/BolSC29t60559/BolSC35t60717/BolSC37t60785/BolSC46t60970/BolSC49t61155/BolC2t10305/BolC2t10587/BolC6t36195/BolC8t48208/BolK_2g32010/BolK_3g84140/BolK_8g14410/BolK_8g30350/BolK_9g00520	26
BP	GO:0009749	response to glucose	8/1454	15/2120	0.936275	1	0.794493	BolI0124820/BolI0435080/BolI0529540/BolC3t13712/BolC9t58281/BolK_3g12650/BolK_8g13040/BolK_9g51920	8
BP	GO:0010720	positive regulation of cell development	8/1454	15/2120	0.936275	1	0.794493	BolI0202150/BolI0225810/BolC4t22131/BolC4t24848/BolC6t37810/BolK_4g05530/BolK_4g32610/BolK_8g43750	8
BP	GO:0002237	response to molecule of bacterial origin	11/1454	20/2120	0.936735	1	0.794493	BolI0013450/BolI0205530/BolI0249310/BolC1t01360/BolC4t22470/BolC4t27552/BolK_1g14190/BolK_4g09650/BolK_4g59130/BolK_5g38570/BolK_6g25650	11
BP	GO:0009901	anther dehiscence	5/1454	10/2120	0.941861	1	0.794493	BolI0012770/BolI0411080/BolC7t45531/BolK_1g13520/BolK_7g50610	5
BP	GO:0030334	regulation of cell migration	5/1454	10/2120	0.941861	1	0.794493	BolI0548140/BolI0548150/BolC9t60186/BolK_9g70980/BolK_9g70990	5
BP	GO:0044272	sulfur compound biosynthetic process	5/1454	10/2120	0.941861	1	0.794493	BolI0149320/BolI0316870/BolC5t35117/BolK_3g39160/BolK_5g62730	5
BP	GO:0048438	floral whorl development	5/1454	10/2120	0.941861	1	0.794493	BolI0012770/BolI0411080/BolC7t45531/BolK_1g13520/BolK_7g50610	5
BP	GO:0048443	stamen development	5/1454	10/2120	0.941861	1	0.794493	BolI0012770/BolI0411080/BolC7t45531/BolK_1g13520/BolK_7g50610	5
BP	GO:0048466	androecium development	5/1454	10/2120	0.941861	1	0.794493	BolI0012770/BolI0411080/BolC7t45531/BolK_1g13520/BolK_7g50610	5
BP	GO:0048653	anther development	5/1454	10/2120	0.941861	1	0.794493	BolI0012770/BolI0411080/BolC7t45531/BolK_1g13520/BolK_7g50610	5
BP	GO:0043067	regulation of programmed cell death	22/1454	38/2120	0.943333	1	0.794493	BolI0060110/BolI0094800/BolI0097550/BolI0390860/BolI0390880/BolI0505650/BolI0507430/BolI0538420/BolC2t06547/BolC2t10562/BolC3t13196/BolC7t43290/BolC8t52290/BolC9t55588/BolC9t55809/BolC9t59215/BolK_2g45290/BolK_2g48750/BolK_3g07190/BolK_9g25230/BolK_9g27570/BolK_9g60730	22
BP	GO:0009719	response to endogenous stimulus	193/1454	298/2120	0.944213	1	0.794493	BolI0001550/BolI0009660/BolI0013380/BolI0013400/BolI0013410/BolI0021540/BolI0027290/BolI0030790/BolI0033520/BolI0036910/BolI0037230/BolI0060110/BolI0068700/BolI0071960/BolI0076620/BolI0079260/BolI0079280/BolI0100440/BolI0100450/BolI0134720/BolI0141970/BolI0148640/BolI0153420/BolI0162090/BolI0164230/BolI0184680/BolI0193290/BolI0193820/BolI0195650/BolI0204460/BolI0209200/BolI0212690/BolI0220500/Bol…	193
BP	GO:0007283	spermatogenesis	9/1454	17/2120	0.947415	1	0.794493	BolI0013630/BolI0512130/BolI0533240/BolI0533310/BolC1t01378/BolC9t58670/BolC9t58677/BolC9t58682/BolK_4g32370	9
BP	GO:0043201	response to leucine	9/1454	17/2120	0.947415	1	0.794493	BolI0506460/BolI0506470/BolI0506480/BolC9t55690/BolC9t55691/BolC9t55692/BolK_9g26420/BolK_9g26430/BolK_9g26450	9
BP	GO:0045597	positive regulation of cell differentiation	9/1454	17/2120	0.947415	1	0.794493	BolI0068700/BolI0202150/BolI0225810/BolC4t22131/BolC4t24848/BolC6t37810/BolK_4g05530/BolK_4g32610/BolK_8g43750	9
BP	GO:0051052	regulation of DNA metabolic process	9/1454	17/2120	0.947415	1	0.794493	BolI0094800/BolI0390860/BolI0390880/BolI0505650/BolC2t10562/BolC7t43290/BolC9t55588/BolK_2g45290/BolK_9g25230	9
BP	GO:0051054	positive regulation of DNA metabolic process	9/1454	17/2120	0.947415	1	0.794493	BolI0094800/BolI0390860/BolI0390880/BolI0505650/BolC2t10562/BolC7t43290/BolC9t55588/BolK_2g45290/BolK_9g25230	9
BP	GO:0009753	response to jasmonic acid	39/1454	65/2120	0.948256	1	0.794493	BolI0013380/BolI0013400/BolI0013410/BolI0079260/BolI0079280/BolI0193820/BolI0288470/BolI0293080/BolI0347830/BolI0353450/BolI0353460/BolI0473520/BolI0506460/BolI0506470/BolI0506480/BolI0580390/BolC1t01353/BolC1t01355/BolC2t08733/BolC2t08739/BolC3t21305/BolC5t32000/BolC5t32569/BolC6t39420/BolC9t55690/BolC9t55691/BolC9t55692/BolK_1g14140/BolK_2g27120/BolK_2g27150/BolK_5g34820/BolK_5g37040/BolK_6g362…	39
BP	GO:0070542	response to fatty acid	39/1454	65/2120	0.948256	1	0.794493	BolI0013380/BolI0013400/BolI0013410/BolI0079260/BolI0079280/BolI0193820/BolI0288470/BolI0293080/BolI0347830/BolI0353450/BolI0353460/BolI0473520/BolI0506460/BolI0506470/BolI0506480/BolI0580390/BolC1t01353/BolC1t01355/BolC2t08733/BolC2t08739/BolC3t21305/BolC5t32000/BolC5t32569/BolC6t39420/BolC9t55690/BolC9t55691/BolC9t55692/BolK_1g14140/BolK_2g27120/BolK_2g27150/BolK_5g34820/BolK_5g37040/BolK_6g362…	39
BP	GO:0006606	protein import into nucleus	6/1454	12/2120	0.95137	1	0.794493	BolI0071340/BolI0521650/BolC2t07735/BolC9t57444/BolK_2g18220/BolK_9g43420	6
BP	GO:0010469	regulation of signaling receptor activity	6/1454	12/2120	0.95137	1	0.794493	BolI0289820/BolI0428120/BolC5t32165/BolC8t47188/BolK_5g32960/BolK_8g02670	6
BP	GO:0030010	establishment of cell polarity	6/1454	12/2120	0.95137	1	0.794493	BolI0033520/BolI0220500/BolC1t03594/BolC4t24188/BolK_1g36450/BolK_4g26160	6
BP	GO:0030041	actin filament polymerization	6/1454	12/2120	0.95137	1	0.794493	BolI0003950/BolI0420710/BolC1t00378/BolC7t46511/BolK_1g04190/BolK_7g60780	6
BP	GO:0051017	actin filament bundle assembly	6/1454	12/2120	0.95137	1	0.794493	BolI0003950/BolI0420710/BolC1t00378/BolC7t46511/BolK_1g04190/BolK_7g60780	6
BP	GO:0051170	import into nucleus	6/1454	12/2120	0.95137	1	0.794493	BolI0071340/BolI0521650/BolC2t07735/BolC9t57444/BolK_2g18220/BolK_9g43420	6
BP	GO:0051258	protein polymerization	6/1454	12/2120	0.95137	1	0.794493	BolI0003950/BolI0420710/BolC1t00378/BolC7t46511/BolK_1g04190/BolK_7g60780	6
BP	GO:0061572	actin filament bundle organization	6/1454	12/2120	0.95137	1	0.794493	BolI0003950/BolI0420710/BolC1t00378/BolC7t46511/BolK_1g04190/BolK_7g60780	6
BP	GO:0070848	response to growth factor	6/1454	12/2120	0.95137	1	0.794493	BolI0195650/BolI0324970/BolC3t21515/BolC6t36058/BolK_3g91110/BolK_6g09160	6
BP	GO:0071363	cellular response to growth factor stimulus	6/1454	12/2120	0.95137	1	0.794493	BolI0195650/BolI0324970/BolC3t21515/BolC6t36058/BolK_3g91110/BolK_6g09160	6
BP	GO:2000114	regulation of establishment of cell polarity	6/1454	12/2120	0.95137	1	0.794493	BolI0033520/BolI0220500/BolC1t03594/BolC4t24188/BolK_1g36450/BolK_4g26160	6
BP	GO:0050793	regulation of developmental process	83/1454	133/2120	0.952112	1	0.794493	BolI0013700/BolI0021540/BolI0068700/BolI0115830/BolI0121050/BolI0181300/BolI0187880/BolI0202150/BolI0208590/BolI0209290/BolI0212690/BolI0225810/BolI0249360/BolI0276260/BolI0283840/BolI0289820/BolI0292470/BolI0386840/BolI0411590/BolI0419640/BolI0428120/BolI0440240/BolI0442200/BolI0477350/BolI0535880/BolI0547700/BolI0579990/BolC1t01389/BolC1t02210/BolC3t19792/BolC3t20568/BolC4t22131/BolC4t22806/Bol…	83
BP	GO:0065003	protein-containing complex assembly	83/1454	133/2120	0.952112	1	0.794493	BolI0003950/BolI0013450/BolI0064850/BolI0083490/BolI0112590/BolI0112670/BolI0123700/BolI0135540/BolI0148670/BolI0189630/BolI0205530/BolI0249310/BolI0259950/BolI0281010/BolI0293080/BolI0395740/BolI0420710/BolI0422500/BolI0436240/BolI0464210/BolI0471960/BolI0482080/BolI0508890/BolI0514150/BolI0514300/BolI0552410/BolI0564040/BolI0569260/BolI0570070/BolI0580390/BolSC29t60516/BolSC29t60559/BolSC35t607…	83
BP	GO:0007167	enzyme linked receptor protein signaling pathway	35/1454	59/2120	0.952722	1	0.794493	BolI0021540/BolI0041140/BolI0121050/BolI0148640/BolI0159390/BolI0195650/BolI0300210/BolI0307390/BolI0324970/BolI0440240/BolI0482110/BolI0535880/BolC1t02210/BolC1t04499/BolC3t16181/BolC3t17272/BolC3t21515/BolC5t33398/BolC5t34157/BolC6t36058/BolC7t45994/BolC8t48669/BolC9t52988/BolC9t58951/BolK_0g03760/BolK_1g22840/BolK_3g09160/BolK_3g38400/BolK_3g49630/BolK_3g91110/BolK_5g45390/BolK_5g52700/BolK_6g…	35
BP	GO:0006873	cellular ion homeostasis	28/1454	48/2120	0.953266	1	0.794493	BolI0021540/BolI0024430/BolI0238920/BolI0327610/BolI0336360/BolI0378670/BolI0383420/BolI0440240/BolI0459970/BolI0509460/BolC1t01591/BolC1t02210/BolC1t02527/BolC2t08831/BolC2t08885/BolC3t21361/BolC6t37500/BolC7t45994/BolC8t48669/BolC8t50761/BolC9t56012/BolK_1g16600/BolK_1g22840/BolK_6g11330/BolK_6g22630/BolK_7g15320/BolK_8g18970/BolK_8g40070	28
BP	GO:0030003	cellular cation homeostasis	28/1454	48/2120	0.953266	1	0.794493	BolI0021540/BolI0024430/BolI0238920/BolI0327610/BolI0336360/BolI0378670/BolI0383420/BolI0440240/BolI0459970/BolI0509460/BolC1t01591/BolC1t02210/BolC1t02527/BolC2t08831/BolC2t08885/BolC3t21361/BolC6t37500/BolC7t45994/BolC8t48669/BolC8t50761/BolC9t56012/BolK_1g16600/BolK_1g22840/BolK_6g11330/BolK_6g22630/BolK_7g15320/BolK_8g18970/BolK_8g40070	28
BP	GO:0048878	chemical homeostasis	49/1454	81/2120	0.955348	1	0.794493	BolI0005490/BolI0021540/BolI0024430/BolI0115830/BolI0238920/BolI0327610/BolI0336360/BolI0371410/BolI0378670/BolI0383420/BolI0440240/BolI0449000/BolI0449420/BolI0459970/BolI0494230/BolI0509460/BolC1t00522/BolC1t01591/BolC1t02210/BolC1t02527/BolC2t08831/BolC2t08885/BolC3t21361/BolC6t37500/BolC7t40978/BolC7t45994/BolC8t48669/BolC8t49578/BolC8t49600/BolC8t49632/BolC8t50761/BolC9t54233/BolC9t56012/Bol…	49
BP	GO:0003006	developmental process involved in reproduction	103/1454	164/2120	0.9583	1	0.794493	BolI0012770/BolI0013630/BolI0013700/BolI0029490/BolI0030790/BolI0052360/BolI0068700/BolI0115720/BolI0115770/BolI0150250/BolI0153420/BolI0173110/BolI0181300/BolI0187880/BolI0198890/BolI0212690/BolI0268890/BolI0283840/BolI0288120/BolI0311360/BolI0315230/BolI0336360/BolI0411080/BolI0411590/BolI0411940/BolI0432820/BolI0442200/BolI0445700/BolI0453520/BolI0459970/BolI0474310/BolI0477350/BolI0512130/Bol…	103
BP	GO:0009742	brassinosteroid mediated signaling pathway	7/1454	14/2120	0.959353	1	0.794493	BolI0141970/BolI0148640/BolI0482110/BolC3t16181/BolC9t52988/BolK_0g03760/BolK_3g38400	7
BP	GO:0009792	embryo development ending in birth or egg hatching	7/1454	14/2120	0.959353	1	0.794493	BolI0021540/BolI0440240/BolC1t02210/BolC7t45994/BolC8t48669/BolK_1g22840/BolK_8g18970	7
BP	GO:0010087	phloem or xylem histogenesis	7/1454	14/2120	0.959353	1	0.794493	BolI0268560/BolI0444840/BolC5t29842/BolC8t49158/BolC8t52290/BolK_5g09450/BolK_8g24060	7
BP	GO:0043401	steroid hormone mediated signaling pathway	7/1454	14/2120	0.959353	1	0.794493	BolI0141970/BolI0148640/BolI0482110/BolC3t16181/BolC9t52988/BolK_0g03760/BolK_3g38400	7
BP	GO:0043903	regulation of biological process involved in symbiotic interaction	7/1454	14/2120	0.959353	1	0.794493	BolI0060110/BolI0538420/BolC2t06547/BolC3t13196/BolC9t59215/BolK_3g07190/BolK_9g60730	7
BP	GO:0048545	response to steroid hormone	7/1454	14/2120	0.959353	1	0.794493	BolI0141970/BolI0148640/BolI0482110/BolC3t16181/BolC9t52988/BolK_0g03760/BolK_3g38400	7
BP	GO:0071367	cellular response to brassinosteroid stimulus	7/1454	14/2120	0.959353	1	0.794493	BolI0141970/BolI0148640/BolI0482110/BolC3t16181/BolC9t52988/BolK_0g03760/BolK_3g38400	7
BP	GO:0071383	cellular response to steroid hormone stimulus	7/1454	14/2120	0.959353	1	0.794493	BolI0141970/BolI0148640/BolI0482110/BolC3t16181/BolC9t52988/BolK_0g03760/BolK_3g38400	7
BP	GO:0048518	positive regulation of biological process	169/1454	264/2120	0.961436	1	0.794493	BolI0013630/BolI0039650/BolI0059190/BolI0060110/BolI0064850/BolI0068700/BolI0083490/BolI0094800/BolI0095240/BolI0098580/BolI0105050/BolI0110320/BolI0115830/BolI0123700/BolI0153420/BolI0160630/BolI0181300/BolI0189630/BolI0198420/BolI0202150/BolI0208590/BolI0209290/BolI0212690/BolI0225810/BolI0232910/BolI0260460/BolI0268560/BolI0268960/BolI0268970/BolI0283840/BolI0292470/BolI0293080/BolI0304920/Bol…	169
BP	GO:0044419	biological process involved in interspecies interaction between organisms	159/1454	249/2120	0.961691	1	0.794493	BolI0013450/BolI0027290/BolI0039650/BolI0047270/BolI0052360/BolI0060110/BolI0121050/BolI0134720/BolI0148670/BolI0150250/BolI0155350/BolI0160630/BolI0181300/BolI0181860/BolI0181870/BolI0188000/BolI0193820/BolI0204460/BolI0205530/BolI0209200/BolI0209880/BolI0212690/BolI0249310/BolI0249360/BolI0253160/BolI0256480/BolI0268890/BolI0283840/BolI0287780/BolI0288470/BolI0293080/BolI0293450/BolI0315230/Bol…	159
BP	GO:0009891	positive regulation of biosynthetic process	57/1454	94/2120	0.96305	1	0.794493	BolI0059190/BolI0064850/BolI0068700/BolI0094800/BolI0095240/BolI0105050/BolI0110320/BolI0123700/BolI0181300/BolI0198420/BolI0212690/BolI0260460/BolI0268960/BolI0268970/BolI0283840/BolI0292470/BolI0293080/BolI0390860/BolI0390880/BolI0479050/BolI0505650/BolI0579990/BolI0580390/BolC2t10562/BolC2t10651/BolC2t12325/BolC3t19792/BolC3t20344/BolC4t21772/BolC4t23252/BolC4t28728/BolC5t29886/BolC5t31470/Bol…	57
BP	GO:0031328	positive regulation of cellular biosynthetic process	57/1454	94/2120	0.96305	1	0.794493	BolI0059190/BolI0064850/BolI0068700/BolI0094800/BolI0095240/BolI0105050/BolI0110320/BolI0123700/BolI0181300/BolI0198420/BolI0212690/BolI0260460/BolI0268960/BolI0268970/BolI0283840/BolI0292470/BolI0293080/BolI0390860/BolI0390880/BolI0479050/BolI0505650/BolI0579990/BolI0580390/BolC2t10562/BolC2t10651/BolC2t12325/BolC3t19792/BolC3t20344/BolC4t21772/BolC4t23252/BolC4t28728/BolC5t29886/BolC5t31470/Bol…	57
BP	GO:0072665	protein localization to vacuole	11/1454	21/2120	0.963881	1	0.794493	BolI0059190/BolI0105050/BolI0110320/BolC2t10121/BolC2t12325/BolC3t20344/BolC9t56114/BolK_2g56780/BolK_2g62020/BolK_3g79280/BolK_9g30780	11
BP	GO:0072666	establishment of protein localization to vacuole	11/1454	21/2120	0.963881	1	0.794493	BolI0059190/BolI0105050/BolI0110320/BolC2t10121/BolC2t12325/BolC3t20344/BolC9t56114/BolK_2g56780/BolK_2g62020/BolK_3g79280/BolK_9g30780	11
BP	GO:0006351	transcription, DNA-templated	174/1454	272/2120	0.965043	1	0.794493	BolI0036910/BolI0037230/BolI0057020/BolI0059190/BolI0064850/BolI0067790/BolI0067800/BolI0068700/BolI0095240/BolI0104300/BolI0105050/BolI0110320/BolI0123700/BolI0125600/BolI0134720/BolI0161660/BolI0162090/BolI0168860/BolI0178830/BolI0181300/BolI0195650/BolI0195900/BolI0198420/BolI0198890/BolI0208590/BolI0209200/BolI0209290/BolI0209880/BolI0212690/BolI0232800/BolI0236750/BolI0253160/BolI0260460/Bol…	174
BP	GO:0097659	nucleic acid-templated transcription	174/1454	272/2120	0.965043	1	0.794493	BolI0036910/BolI0037230/BolI0057020/BolI0059190/BolI0064850/BolI0067790/BolI0067800/BolI0068700/BolI0095240/BolI0104300/BolI0105050/BolI0110320/BolI0123700/BolI0125600/BolI0134720/BolI0161660/BolI0162090/BolI0168860/BolI0178830/BolI0181300/BolI0195650/BolI0195900/BolI0198420/BolI0198890/BolI0208590/BolI0209200/BolI0209290/BolI0209880/BolI0212690/BolI0232800/BolI0236750/BolI0253160/BolI0260460/Bol…	174
BP	GO:0009685	gibberellin metabolic process	8/1454	16/2120	0.96602	1	0.794493	BolI0268960/BolI0268970/BolI0479050/BolC5t29886/BolC5t33702/BolC7t40977/BolK_5g09900/BolK_5g48190	8
BP	GO:0016101	diterpenoid metabolic process	8/1454	16/2120	0.96602	1	0.794493	BolI0268960/BolI0268970/BolI0479050/BolC5t29886/BolC5t33702/BolC7t40977/BolK_5g09900/BolK_5g48190	8
BP	GO:0048513	animal organ development	8/1454	16/2120	0.96602	1	0.794493	BolI0013630/BolI0068700/BolI0533240/BolI0533310/BolC1t01378/BolC9t58670/BolC9t58677/BolC9t58682	8
BP	GO:0005976	polysaccharide metabolic process	25/1454	44/2120	0.966137	1	0.794493	BolI0061570/BolI0070980/BolI0120360/BolI0128280/BolI0180500/BolI0212690/BolI0359660/BolI0536390/BolC3t14054/BolC3t19692/BolC4t23252/BolC6t38345/BolC6t40047/BolC8t52290/BolC9t59006/BolK_1g59130/BolK_2g07350/BolK_2g17800/BolK_3g08480/BolK_3g16040/BolK_3g20570/BolK_3g73670/BolK_4g16740/BolK_6g49070/BolK_9g58850	25
BP	GO:0046677	response to antibiotic	58/1454	96/2120	0.967888	1	0.794493	BolI0047270/BolI0052360/BolI0060110/BolI0100440/BolI0100450/BolI0150250/BolI0155350/BolI0164230/BolI0204460/BolI0212690/BolI0268890/BolI0315230/BolI0445700/BolI0474310/BolI0506460/BolI0506470/BolI0506480/BolI0509530/BolI0538420/BolC1t05199/BolC1t05761/BolC2t06547/BolC2t11256/BolC2t11257/BolC2t11258/BolC3t13196/BolC3t16338/BolC3t16847/BolC3t17821/BolC4t22366/BolC4t23252/BolC5t29878/BolC5t34952/Bol…	58
BP	GO:0010498	proteasomal protein catabolic process	40/1454	68/2120	0.968809	1	0.794493	BolI0064850/BolI0123700/BolI0145600/BolI0274300/BolI0274340/BolI0320310/BolI0395620/BolI0395740/BolI0428520/BolI0464690/BolI0508830/BolI0508890/BolI0512590/BolC2t11200/BolC3t15857/BolC5t30413/BolC5t30415/BolC5t30417/BolC5t30419/BolC6t35526/BolC7t43865/BolC7t43877/BolC8t47238/BolC8t51245/BolC8t51246/BolC9t55952/BolC9t55957/BolC9t56365/BolK_2g10770/BolK_3g11530/BolK_3g34990/BolK_5g15700/BolK_5g1572…	40
BP	GO:0055082	cellular chemical homeostasis	28/1454	49/2120	0.968885	1	0.794493	BolI0021540/BolI0024430/BolI0238920/BolI0327610/BolI0336360/BolI0378670/BolI0383420/BolI0440240/BolI0459970/BolI0509460/BolC1t01591/BolC1t02210/BolC1t02527/BolC2t08831/BolC2t08885/BolC3t21361/BolC6t37500/BolC7t45994/BolC8t48669/BolC8t50761/BolC9t56012/BolK_1g16600/BolK_1g22840/BolK_6g11330/BolK_6g22630/BolK_7g15320/BolK_8g18970/BolK_8g40070	28
BP	GO:0010224	response to UV-B	23/1454	41/2120	0.969217	1	0.794493	BolI0067790/BolI0067800/BolI0125600/BolI0135140/BolI0208150/BolI0208170/BolI0208340/BolI0527860/BolC2t07310/BolC2t07311/BolC2t07312/BolC3t13790/BolC3t14768/BolC4t22779/BolC9t58101/BolK_2g14040/BolK_2g14060/BolK_2g14080/BolK_3g13460/BolK_3g23130/BolK_4g11970/BolK_4g11990/BolK_9g50250	23
BP	GO:0010468	regulation of gene expression	212/1454	330/2120	0.971335	1	0.794493	BolI0036910/BolI0037230/BolI0057020/BolI0059190/BolI0064850/BolI0067790/BolI0067800/BolI0068700/BolI0095240/BolI0098580/BolI0104300/BolI0105050/BolI0110320/BolI0113790/BolI0123700/BolI0125600/BolI0134720/BolI0135540/BolI0148670/BolI0162090/BolI0168860/BolI0178830/BolI0181300/BolI0195650/BolI0195900/BolI0198420/BolI0198890/BolI0208590/BolI0209200/BolI0209290/BolI0209880/BolI0212690/BolI0232800/Bol…	212
BP	GO:0007017	microtubule-based process	31/1454	54/2120	0.971524	1	0.794493	BolI0094800/BolI0297990/BolI0298000/BolI0390830/BolI0390860/BolI0390880/BolI0422500/BolI0505650/BolI0512130/BolC1t03561/BolC2t10562/BolC3t20106/BolC5t33120/BolC6t37230/BolC7t43290/BolC7t43295/BolC7t43296/BolC7t43297/BolC7t43298/BolC7t43299/BolC7t46692/BolC9t55588/BolK_0g02140/BolK_1g36120/BolK_1g36130/BolK_2g45290/BolK_3g66210/BolK_4g32370/BolK_7g28620/BolK_7g62580/BolK_9g25230	31
BP	GO:0006809	nitric oxide biosynthetic process	9/1454	18/2120	0.971579	1	0.794493	BolI0086200/BolI0343130/BolI0361020/BolC2t09525/BolC6t38246/BolC6t40193/BolK_2g35050/BolK_6g30810/BolK_6g50480	9
BP	GO:0007163	establishment or maintenance of cell polarity	9/1454	18/2120	0.971579	1	0.794493	BolI0033520/BolI0220500/BolI0419640/BolC1t03594/BolC4t24188/BolC7t46400/BolK_1g36450/BolK_4g26160/BolK_7g59660	9
BP	GO:0042133	neurotransmitter metabolic process	9/1454	18/2120	0.971579	1	0.794493	BolI0086200/BolI0343130/BolI0361020/BolC2t09525/BolC6t38246/BolC6t40193/BolK_2g35050/BolK_6g30810/BolK_6g50480	9
BP	GO:0042136	neurotransmitter biosynthetic process	9/1454	18/2120	0.971579	1	0.794493	BolI0086200/BolI0343130/BolI0361020/BolC2t09525/BolC6t38246/BolC6t40193/BolK_2g35050/BolK_6g30810/BolK_6g50480	9
BP	GO:0046209	nitric oxide metabolic process	9/1454	18/2120	0.971579	1	0.794493	BolI0086200/BolI0343130/BolI0361020/BolC2t09525/BolC6t38246/BolC6t40193/BolK_2g35050/BolK_6g30810/BolK_6g50480	9
BP	GO:0071897	DNA biosynthetic process	9/1454	18/2120	0.971579	1	0.794493	BolI0094800/BolI0390860/BolI0390880/BolI0505650/BolC2t10562/BolC7t43290/BolC9t55588/BolK_2g45290/BolK_9g25230	9
BP	GO:2001057	reactive nitrogen species metabolic process	9/1454	18/2120	0.971579	1	0.794493	BolI0086200/BolI0343130/BolI0361020/BolC2t09525/BolC6t38246/BolC6t40193/BolK_2g35050/BolK_6g30810/BolK_6g50480	9
BP	GO:0001101	response to acid chemical	170/1454	267/2120	0.971629	1	0.794493	BolI0013380/BolI0013400/BolI0013410/BolI0021540/BolI0030790/BolI0033520/BolI0060110/BolI0079260/BolI0079280/BolI0097550/BolI0100440/BolI0100450/BolI0115720/BolI0115770/BolI0115830/BolI0134720/BolI0153420/BolI0164230/BolI0181300/BolI0193820/BolI0204460/BolI0209200/BolI0212690/BolI0215010/BolI0220500/BolI0253160/BolI0263850/BolI0263860/BolI0276260/BolI0283840/BolI0288470/BolI0293080/BolI0311360/Bol…	170
BP	GO:0001887	selenium compound metabolic process	5/1454	11/2120	0.972387	1	0.794493	BolI0149320/BolI0316870/BolC5t35117/BolK_3g39160/BolK_5g62730	5
BP	GO:0007162	negative regulation of cell adhesion	5/1454	11/2120	0.972387	1	0.794493	BolI0548140/BolI0548150/BolC9t60186/BolK_9g70980/BolK_9g70990	5
BP	GO:0009312	oligosaccharide biosynthetic process	5/1454	11/2120	0.972387	1	0.794493	BolI0029490/BolI0173110/BolC1t03078/BolC3t18851/BolK_3g64570	5
BP	GO:0030155	regulation of cell adhesion	5/1454	11/2120	0.972387	1	0.794493	BolI0548140/BolI0548150/BolC9t60186/BolK_9g70980/BolK_9g70990	5
BP	GO:0040017	positive regulation of locomotion	5/1454	11/2120	0.972387	1	0.794493	BolI0548140/BolI0548150/BolC9t60186/BolK_9g70980/BolK_9g70990	5
BP	GO:0048640	negative regulation of developmental growth	5/1454	11/2120	0.972387	1	0.794493	BolI0121050/BolI0535880/BolC9t58951/BolK_3g09160/BolK_9g58320	5
BP	GO:0051272	positive regulation of cellular component movement	5/1454	11/2120	0.972387	1	0.794493	BolI0548140/BolI0548150/BolC9t60186/BolK_9g70980/BolK_9g70990	5
BP	GO:2000147	positive regulation of cell motility	5/1454	11/2120	0.972387	1	0.794493	BolI0548140/BolI0548150/BolC9t60186/BolK_9g70980/BolK_9g70990	5
BP	GO:0072521	purine-containing compound metabolic process	21/1454	38/2120	0.972419	1	0.794493	BolI0052360/BolI0150250/BolI0268890/BolI0315230/BolI0445700/BolI0474310/BolC1t03453/BolC1t05761/BolC3t16338/BolC5t29878/BolC5t34952/BolC8t49239/BolC8t52193/BolK_1g28340/BolK_1g57490/BolK_3g40120/BolK_5g09830/BolK_5g60950/BolK_8g24860/BolK_8g55220/BolK_9g06650	21
BP	GO:1901565	organonitrogen compound catabolic process	66/1454	109/2120	0.97341	1	0.794493	BolI0013380/BolI0013400/BolI0013410/BolI0064850/BolI0123700/BolI0145600/BolI0266860/BolI0274300/BolI0274340/BolI0320310/BolI0395620/BolI0395740/BolI0427840/BolI0428520/BolI0443820/BolI0464690/BolI0477700/BolI0508830/BolI0508890/BolI0512590/BolI0542670/BolI0542680/BolC1t01353/BolC1t01355/BolC2t10121/BolC2t11200/BolC3t15857/BolC5t29677/BolC5t30413/BolC5t30415/BolC5t30417/BolC5t30419/BolC6t35526/Bol…	66
BP	GO:0051252	regulation of RNA metabolic process	185/1454	290/2120	0.974092	1	0.794493	BolI0036910/BolI0037230/BolI0057020/BolI0059190/BolI0064850/BolI0067790/BolI0067800/BolI0068700/BolI0095240/BolI0104300/BolI0105050/BolI0110320/BolI0113790/BolI0123700/BolI0125600/BolI0134720/BolI0135540/BolI0162090/BolI0168860/BolI0178830/BolI0181300/BolI0195650/BolI0195900/BolI0198420/BolI0198890/BolI0208590/BolI0209200/BolI0209290/BolI0209880/BolI0212690/BolI0232800/BolI0236750/BolI0253160/Bol…	185
BP	GO:0000302	response to reactive oxygen species	46/1454	78/2120	0.974628	1	0.794493	BolI0047270/BolI0052360/BolI0059660/BolI0118610/BolI0150250/BolI0155350/BolI0268890/BolI0315230/BolI0336360/BolI0399030/BolI0445700/BolI0459970/BolI0474310/BolI0484450/BolI0485240/BolI0539370/BolC1t05199/BolC1t05761/BolC2t06504/BolC3t13137/BolC3t16338/BolC3t16847/BolC5t29878/BolC5t34952/BolC6t37500/BolC7t44275/BolC8t49239/BolC8t50761/BolC8t52193/BolC9t53241/BolC9t53318/BolC9t59309/BolK_1g51910/Bo…	46
BP	GO:0071478	cellular response to radiation	13/1454	25/2120	0.974979	1	0.794493	BolI0104300/BolI0400350/BolI0485970/BolI0490530/BolC2t11686/BolC7t44412/BolC9t53390/BolC9t53866/BolK_2g55960/BolK_3g61350/BolK_7g39210/BolK_9g04000/BolK_9g08860	13
BP	GO:0009968	negative regulation of signal transduction	16/1454	30/2120	0.97499	1	0.794493	BolI0027290/BolI0141970/BolI0208590/BolI0209290/BolI0407580/BolI0455580/BolC1t02833/BolC4t22806/BolC4t22882/BolC7t45154/BolC8t50291/BolK_1g28820/BolK_4g12320/BolK_4g12990/BolK_7g46840/BolK_8g35310	16
BP	GO:0010648	negative regulation of cell communication	16/1454	30/2120	0.97499	1	0.794493	BolI0027290/BolI0141970/BolI0208590/BolI0209290/BolI0407580/BolI0455580/BolC1t02833/BolC4t22806/BolC4t22882/BolC7t45154/BolC8t50291/BolK_1g28820/BolK_4g12320/BolK_4g12990/BolK_7g46840/BolK_8g35310	16
BP	GO:0023057	negative regulation of signaling	16/1454	30/2120	0.97499	1	0.794493	BolI0027290/BolI0141970/BolI0208590/BolI0209290/BolI0407580/BolI0455580/BolC1t02833/BolC4t22806/BolC4t22882/BolC7t45154/BolC8t50291/BolK_1g28820/BolK_4g12320/BolK_4g12990/BolK_7g46840/BolK_8g35310	16
BP	GO:0000380	alternative mRNA splicing, via spliceosome	6/1454	13/2120	0.976136	1	0.794493	BolI0013450/BolI0249310/BolC1t01360/BolC4t27552/BolK_1g14190/BolK_4g59130	6
BP	GO:0006520	cellular amino acid metabolic process	6/1454	13/2120	0.976136	1	0.794493	BolI0149320/BolI0316870/BolC5t35117/BolK_3g39160/BolK_5g34180/BolK_5g62730	6
BP	GO:1901605	alpha-amino acid metabolic process	6/1454	13/2120	0.976136	1	0.794493	BolI0149320/BolI0316870/BolC5t35117/BolK_3g39160/BolK_5g34180/BolK_5g62730	6
BP	GO:0005982	starch metabolic process	10/1454	20/2120	0.976213	1	0.794493	BolI0070980/BolI0128280/BolI0359660/BolC3t14054/BolC6t38345/BolC6t40047/BolK_1g59130/BolK_2g17800/BolK_3g16040/BolK_6g49070	10
BP	GO:0006073	cellular glucan metabolic process	10/1454	20/2120	0.976213	1	0.794493	BolI0070980/BolI0128280/BolI0359660/BolC3t14054/BolC6t38345/BolC6t40047/BolK_1g59130/BolK_2g17800/BolK_3g16040/BolK_6g49070	10
BP	GO:0044042	glucan metabolic process	10/1454	20/2120	0.976213	1	0.794493	BolI0070980/BolI0128280/BolI0359660/BolC3t14054/BolC6t38345/BolC6t40047/BolK_1g59130/BolK_2g17800/BolK_3g16040/BolK_6g49070	10
BP	GO:0045088	regulation of innate immune response	10/1454	20/2120	0.976213	1	0.794493	BolI0060110/BolI0410510/BolI0538420/BolC2t06547/BolC3t13196/BolC7t45466/BolC9t59215/BolK_3g07190/BolK_7g49980/BolK_9g60730	10
BP	GO:0045089	positive regulation of innate immune response	10/1454	20/2120	0.976213	1	0.794493	BolI0060110/BolI0410510/BolI0538420/BolC2t06547/BolC3t13196/BolC7t45466/BolC9t59215/BolK_3g07190/BolK_7g49980/BolK_9g60730	10
BP	GO:0010629	negative regulation of gene expression	37/1454	64/2120	0.976347	1	0.794493	BolI0113790/BolI0135540/BolI0208590/BolI0209290/BolI0212690/BolI0268960/BolI0268970/BolI0310820/BolI0335120/BolI0457370/BolI0478800/BolI0478810/BolI0479050/BolI0490220/BolC3t12672/BolC3t14815/BolC4t22806/BolC4t22882/BolC4t23252/BolC5t29886/BolC5t33702/BolC5t34499/BolC6t37329/BolC8t50486/BolC8t52646/BolC8t52648/BolC9t53836/BolK_3g20570/BolK_4g12320/BolK_4g12990/BolK_4g16080/BolK_4g16740/BolK_5g099…	37
BP	GO:0006952	defense response	131/1454	209/2120	0.976968	1	0.794493	BolI0027290/BolI0039650/BolI0052360/BolI0060110/BolI0100440/BolI0100450/BolI0121050/BolI0150250/BolI0160630/BolI0181300/BolI0181860/BolI0181870/BolI0188000/BolI0193820/BolI0195650/BolI0204460/BolI0209880/BolI0249360/BolI0268890/BolI0283840/BolI0288470/BolI0293080/BolI0315230/BolI0324970/BolI0349420/BolI0380540/BolI0380550/BolI0407580/BolI0410510/BolI0411710/BolI0445700/BolI0455580/BolI0474310/Bol…	131
BP	GO:2000026	regulation of multicellular organismal development	52/1454	88/2120	0.979396	1	0.794493	BolI0115830/BolI0181300/BolI0202150/BolI0212690/BolI0225810/BolI0249360/BolI0276260/BolI0283840/BolI0289820/BolI0292470/BolI0386840/BolI0428120/BolI0442200/BolI0477350/BolI0547700/BolI0579990/BolC3t19792/BolC4t22131/BolC4t23252/BolC4t24848/BolC4t27559/BolC5t29457/BolC5t30605/BolC5t31470/BolC5t32165/BolC5t32498/BolC6t37810/BolC7t42843/BolC8t47188/BolC8t48878/BolC9t60141/BolK_0g02140/BolK_3g03190/B…	52
BP	GO:0019216	regulation of lipid metabolic process	7/1454	15/2120	0.979547	1	0.794493	BolI0268960/BolI0268970/BolI0479050/BolC5t29886/BolC5t33702/BolK_5g09900/BolK_5g48190	7
BP	GO:0009607	response to biotic stimulus	153/1454	243/2120	0.980273	1	0.794493	BolI0013450/BolI0027290/BolI0039650/BolI0047270/BolI0052360/BolI0060110/BolI0097550/BolI0121050/BolI0134720/BolI0150250/BolI0155350/BolI0160630/BolI0181300/BolI0181860/BolI0181870/BolI0188000/BolI0193820/BolI0204460/BolI0205530/BolI0209200/BolI0209880/BolI0212690/BolI0249310/BolI0249360/BolI0253160/BolI0256480/BolI0268890/BolI0283840/BolI0288470/BolI0293080/BolI0315230/BolI0380540/BolI0380550/Bol…	153
BP	GO:0010556	regulation of macromolecule biosynthetic process	196/1454	308/2120	0.980896	1	0.794493	BolI0036910/BolI0037230/BolI0057020/BolI0059190/BolI0064850/BolI0067790/BolI0067800/BolI0068700/BolI0094800/BolI0095240/BolI0104300/BolI0105050/BolI0110320/BolI0123700/BolI0125600/BolI0134720/BolI0148670/BolI0162090/BolI0168860/BolI0178830/BolI0181300/BolI0195650/BolI0195900/BolI0198420/BolI0198890/BolI0208590/BolI0209200/BolI0209290/BolI0209880/BolI0212690/BolI0232800/BolI0236750/BolI0253160/Bol…	196
BP	GO:2000112	regulation of cellular macromolecule biosynthetic process	196/1454	308/2120	0.980896	1	0.794493	BolI0036910/BolI0037230/BolI0057020/BolI0059190/BolI0064850/BolI0067790/BolI0067800/BolI0068700/BolI0094800/BolI0095240/BolI0104300/BolI0105050/BolI0110320/BolI0123700/BolI0125600/BolI0134720/BolI0148670/BolI0162090/BolI0168860/BolI0178830/BolI0181300/BolI0195650/BolI0195900/BolI0198420/BolI0198890/BolI0208590/BolI0209200/BolI0209290/BolI0209880/BolI0212690/BolI0232800/BolI0236750/BolI0253160/Bol…	196
BP	GO:0010604	positive regulation of macromolecule metabolic process	73/1454	121/2120	0.981388	1	0.794493	BolI0059190/BolI0064850/BolI0068700/BolI0094800/BolI0095240/BolI0105050/BolI0110320/BolI0123700/BolI0153420/BolI0181300/BolI0198420/BolI0212690/BolI0260460/BolI0283840/BolI0292470/BolI0293080/BolI0311360/BolI0390830/BolI0390860/BolI0390880/BolI0478800/BolI0478810/BolI0490220/BolI0505650/BolI0579990/BolI0580390/BolC2t10562/BolC2t10651/BolC2t12325/BolC3t16666/BolC3t19792/BolC3t20344/BolC4t21772/Bol…	73
BP	GO:0051173	positive regulation of nitrogen compound metabolic process	73/1454	121/2120	0.981388	1	0.794493	BolI0059190/BolI0064850/BolI0068700/BolI0094800/BolI0095240/BolI0105050/BolI0110320/BolI0123700/BolI0153420/BolI0181300/BolI0198420/BolI0212690/BolI0260460/BolI0283840/BolI0292470/BolI0293080/BolI0311360/BolI0390830/BolI0390860/BolI0390880/BolI0478800/BolI0478810/BolI0490220/BolI0505650/BolI0579990/BolI0580390/BolC2t10562/BolC2t10651/BolC2t12325/BolC3t16666/BolC3t19792/BolC3t20344/BolC4t21772/Bol…	73
BP	GO:0098656	anion transmembrane transport	41/1454	71/2120	0.981672	1	0.794493	BolI0064470/BolI0088090/BolI0123350/BolI0139510/BolI0226350/BolI0258410/BolI0263850/BolI0263860/BolI0341650/BolI0363070/BolI0427800/BolI0462760/BolI0477760/BolI0477770/BolI0529020/BolC2t06974/BolC2t09735/BolC3t13582/BolC3t15235/BolC4t24909/BolC4t28525/BolC5t29376/BolC6t38088/BolC6t40414/BolC8t51041/BolC8t52547/BolC8t52548/BolC9t58226/BolK_0g00440/BolK_2g10410/BolK_2g37000/BolK_3g11290/BolK_4g3311…	41
BP	GO:0070925	organelle assembly	53/1454	90/2120	0.982275	1	0.794493	BolI0013630/BolI0083490/BolI0112590/BolI0112670/BolI0148670/BolI0189630/BolI0259950/BolI0436240/BolI0449420/BolI0464210/BolI0482080/BolI0512130/BolI0514150/BolI0514300/BolI0533240/BolI0533310/BolI0552410/BolI0564040/BolI0569260/BolI0570070/BolSC29t60516/BolSC29t60559/BolSC35t60717/BolSC37t60785/BolSC46t60970/BolSC49t61155/BolC1t01378/BolC2t10305/BolC2t10587/BolC3t16184/BolC4t28684/BolC6t36195/Bol…	53
BP	GO:0070085	glycosylation	8/1454	17/2120	0.982558	1	0.794493	BolI0029490/BolI0128400/BolI0173110/BolC1t03078/BolC3t14066/BolC3t18851/BolK_3g16180/BolK_3g64570	8
BP	GO:1901652	response to peptide	8/1454	17/2120	0.982558	1	0.794493	BolI0021540/BolI0068700/BolI0440240/BolC1t02210/BolC7t45994/BolC8t48669/BolK_1g22840/BolK_8g18970	8
BP	GO:0009889	regulation of biosynthetic process	203/1454	319/2120	0.982716	1	0.794493	BolI0036910/BolI0037230/BolI0057020/BolI0059190/BolI0064850/BolI0067790/BolI0067800/BolI0068700/BolI0094800/BolI0095240/BolI0104300/BolI0105050/BolI0110320/BolI0123700/BolI0125600/BolI0134720/BolI0148670/BolI0162090/BolI0168860/BolI0178830/BolI0181300/BolI0195650/BolI0195900/BolI0198420/BolI0198890/BolI0208590/BolI0209200/BolI0209290/BolI0209880/BolI0212690/BolI0232800/BolI0236750/BolI0253160/Bol…	203
BP	GO:0031326	regulation of cellular biosynthetic process	203/1454	319/2120	0.982716	1	0.794493	BolI0036910/BolI0037230/BolI0057020/BolI0059190/BolI0064850/BolI0067790/BolI0067800/BolI0068700/BolI0094800/BolI0095240/BolI0104300/BolI0105050/BolI0110320/BolI0123700/BolI0125600/BolI0134720/BolI0148670/BolI0162090/BolI0168860/BolI0178830/BolI0181300/BolI0195650/BolI0195900/BolI0198420/BolI0198890/BolI0208590/BolI0209200/BolI0209290/BolI0209880/BolI0212690/BolI0232800/BolI0236750/BolI0253160/Bol…	203
BP	GO:0080090	regulation of primary metabolic process	249/1454	388/2120	0.982812	1	0.794493	BolI0036910/BolI0037230/BolI0057020/BolI0059190/BolI0064850/BolI0067790/BolI0067800/BolI0068700/BolI0094800/BolI0095240/BolI0104300/BolI0105050/BolI0110320/BolI0113790/BolI0123700/BolI0125600/BolI0134720/BolI0135540/BolI0148670/BolI0153420/BolI0162090/BolI0168860/BolI0178830/BolI0181300/BolI0195650/BolI0195900/BolI0198420/BolI0198890/BolI0208590/BolI0209200/BolI0209290/BolI0209880/BolI0212690/Bol…	249
BP	GO:0009725	response to hormone	181/1454	286/2120	0.983169	1	0.794493	BolI0001550/BolI0009660/BolI0013380/BolI0013400/BolI0013410/BolI0021540/BolI0027290/BolI0030790/BolI0033520/BolI0036910/BolI0037230/BolI0060110/BolI0068700/BolI0071960/BolI0076620/BolI0079260/BolI0079280/BolI0100440/BolI0100450/BolI0134720/BolI0141970/BolI0148640/BolI0162090/BolI0164230/BolI0184680/BolI0193290/BolI0193820/BolI0204460/BolI0209200/BolI0212690/BolI0220500/BolI0253160/BolI0276260/Bol…	181
BP	GO:0000226	microtubule cytoskeleton organization	24/1454	44/2120	0.983722	1	0.794493	BolI0094800/BolI0390830/BolI0390860/BolI0390880/BolI0422500/BolI0505650/BolI0512130/BolC2t10562/BolC3t20106/BolC7t43290/BolC7t43295/BolC7t43296/BolC7t43297/BolC7t43298/BolC7t43299/BolC7t46692/BolC9t55588/BolK_0g02140/BolK_2g45290/BolK_3g66210/BolK_4g32370/BolK_7g28620/BolK_7g62580/BolK_9g25230	24
BP	GO:0060255	regulation of macromolecule metabolic process	256/1454	399/2120	0.98452	1	0.794493	BolI0036910/BolI0037230/BolI0057020/BolI0059190/BolI0064850/BolI0067790/BolI0067800/BolI0068700/BolI0094800/BolI0095240/BolI0098580/BolI0104300/BolI0105050/BolI0110320/BolI0113790/BolI0123700/BolI0125600/BolI0134720/BolI0135540/BolI0148670/BolI0153420/BolI0162090/BolI0168860/BolI0178830/BolI0181300/BolI0195650/BolI0195900/BolI0198420/BolI0198890/BolI0208590/BolI0209200/BolI0209290/BolI0209880/Bol…	256
BP	GO:0090407	organophosphate biosynthetic process	27/1454	49/2120	0.98461	1	0.794493	BolI0004580/BolI0052360/BolI0150250/BolI0268890/BolI0315230/BolI0445700/BolI0474310/BolC1t00431/BolC1t01591/BolC1t03453/BolC1t05761/BolC3t16338/BolC5t29878/BolC5t34952/BolC8t49239/BolC8t52193/BolK_1g04830/BolK_1g16600/BolK_1g28340/BolK_1g57490/BolK_3g40120/BolK_5g09830/BolK_5g60950/BolK_6g11330/BolK_8g24860/BolK_8g55220/BolK_9g06650	27
BP	GO:0033993	response to lipid	120/1454	194/2120	0.98509	1	0.794493	BolI0013380/BolI0013400/BolI0013410/BolI0013450/BolI0027290/BolI0030790/BolI0033520/BolI0079260/BolI0079280/BolI0134720/BolI0141970/BolI0148640/BolI0164230/BolI0193820/BolI0205530/BolI0209200/BolI0220500/BolI0249310/BolI0253160/BolI0276260/BolI0288470/BolI0293080/BolI0344250/BolI0347830/BolI0353450/BolI0353460/BolI0359320/BolI0386840/BolI0399030/BolI0407580/BolI0432820/BolI0442200/BolI0455580/Bol…	120
BP	GO:0046486	glycerolipid metabolic process	19/1454	36/2120	0.985401	1	0.794493	BolI0003720/BolI0135600/BolI0207190/BolI0254250/BolI0528870/BolC1t00356/BolC1t01591/BolC3t14823/BolC4t22650/BolC4t28095/BolC9t58209/BolK_1g03970/BolK_1g16600/BolK_3g23650/BolK_4g11360/BolK_4g45200/BolK_4g64590/BolK_6g11330/BolK_9g51210	19
BP	GO:0048731	system development	168/1454	267/2120	0.985403	1	0.794493	BolI0012770/BolI0013630/BolI0013700/BolI0027290/BolI0030790/BolI0033520/BolI0052360/BolI0059660/BolI0068700/BolI0076620/BolI0115720/BolI0115770/BolI0118610/BolI0150250/BolI0153420/BolI0164230/BolI0179760/BolI0181300/BolI0187880/BolI0198890/BolI0202150/BolI0208590/BolI0209290/BolI0212690/BolI0220500/BolI0225810/BolI0239850/BolI0263850/BolI0263860/BolI0268890/BolI0282000/BolI0283840/BolI0288120/Bol…	168
BP	GO:0097305	response to alcohol	86/1454	142/2120	0.98582	1	0.794493	BolI0013380/BolI0013400/BolI0013410/BolI0027290/BolI0030790/BolI0033520/BolI0134720/BolI0164230/BolI0209200/BolI0212690/BolI0220500/BolI0253160/BolI0276260/BolI0293080/BolI0344250/BolI0359320/BolI0386840/BolI0399030/BolI0407580/BolI0432820/BolI0442200/BolI0455580/BolI0477350/BolI0484450/BolI0485240/BolI0506460/BolI0506470/BolI0506480/BolI0542670/BolI0542680/BolI0580390/BolC1t01353/BolC1t01355/Bol…	86
BP	GO:0034654	nucleobase-containing compound biosynthetic process	219/1454	344/2120	0.985875	1	0.794493	BolI0036910/BolI0037230/BolI0052360/BolI0057020/BolI0059190/BolI0061570/BolI0064850/BolI0067790/BolI0067800/BolI0068700/BolI0094800/BolI0095240/BolI0104300/BolI0105050/BolI0110320/BolI0120360/BolI0123700/BolI0125600/BolI0134720/BolI0150250/BolI0161660/BolI0162090/BolI0168860/BolI0178830/BolI0181300/BolI0195650/BolI0195900/BolI0198420/BolI0198890/BolI0208590/BolI0209200/BolI0209290/BolI0209880/Bol…	219
BP	GO:0005984	disaccharide metabolic process	4/1454	10/2120	0.986282	1	0.794493	BolI0359660/BolC6t38345/BolC6t40047/BolK_6g49070	4
BP	GO:0005985	sucrose metabolic process	4/1454	10/2120	0.986282	1	0.794493	BolI0359660/BolC6t38345/BolC6t40047/BolK_6g49070	4
BP	GO:0008360	regulation of cell shape	4/1454	10/2120	0.986282	1	0.794493	BolI0419640/BolC7t46400/BolK_0g02140/BolK_7g59660	4
BP	GO:0009750	response to fructose	4/1454	10/2120	0.986282	1	0.794493	BolI0380330/BolI0380340/BolC7t42058/BolK_7g17030	4
BP	GO:0031334	positive regulation of protein-containing complex assembly	4/1454	10/2120	0.986282	1	0.794493	BolI0064850/BolI0123700/BolK_2g10770/BolK_3g11530	4
BP	GO:0045862	positive regulation of proteolysis	4/1454	10/2120	0.986282	1	0.794493	BolI0064850/BolI0123700/BolK_2g10770/BolK_3g11530	4
BP	GO:1903829	positive regulation of cellular protein localization	4/1454	10/2120	0.986282	1	0.794493	BolC2t07263/BolC7t41739/BolC8t47668/BolK_9g44980	4
BP	GO:0010557	positive regulation of macromolecule biosynthetic process	50/1454	86/2120	0.986294	1	0.794493	BolI0059190/BolI0064850/BolI0068700/BolI0094800/BolI0095240/BolI0105050/BolI0110320/BolI0123700/BolI0181300/BolI0198420/BolI0212690/BolI0260460/BolI0283840/BolI0292470/BolI0293080/BolI0390860/BolI0390880/BolI0505650/BolI0579990/BolI0580390/BolC2t10562/BolC2t10651/BolC2t12325/BolC3t19792/BolC3t20344/BolC4t21772/BolC4t23252/BolC4t28728/BolC5t31470/BolC5t32498/BolC5t32569/BolC7t43290/BolC8t52290/Bol…	50
BP	GO:0009893	positive regulation of metabolic process	80/1454	133/2120	0.986972	1	0.794493	BolI0059190/BolI0064850/BolI0068700/BolI0094800/BolI0095240/BolI0105050/BolI0110320/BolI0123700/BolI0153420/BolI0181300/BolI0198420/BolI0212690/BolI0260460/BolI0268960/BolI0268970/BolI0283840/BolI0292470/BolI0293080/BolI0311360/BolI0390830/BolI0390860/BolI0390880/BolI0478800/BolI0478810/BolI0479050/BolI0490220/BolI0505650/BolI0579990/BolI0580390/BolC2t10562/BolC2t10651/BolC2t12325/BolC3t16666/Bol…	80
BP	GO:0031325	positive regulation of cellular metabolic process	80/1454	133/2120	0.986972	1	0.794493	BolI0059190/BolI0064850/BolI0068700/BolI0094800/BolI0095240/BolI0105050/BolI0110320/BolI0123700/BolI0153420/BolI0181300/BolI0198420/BolI0212690/BolI0260460/BolI0268960/BolI0268970/BolI0283840/BolI0292470/BolI0293080/BolI0311360/BolI0390830/BolI0390860/BolI0390880/BolI0478800/BolI0478810/BolI0479050/BolI0490220/BolI0505650/BolI0579990/BolI0580390/BolC2t10562/BolC2t10651/BolC2t12325/BolC3t16666/Bol…	80
BP	GO:0006355	regulation of transcription, DNA-templated	165/1454	263/2120	0.98713	1	0.794493	BolI0036910/BolI0037230/BolI0057020/BolI0059190/BolI0064850/BolI0067790/BolI0067800/BolI0068700/BolI0095240/BolI0104300/BolI0105050/BolI0110320/BolI0123700/BolI0125600/BolI0134720/BolI0162090/BolI0168860/BolI0178830/BolI0181300/BolI0195650/BolI0195900/BolI0198420/BolI0198890/BolI0208590/BolI0209200/BolI0209290/BolI0209880/BolI0212690/BolI0232800/BolI0236750/BolI0253160/BolI0260460/BolI0268560/Bol…	165
BP	GO:1903506	regulation of nucleic acid-templated transcription	165/1454	263/2120	0.98713	1	0.794493	BolI0036910/BolI0037230/BolI0057020/BolI0059190/BolI0064850/BolI0067790/BolI0067800/BolI0068700/BolI0095240/BolI0104300/BolI0105050/BolI0110320/BolI0123700/BolI0125600/BolI0134720/BolI0162090/BolI0168860/BolI0178830/BolI0181300/BolI0195650/BolI0195900/BolI0198420/BolI0198890/BolI0208590/BolI0209200/BolI0209290/BolI0209880/BolI0212690/BolI0232800/BolI0236750/BolI0253160/BolI0260460/BolI0268560/Bol…	165
BP	GO:2001141	regulation of RNA biosynthetic process	165/1454	263/2120	0.98713	1	0.794493	BolI0036910/BolI0037230/BolI0057020/BolI0059190/BolI0064850/BolI0067790/BolI0067800/BolI0068700/BolI0095240/BolI0104300/BolI0105050/BolI0110320/BolI0123700/BolI0125600/BolI0134720/BolI0162090/BolI0168860/BolI0178830/BolI0181300/BolI0195650/BolI0195900/BolI0198420/BolI0198890/BolI0208590/BolI0209200/BolI0209290/BolI0209880/BolI0212690/BolI0232800/BolI0236750/BolI0253160/BolI0260460/BolI0268560/Bol…	165
BP	GO:0099402	plant organ development	89/1454	147/2120	0.987292	1	0.794493	BolI0012770/BolI0013700/BolI0027290/BolI0033520/BolI0059660/BolI0076620/BolI0118610/BolI0164230/BolI0179760/BolI0187880/BolI0198890/BolI0212690/BolI0220500/BolI0239850/BolI0263850/BolI0263860/BolI0282000/BolI0289820/BolI0292470/BolI0336360/BolI0371410/BolI0407580/BolI0411080/BolI0411590/BolI0428120/BolI0455580/BolI0459970/BolI0477770/BolI0494230/BolI0539370/BolI0579990/BolC1t01389/BolC1t02833/Bol…	89
BP	GO:0006511	ubiquitin-dependent protein catabolic process	36/1454	64/2120	0.987575	1	0.794493	BolI0064850/BolI0123700/BolI0145600/BolI0274300/BolI0274340/BolI0320310/BolI0395620/BolI0428520/BolI0464690/BolI0508830/BolI0512590/BolC2t10121/BolC3t15857/BolC5t30413/BolC5t30415/BolC5t30417/BolC5t30419/BolC6t35526/BolC7t43865/BolC8t47238/BolC8t51245/BolC8t51246/BolC9t55952/BolC9t56114/BolC9t56365/BolK_2g10770/BolK_3g11530/BolK_3g34990/BolK_5g15700/BolK_5g15720/BolK_7g33820/BolK_8g03190/BolK_8g4…	36
BP	GO:0010628	positive regulation of gene expression	41/1454	72/2120	0.987615	1	0.794493	BolI0059190/BolI0064850/BolI0068700/BolI0095240/BolI0105050/BolI0110320/BolI0123700/BolI0181300/BolI0198420/BolI0212690/BolI0260460/BolI0283840/BolI0292470/BolI0293080/BolI0579990/BolI0580390/BolC2t10651/BolC2t12325/BolC3t19792/BolC3t20344/BolC4t21772/BolC4t23252/BolC4t28728/BolC5t31470/BolC5t32498/BolC5t32569/BolC8t52290/BolK_2g10770/BolK_2g46420/BolK_2g56780/BolK_2g62020/BolK_3g11530/BolK_3g205…	41
BP	GO:0071417	cellular response to organonitrogen compound	14/1454	28/2120	0.988249	1	0.794493	BolI0021540/BolI0068700/BolI0153420/BolI0311360/BolI0440240/BolC1t02210/BolC3t16666/BolC5t34554/BolC7t45994/BolC8t48669/BolK_1g22840/BolK_3g43530/BolK_5g56830/BolK_8g18970	14
BP	GO:0009617	response to bacterium	83/1454	138/2120	0.988316	1	0.794493	BolI0013450/BolI0039650/BolI0047270/BolI0052360/BolI0060110/BolI0150250/BolI0155350/BolI0160630/BolI0181300/BolI0204460/BolI0205530/BolI0212690/BolI0249310/BolI0249360/BolI0268890/BolI0283840/BolI0315230/BolI0410510/BolI0445700/BolI0474310/BolI0492700/BolI0506460/BolI0506470/BolI0506480/BolI0538420/BolI0547700/BolC1t01360/BolC1t04321/BolC1t05199/BolC1t05761/BolC2t06547/BolC3t13196/BolC3t16338/Bol…	83
BP	GO:0050832	defense response to fungus	34/1454	61/2120	0.988658	1	0.794493	BolI0027290/BolI0039650/BolI0160630/BolI0188000/BolI0193820/BolI0209880/BolI0249360/BolI0288470/BolI0407580/BolI0411710/BolI0455580/BolI0547700/BolC1t02833/BolC1t04321/BolC3t17412/BolC3t20583/BolC3t21305/BolC4t27559/BolC5t32000/BolC7t43381/BolC7t45154/BolC7t45595/BolC8t50291/BolC9t60141/BolK_1g28820/BolK_1g43520/BolK_3g51020/BolK_3g82500/BolK_4g59220/BolK_5g34820/BolK_7g46840/BolK_7g51280/BolK_8g…	34
BP	GO:0010927	cellular component assembly involved in morphogenesis	6/1454	14/2120	0.988723	1	0.794493	BolI0012770/BolI0411080/BolC2t11611/BolC7t45531/BolK_1g13520/BolK_7g50610	6
BP	GO:0016574	histone ubiquitination	6/1454	14/2120	0.988723	1	0.794493	BolI0208590/BolI0209290/BolC4t22806/BolC4t22882/BolK_4g12320/BolK_4g12990	6
BP	GO:0031929	TOR signaling	6/1454	14/2120	0.988723	1	0.794493	BolI0153420/BolI0311360/BolC3t16666/BolC5t34554/BolK_3g43530/BolK_5g56830	6
BP	GO:0071230	cellular response to amino acid stimulus	6/1454	14/2120	0.988723	1	0.794493	BolI0153420/BolI0311360/BolC3t16666/BolC5t34554/BolK_3g43530/BolK_5g56830	6
BP	GO:1902532	negative regulation of intracellular signal transduction	6/1454	14/2120	0.988723	1	0.794493	BolI0208590/BolI0209290/BolC4t22806/BolC4t22882/BolK_4g12320/BolK_4g12990	6
BP	GO:0043603	cellular amide metabolic process	129/1454	209/2120	0.989274	1	0.794493	BolI0009660/BolI0011550/BolI0074550/BolI0075500/BolI0083370/BolI0098330/BolI0104800/BolI0108460/BolI0124600/BolI0130580/BolI0148670/BolI0150120/BolI0163360/BolI0193290/BolI0202160/BolI0203300/BolI0221870/BolI0228990/BolI0259060/BolI0259590/BolI0259950/BolI0281010/BolI0315670/BolI0327940/BolI0332880/BolI0339520/BolI0342660/BolI0345060/BolI0347840/BolI0364820/BolI0376370/BolI0394410/BolI0400810/Bol…	129
BP	GO:0043207	response to external biotic stimulus	148/1454	238/2120	0.989397	1	0.794493	BolI0013450/BolI0027290/BolI0039650/BolI0047270/BolI0052360/BolI0060110/BolI0121050/BolI0134720/BolI0150250/BolI0155350/BolI0160630/BolI0181300/BolI0181860/BolI0181870/BolI0188000/BolI0193820/BolI0204460/BolI0205530/BolI0209200/BolI0209880/BolI0212690/BolI0249310/BolI0249360/BolI0253160/BolI0256480/BolI0268890/BolI0283840/BolI0288470/BolI0293080/BolI0315230/BolI0380540/BolI0380550/BolI0407580/Bol…	148
BP	GO:0051707	response to other organism	148/1454	238/2120	0.989397	1	0.794493	BolI0013450/BolI0027290/BolI0039650/BolI0047270/BolI0052360/BolI0060110/BolI0121050/BolI0134720/BolI0150250/BolI0155350/BolI0160630/BolI0181300/BolI0181860/BolI0181870/BolI0188000/BolI0193820/BolI0204460/BolI0205530/BolI0209200/BolI0209880/BolI0212690/BolI0249310/BolI0249360/BolI0253160/BolI0256480/BolI0268890/BolI0283840/BolI0288470/BolI0293080/BolI0315230/BolI0380540/BolI0380550/BolI0407580/Bol…	148
BP	GO:0055085	transmembrane transport	121/1454	197/2120	0.989921	1	0.794493	BolI0021540/BolI0059660/BolI0064470/BolI0088090/BolI0107350/BolI0111000/BolI0118610/BolI0123350/BolI0128400/BolI0135900/BolI0139510/BolI0144160/BolI0150360/BolI0196820/BolI0226350/BolI0254590/BolI0258410/BolI0263850/BolI0263860/BolI0298090/BolI0331080/BolI0331450/BolI0341650/BolI0363070/BolI0371410/BolI0403660/BolI0427800/BolI0440240/BolI0449530/BolI0449540/BolI0462760/BolI0477760/BolI0477770/Bol…	121
BP	GO:0045489	pectin biosynthetic process	7/1454	16/2120	0.990067	1	0.794493	BolI0180500/BolI0212690/BolC3t19692/BolC4t23252/BolK_3g20570/BolK_3g73670/BolK_4g16740	7
BP	GO:0019219	regulation of nucleobase-containing compound metabolic process	194/1454	308/2120	0.990158	1	0.794493	BolI0036910/BolI0037230/BolI0057020/BolI0059190/BolI0064850/BolI0067790/BolI0067800/BolI0068700/BolI0094800/BolI0095240/BolI0104300/BolI0105050/BolI0110320/BolI0113790/BolI0123700/BolI0125600/BolI0134720/BolI0135540/BolI0162090/BolI0168860/BolI0178830/BolI0181300/BolI0195650/BolI0195900/BolI0198420/BolI0198890/BolI0208590/BolI0209200/BolI0209290/BolI0209880/BolI0212690/BolI0232800/BolI0236750/Bol…	194
BP	GO:0098542	defense response to other organism	111/1454	182/2120	0.990819	1	0.794493	BolI0027290/BolI0039650/BolI0052360/BolI0060110/BolI0121050/BolI0150250/BolI0160630/BolI0181300/BolI0181860/BolI0181870/BolI0188000/BolI0193820/BolI0204460/BolI0209880/BolI0249360/BolI0268890/BolI0283840/BolI0288470/BolI0293080/BolI0315230/BolI0380540/BolI0380550/BolI0407580/BolI0410510/BolI0411710/BolI0445700/BolI0455580/BolI0474310/BolI0492700/BolI0506460/BolI0506470/BolI0506480/BolI0535880/Bol…	111
BP	GO:0009561	megagametogenesis	12/1454	25/2120	0.990986	1	0.794493	BolI0134720/BolI0209200/BolI0253160/BolI0472360/BolC3t14723/BolC4t22870/BolC4t27976/BolC8t51999/BolK_3g22670/BolK_4g12910/BolK_4g63420/BolK_8g53220	12
BP	GO:0009746	response to hexose	12/1454	25/2120	0.990986	1	0.794493	BolI0124820/BolI0380330/BolI0380340/BolI0435080/BolI0529540/BolC3t13712/BolC7t42058/BolC9t58281/BolK_3g12650/BolK_7g17030/BolK_8g13040/BolK_9g51920	12
BP	GO:0034284	response to monosaccharide	12/1454	25/2120	0.990986	1	0.794493	BolI0124820/BolI0380330/BolI0380340/BolI0435080/BolI0529540/BolC3t13712/BolC7t42058/BolC9t58281/BolK_3g12650/BolK_7g17030/BolK_8g13040/BolK_9g51920	12
BP	GO:0006623	protein targeting to vacuole	8/1454	18/2120	0.991342	1	0.794493	BolI0059190/BolI0105050/BolI0110320/BolC2t12325/BolC3t20344/BolK_2g56780/BolK_2g62020/BolK_3g79280	8
BP	GO:0043933	protein-containing complex subunit organization	83/1454	139/2120	0.991458	1	0.794493	BolI0003950/BolI0013450/BolI0064850/BolI0083490/BolI0112590/BolI0112670/BolI0123700/BolI0135540/BolI0148670/BolI0189630/BolI0205530/BolI0249310/BolI0259950/BolI0281010/BolI0293080/BolI0395740/BolI0420710/BolI0422500/BolI0436240/BolI0464210/BolI0471960/BolI0482080/BolI0508890/BolI0514150/BolI0514300/BolI0552410/BolI0564040/BolI0569260/BolI0570070/BolI0580390/BolSC29t60516/BolSC29t60559/BolSC35t607…	83
BP	GO:1901566	organonitrogen compound biosynthetic process	181/1454	289/2120	0.991554	1	0.794493	BolI0009660/BolI0011550/BolI0029490/BolI0052360/BolI0061570/BolI0074550/BolI0075500/BolI0083370/BolI0098330/BolI0104800/BolI0108460/BolI0120360/BolI0124600/BolI0128400/BolI0130580/BolI0148670/BolI0149320/BolI0150120/BolI0150250/BolI0163360/BolI0173110/BolI0193290/BolI0202160/BolI0203300/BolI0221870/BolI0228990/BolI0236760/BolI0259060/BolI0259590/BolI0259950/BolI0268890/BolI0281200/BolI0315230/Bol…	181
BP	GO:0019941	modification-dependent protein catabolic process	36/1454	65/2120	0.991901	1	0.794493	BolI0064850/BolI0123700/BolI0145600/BolI0274300/BolI0274340/BolI0320310/BolI0395620/BolI0428520/BolI0464690/BolI0508830/BolI0512590/BolC2t10121/BolC3t15857/BolC5t30413/BolC5t30415/BolC5t30417/BolC5t30419/BolC6t35526/BolC7t43865/BolC8t47238/BolC8t51245/BolC8t51246/BolC9t55952/BolC9t56114/BolC9t56365/BolK_2g10770/BolK_3g11530/BolK_3g34990/BolK_5g15700/BolK_5g15720/BolK_7g33820/BolK_8g03190/BolK_8g4…	36
BP	GO:0043632	modification-dependent macromolecule catabolic process	36/1454	65/2120	0.991901	1	0.794493	BolI0064850/BolI0123700/BolI0145600/BolI0274300/BolI0274340/BolI0320310/BolI0395620/BolI0428520/BolI0464690/BolI0508830/BolI0512590/BolC2t10121/BolC3t15857/BolC5t30413/BolC5t30415/BolC5t30417/BolC5t30419/BolC6t35526/BolC7t43865/BolC8t47238/BolC8t51245/BolC8t51246/BolC9t55952/BolC9t56114/BolC9t56365/BolK_2g10770/BolK_3g11530/BolK_3g34990/BolK_5g15700/BolK_5g15720/BolK_7g33820/BolK_8g03190/BolK_8g4…	36
BP	GO:1905393	plant organ formation	9/1454	20/2120	0.992506	1	0.794493	BolI0005490/BolI0371410/BolI0494230/BolC1t00522/BolC7t40978/BolC9t54233/BolK_1g05800/BolK_7g04570/BolK_9g12760	9
BP	GO:0044703	multi-organism reproductive process	20/1454	39/2120	0.992808	1	0.794493	BolI0013630/BolI0027290/BolI0068700/BolI0407580/BolI0455580/BolI0512130/BolI0533240/BolI0533310/BolC1t01378/BolC1t02833/BolC7t45154/BolC8t50291/BolC9t58670/BolC9t58677/BolC9t58682/BolK_1g28820/BolK_4g32370/BolK_5g43880/BolK_7g46840/BolK_8g35310	20
BP	GO:0009737	response to abscisic acid	82/1454	138/2120	0.992855	1	0.794493	BolI0013380/BolI0013400/BolI0013410/BolI0027290/BolI0030790/BolI0033520/BolI0134720/BolI0164230/BolI0209200/BolI0220500/BolI0253160/BolI0276260/BolI0293080/BolI0344250/BolI0359320/BolI0386840/BolI0399030/BolI0407580/BolI0432820/BolI0442200/BolI0455580/BolI0477350/BolI0484450/BolI0485240/BolI0506460/BolI0506470/BolI0506480/BolI0542670/BolI0542680/BolI0580390/BolC1t01353/BolC1t01355/BolC1t02833/Bol…	82
BP	GO:0043604	amide biosynthetic process	126/1454	206/2120	0.993026	1	0.794493	BolI0009660/BolI0011550/BolI0074550/BolI0075500/BolI0083370/BolI0098330/BolI0104800/BolI0108460/BolI0124600/BolI0130580/BolI0148670/BolI0150120/BolI0163360/BolI0193290/BolI0202160/BolI0203300/BolI0221870/BolI0228990/BolI0259060/BolI0259590/BolI0259950/BolI0315670/BolI0327940/BolI0332880/BolI0339520/BolI0342660/BolI0345060/BolI0347840/BolI0364820/BolI0376370/BolI0394410/BolI0400810/BolI0405070/Bol…	126
BP	GO:0006955	immune response	111/1454	183/2120	0.993113	1	0.794493	BolI0027290/BolI0039650/BolI0052360/BolI0060110/BolI0121050/BolI0150250/BolI0160630/BolI0181300/BolI0181860/BolI0181870/BolI0188000/BolI0193820/BolI0204460/BolI0209880/BolI0249360/BolI0268890/BolI0283840/BolI0288470/BolI0293080/BolI0315230/BolI0380540/BolI0380550/BolI0407580/BolI0410510/BolI0411710/BolI0445700/BolI0455580/BolI0474310/BolI0492700/BolI0506460/BolI0506470/BolI0506480/BolI0535880/Bol…	111
BP	GO:0007010	cytoskeleton organization	37/1454	67/2120	0.993157	1	0.794493	BolI0003950/BolI0013630/BolI0094800/BolI0390830/BolI0390860/BolI0390880/BolI0420710/BolI0422500/BolI0505650/BolI0512130/BolI0533240/BolI0533310/BolC1t00378/BolC1t01378/BolC2t10562/BolC3t20106/BolC7t43290/BolC7t43295/BolC7t43296/BolC7t43297/BolC7t43298/BolC7t43299/BolC7t46511/BolC7t46692/BolC9t55588/BolC9t58670/BolC9t58677/BolC9t58682/BolK_0g02140/BolK_1g04190/BolK_2g45290/BolK_3g66210/BolK_4g3237…	37
BP	GO:0000278	mitotic cell cycle	32/1454	59/2120	0.993489	1	0.794493	BolI0094800/BolI0124820/BolI0366420/BolI0390830/BolI0390860/BolI0390880/BolI0425880/BolI0435080/BolI0479750/BolI0505650/BolI0529540/BolC2t10562/BolC3t13712/BolC5t29074/BolC7t43290/BolC7t43295/BolC7t43296/BolC7t43297/BolC7t43298/BolC7t43299/BolC8t46954/BolC9t55588/BolC9t58281/BolK_2g45290/BolK_3g12650/BolK_3g66210/BolK_7g28620/BolK_8g00240/BolK_8g13040/BolK_8g60380/BolK_9g25230/BolK_9g51920	32
BP	GO:0009723	response to ethylene	24/1454	46/2120	0.993952	1	0.794493	BolI0001550/BolI0027290/BolI0036910/BolI0164230/BolI0184680/BolI0379130/BolI0407580/BolI0422190/BolI0455580/BolC1t00151/BolC1t02833/BolC3t17821/BolC3t20172/BolC7t41923/BolC7t45154/BolC7t46660/BolC8t50291/BolK_1g01780/BolK_1g28820/BolK_1g40620/BolK_3g78500/BolK_7g46840/BolK_7g62270/BolK_8g35310	24
BP	GO:0022622	root system development	48/1454	85/2120	0.99407	1	0.794493	BolI0027290/BolI0033520/BolI0076620/BolI0164230/BolI0179760/BolI0220500/BolI0239850/BolI0263850/BolI0263860/BolI0282000/BolI0289820/BolI0371410/BolI0407580/BolI0428120/BolI0455580/BolI0477770/BolI0494230/BolC1t02833/BolC1t03594/BolC2t08428/BolC2t08429/BolC2t08430/BolC3t17821/BolC4t24188/BolC4t26520/BolC5t29376/BolC5t31279/BolC5t32165/BolC7t40978/BolC7t45154/BolC8t47188/BolC8t50291/BolC8t52548/Bol…	48
BP	GO:0048364	root development	48/1454	85/2120	0.99407	1	0.794493	BolI0027290/BolI0033520/BolI0076620/BolI0164230/BolI0179760/BolI0220500/BolI0239850/BolI0263850/BolI0263860/BolI0282000/BolI0289820/BolI0371410/BolI0407580/BolI0428120/BolI0455580/BolI0477770/BolI0494230/BolC1t02833/BolC1t03594/BolC2t08428/BolC2t08429/BolC2t08430/BolC3t17821/BolC4t24188/BolC4t26520/BolC5t29376/BolC5t31279/BolC5t32165/BolC7t40978/BolC7t45154/BolC8t47188/BolC8t50291/BolC8t52548/Bol…	48
BP	GO:0006360	transcription by RNA polymerase I	4/1454	11/2120	0.994222	1	0.794493	BolI0068700/BolI0461570/BolC8t50924/BolK_8g41730	4
BP	GO:0032774	RNA biosynthetic process	174/1454	280/2120	0.994321	1	0.794493	BolI0036910/BolI0037230/BolI0057020/BolI0059190/BolI0064850/BolI0067790/BolI0067800/BolI0068700/BolI0095240/BolI0104300/BolI0105050/BolI0110320/BolI0123700/BolI0125600/BolI0134720/BolI0161660/BolI0162090/BolI0168860/BolI0178830/BolI0181300/BolI0195650/BolI0195900/BolI0198420/BolI0198890/BolI0208590/BolI0209200/BolI0209290/BolI0209880/BolI0212690/BolI0232800/BolI0236750/BolI0253160/BolI0260460/Bol…	174
BP	GO:0007276	gamete generation	11/1454	24/2120	0.994463	1	0.794493	BolI0013630/BolI0068700/BolI0512130/BolI0533240/BolI0533310/BolC1t01378/BolC9t58670/BolC9t58677/BolC9t58682/BolK_4g32370/BolK_5g43880	11
BP	GO:0022412	cellular process involved in reproduction in multicellular organism	11/1454	24/2120	0.994463	1	0.794493	BolI0013630/BolI0068700/BolI0512130/BolI0533240/BolI0533310/BolC1t01378/BolC9t58670/BolC9t58677/BolC9t58682/BolK_4g32370/BolK_5g43880	11
BP	GO:0043161	proteasome-mediated ubiquitin-dependent protein catabolic process	33/1454	61/2120	0.994516	1	0.794493	BolI0064850/BolI0123700/BolI0145600/BolI0274300/BolI0274340/BolI0320310/BolI0395620/BolI0428520/BolI0464690/BolI0508830/BolI0512590/BolC3t15857/BolC5t30413/BolC5t30415/BolC5t30417/BolC5t30419/BolC6t35526/BolC7t43865/BolC8t47238/BolC8t51245/BolC8t51246/BolC9t55952/BolC9t56365/BolK_2g10770/BolK_3g11530/BolK_3g34990/BolK_5g15700/BolK_5g15720/BolK_7g33820/BolK_8g03190/BolK_8g45300/BolK_8g45310/BolK_9…	33
BP	GO:0006915	apoptotic process	15/1454	31/2120	0.994556	1	0.794493	BolI0094800/BolI0195650/BolI0324970/BolI0390860/BolI0390880/BolI0505650/BolC2t10562/BolC3t21515/BolC6t36058/BolC7t43290/BolC9t55588/BolK_2g45290/BolK_3g91110/BolK_6g09160/BolK_9g25230	15
BP	GO:0007015	actin filament organization	6/1454	15/2120	0.994841	1	0.794493	BolI0003950/BolI0420710/BolC1t00378/BolC7t46511/BolK_1g04190/BolK_7g60780	6
BP	GO:0008154	actin polymerization or depolymerization	6/1454	15/2120	0.994841	1	0.794493	BolI0003950/BolI0420710/BolC1t00378/BolC7t46511/BolK_1g04190/BolK_7g60780	6
BP	GO:0016458	gene silencing	6/1454	15/2120	0.994841	1	0.794493	BolI0208590/BolI0209290/BolC4t22806/BolC4t22882/BolK_4g12320/BolK_4g12990	6
BP	GO:0040029	regulation of gene expression, epigenetic	6/1454	15/2120	0.994841	1	0.794493	BolI0208590/BolI0209290/BolC4t22806/BolC4t22882/BolK_4g12320/BolK_4g12990	6
BP	GO:0045814	negative regulation of gene expression, epigenetic	6/1454	15/2120	0.994841	1	0.794493	BolI0208590/BolI0209290/BolC4t22806/BolC4t22882/BolK_4g12320/BolK_4g12990	6
BP	GO:1901362	organic cyclic compound biosynthetic process	241/1454	382/2120	0.995227	1	0.794493	BolI0036910/BolI0037230/BolI0046070/BolI0046190/BolI0046290/BolI0052360/BolI0057020/BolI0059190/BolI0061570/BolI0064850/BolI0067790/BolI0067800/BolI0068700/BolI0094800/BolI0095240/BolI0104300/BolI0105050/BolI0110320/BolI0120360/BolI0123700/BolI0125600/BolI0134720/BolI0150250/BolI0161660/BolI0162090/BolI0168860/BolI0178830/BolI0180500/BolI0181300/BolI0195650/BolI0195900/BolI0198420/BolI0198890/Bol…	241
BP	GO:0009553	embryo sac development	12/1454	26/2120	0.995263	1	0.794493	BolI0134720/BolI0209200/BolI0253160/BolI0472360/BolC3t14723/BolC4t22870/BolC4t27976/BolC8t51999/BolK_3g22670/BolK_4g12910/BolK_4g63420/BolK_8g53220	12
BP	GO:0006885	regulation of pH	7/1454	17/2120	0.995323	1	0.794493	BolI0021540/BolI0440240/BolC1t02210/BolC7t45994/BolC8t48669/BolK_1g22840/BolK_8g18970	7
BP	GO:0030004	cellular monovalent inorganic cation homeostasis	7/1454	17/2120	0.995323	1	0.794493	BolI0021540/BolI0440240/BolC1t02210/BolC7t45994/BolC8t48669/BolK_1g22840/BolK_8g18970	7
BP	GO:0030641	regulation of cellular pH	7/1454	17/2120	0.995323	1	0.794493	BolI0021540/BolI0440240/BolC1t02210/BolC7t45994/BolC8t48669/BolK_1g22840/BolK_8g18970	7
BP	GO:0051453	regulation of intracellular pH	7/1454	17/2120	0.995323	1	0.794493	BolI0021540/BolI0440240/BolC1t02210/BolC7t45994/BolC8t48669/BolK_1g22840/BolK_8g18970	7
BP	GO:0007166	cell surface receptor signaling pathway	42/1454	76/2120	0.995435	1	0.794493	BolI0021540/BolI0041140/BolI0068700/BolI0121050/BolI0148640/BolI0159390/BolI0195650/BolI0208590/BolI0209290/BolI0300210/BolI0307390/BolI0324970/BolI0440240/BolI0482110/BolI0535880/BolC1t02210/BolC1t04499/BolC3t16181/BolC3t17272/BolC3t21515/BolC4t22806/BolC4t22882/BolC5t33398/BolC5t34157/BolC6t36058/BolC7t45994/BolC8t48669/BolC9t52988/BolC9t58951/BolK_0g03760/BolK_1g22840/BolK_3g09160/BolK_3g38400…	42
BP	GO:0033554	cellular response to stress	112/1454	186/2120	0.995535	1	0.794493	BolI0039650/BolI0052760/BolI0059660/BolI0060110/BolI0064850/BolI0094800/BolI0097550/BolI0118610/BolI0123700/BolI0124820/BolI0127160/BolI0153420/BolI0160630/BolI0212690/BolI0232910/BolI0245610/BolI0245620/BolI0268960/BolI0268970/BolI0293080/BolI0304920/BolI0311360/BolI0315430/BolI0390830/BolI0390860/BolI0390880/BolI0395740/BolI0435080/BolI0479050/BolI0505650/BolI0507430/BolI0508890/BolI0525160/Bol…	112
BP	GO:0042592	homeostatic process	50/1454	89/2120	0.99572	1	0.794493	BolI0005490/BolI0021540/BolI0024430/BolI0115830/BolI0238920/BolI0327610/BolI0336360/BolI0371410/BolI0378670/BolI0383420/BolI0440240/BolI0449000/BolI0449420/BolI0459970/BolI0494230/BolI0509460/BolC1t00522/BolC1t01591/BolC1t02210/BolC1t02527/BolC1t03453/BolC2t08831/BolC2t08885/BolC3t21361/BolC6t37500/BolC7t40978/BolC7t45994/BolC8t48669/BolC8t49578/BolC8t49600/BolC8t49632/BolC8t50761/BolC9t54233/Bol…	50
BP	GO:0051171	regulation of nitrogen compound metabolic process	242/1454	384/2120	0.995743	1	0.794493	BolI0036910/BolI0037230/BolI0057020/BolI0059190/BolI0064850/BolI0067790/BolI0067800/BolI0068700/BolI0094800/BolI0095240/BolI0104300/BolI0105050/BolI0110320/BolI0113790/BolI0123700/BolI0125600/BolI0134720/BolI0135540/BolI0148670/BolI0153420/BolI0162090/BolI0168860/BolI0178830/BolI0181300/BolI0195650/BolI0195900/BolI0198420/BolI0198890/BolI0208590/BolI0209200/BolI0209290/BolI0209880/BolI0212690/Bol…	242
BP	GO:0009620	response to fungus	55/1454	97/2120	0.995758	1	0.794493	BolI0027290/BolI0039650/BolI0060110/BolI0134720/BolI0160630/BolI0188000/BolI0193820/BolI0209200/BolI0209880/BolI0212690/BolI0249360/BolI0253160/BolI0288470/BolI0407580/BolI0411710/BolI0455580/BolI0538420/BolI0547700/BolC1t02833/BolC1t04321/BolC2t06547/BolC3t13196/BolC3t14723/BolC3t17412/BolC3t20583/BolC3t21305/BolC4t22870/BolC4t23252/BolC4t27559/BolC4t27976/BolC5t32000/BolC7t43381/BolC7t45154/Bol…	55
BP	GO:0010975	regulation of neuron projection development	8/1454	19/2120	0.995827	1	0.794493	BolI0202150/BolI0225810/BolC4t22131/BolC4t24848/BolC6t37810/BolK_4g05530/BolK_4g32610/BolK_8g43750	8
BP	GO:0031175	neuron projection development	8/1454	19/2120	0.995827	1	0.794493	BolI0202150/BolI0225810/BolC4t22131/BolC4t24848/BolC6t37810/BolK_4g05530/BolK_4g32610/BolK_8g43750	8
BP	GO:0031344	regulation of cell projection organization	8/1454	19/2120	0.995827	1	0.794493	BolI0202150/BolI0225810/BolC4t22131/BolC4t24848/BolC6t37810/BolK_4g05530/BolK_4g32610/BolK_8g43750	8
BP	GO:0045664	regulation of neuron differentiation	8/1454	19/2120	0.995827	1	0.794493	BolI0202150/BolI0225810/BolC4t22131/BolC4t24848/BolC6t37810/BolK_4g05530/BolK_4g32610/BolK_8g43750	8
BP	GO:0050767	regulation of neurogenesis	8/1454	19/2120	0.995827	1	0.794493	BolI0202150/BolI0225810/BolC4t22131/BolC4t24848/BolC6t37810/BolK_4g05530/BolK_4g32610/BolK_8g43750	8
BP	GO:0051960	regulation of nervous system development	8/1454	19/2120	0.995827	1	0.794493	BolI0202150/BolI0225810/BolC4t22131/BolC4t24848/BolC6t37810/BolK_4g05530/BolK_4g32610/BolK_8g43750	8
BP	GO:0120035	regulation of plasma membrane bounded cell projection organization	8/1454	19/2120	0.995827	1	0.794493	BolI0202150/BolI0225810/BolC4t22131/BolC4t24848/BolC6t37810/BolK_4g05530/BolK_4g32610/BolK_8g43750	8
BP	GO:0015711	organic anion transport	20/1454	40/2120	0.995858	1	0.794493	BolI0088090/BolI0139510/BolI0226350/BolI0258410/BolI0341650/BolI0363070/BolI0462760/BolC2t09735/BolC3t15235/BolC4t24909/BolC4t28525/BolC6t38088/BolC6t40414/BolC8t51041/BolK_0g00440/BolK_2g37000/BolK_4g33110/BolK_4g69050/BolK_6g29120/BolK_8g43100	20
BP	GO:0015849	organic acid transport	20/1454	40/2120	0.995858	1	0.794493	BolI0088090/BolI0139510/BolI0226350/BolI0258410/BolI0341650/BolI0363070/BolI0462760/BolC2t09735/BolC3t15235/BolC4t24909/BolC4t28525/BolC6t38088/BolC6t40414/BolC8t51041/BolK_0g00440/BolK_2g37000/BolK_4g33110/BolK_4g69050/BolK_6g29120/BolK_8g43100	20
BP	GO:0046942	carboxylic acid transport	20/1454	40/2120	0.995858	1	0.794493	BolI0088090/BolI0139510/BolI0226350/BolI0258410/BolI0341650/BolI0363070/BolI0462760/BolC2t09735/BolC3t15235/BolC4t24909/BolC4t28525/BolC6t38088/BolC6t40414/BolC8t51041/BolK_0g00440/BolK_2g37000/BolK_4g33110/BolK_4g69050/BolK_6g29120/BolK_8g43100	20
BP	GO:1903825	organic acid transmembrane transport	20/1454	40/2120	0.995858	1	0.794493	BolI0088090/BolI0139510/BolI0226350/BolI0258410/BolI0341650/BolI0363070/BolI0462760/BolC2t09735/BolC3t15235/BolC4t24909/BolC4t28525/BolC6t38088/BolC6t40414/BolC8t51041/BolK_0g00440/BolK_2g37000/BolK_4g33110/BolK_4g69050/BolK_6g29120/BolK_8g43100	20
BP	GO:1905039	carboxylic acid transmembrane transport	20/1454	40/2120	0.995858	1	0.794493	BolI0088090/BolI0139510/BolI0226350/BolI0258410/BolI0341650/BolI0363070/BolI0462760/BolC2t09735/BolC3t15235/BolC4t24909/BolC4t28525/BolC6t38088/BolC6t40414/BolC8t51041/BolK_0g00440/BolK_2g37000/BolK_4g33110/BolK_4g69050/BolK_6g29120/BolK_8g43100	20
BP	GO:0048583	regulation of response to stimulus	86/1454	146/2120	0.996015	1	0.794493	BolI0027290/BolI0060110/BolI0068700/BolI0083490/BolI0094800/BolI0141970/BolI0181300/BolI0189630/BolI0208590/BolI0209290/BolI0212690/BolI0232910/BolI0283840/BolI0289820/BolI0293080/BolI0304920/BolI0371410/BolI0390860/BolI0390880/BolI0407580/BolI0410510/BolI0428120/BolI0436240/BolI0442200/BolI0455580/BolI0477350/BolI0494230/BolI0505650/BolI0538420/BolI0580390/BolC1t02833/BolC2t06547/BolC2t10305/Bol…	86
BP	GO:0060284	regulation of cell development	9/1454	21/2120	0.996317	1	0.794493	BolI0202150/BolI0225810/BolC4t22131/BolC4t24848/BolC6t37810/BolK_0g02140/BolK_4g05530/BolK_4g32610/BolK_8g43750	9
BP	GO:1905392	plant organ morphogenesis	24/1454	47/2120	0.996422	1	0.794493	BolI0033520/BolI0076620/BolI0179760/BolI0220500/BolI0239850/BolI0282000/BolI0371410/BolI0494230/BolC1t03594/BolC2t08428/BolC2t08429/BolC2t08430/BolC4t24188/BolC4t26520/BolC5t31279/BolC7t40978/BolC9t54233/BolK_0g02140/BolK_1g36450/BolK_3g72550/BolK_4g26160/BolK_5g24310/BolK_7g04570/BolK_9g12760	24
BP	GO:0044282	small molecule catabolic process	14/1454	30/2120	0.996553	1	0.794493	BolI0012770/BolI0150360/BolI0232910/BolI0304920/BolI0411080/BolC3t16350/BolC4t25699/BolC5t33905/BolC7t45531/BolK_1g13520/BolK_3g40230/BolK_4g40720/BolK_5g50390/BolK_7g50610	14
BP	GO:0045017	glycerolipid biosynthetic process	10/1454	23/2120	0.996776	1	0.794493	BolI0003720/BolI0528870/BolC1t00356/BolC1t01591/BolC9t58209/BolK_1g03970/BolK_1g16600/BolK_4g45200/BolK_6g11330/BolK_9g51210	10
BP	GO:0048232	male gamete generation	10/1454	23/2120	0.996776	1	0.794493	BolI0013630/BolI0512130/BolI0533240/BolI0533310/BolC1t01378/BolC9t58670/BolC9t58677/BolC9t58682/BolK_4g32370/BolK_5g43880	10
BP	GO:0055080	cation homeostasis	31/1454	59/2120	0.997036	1	0.794493	BolI0021540/BolI0024430/BolI0238920/BolI0327610/BolI0336360/BolI0378670/BolI0383420/BolI0440240/BolI0449420/BolI0459970/BolI0509460/BolC1t01591/BolC1t02210/BolC1t02527/BolC2t08831/BolC2t08885/BolC3t21361/BolC6t37500/BolC7t45994/BolC8t48669/BolC8t49632/BolC8t50761/BolC9t56012/BolK_1g16600/BolK_1g22840/BolK_6g11330/BolK_6g22630/BolK_7g15320/BolK_8g18970/BolK_8g28690/BolK_8g40070	31
BP	GO:0098771	inorganic ion homeostasis	31/1454	59/2120	0.997036	1	0.794493	BolI0021540/BolI0024430/BolI0238920/BolI0327610/BolI0336360/BolI0378670/BolI0383420/BolI0440240/BolI0449420/BolI0459970/BolI0509460/BolC1t01591/BolC1t02210/BolC1t02527/BolC2t08831/BolC2t08885/BolC3t21361/BolC6t37500/BolC7t45994/BolC8t48669/BolC8t49632/BolC8t50761/BolC9t56012/BolK_1g16600/BolK_1g22840/BolK_6g11330/BolK_6g22630/BolK_7g15320/BolK_8g18970/BolK_8g28690/BolK_8g40070	31
BP	GO:0006644	phospholipid metabolic process	15/1454	32/2120	0.997066	1	0.794493	BolI0004580/BolI0135600/BolI0207190/BolI0254250/BolC1t00431/BolC1t01591/BolC3t14823/BolC4t22650/BolC4t28095/BolK_1g04830/BolK_1g16600/BolK_3g23650/BolK_4g11360/BolK_4g64590/BolK_6g11330	15
BP	GO:0016567	protein ubiquitination	50/1454	90/2120	0.997172	1	0.794493	BolI0035210/BolI0047270/BolI0145600/BolI0150360/BolI0155350/BolI0208590/BolI0209290/BolI0215010/BolI0274300/BolI0274340/BolI0320310/BolI0428520/BolI0464690/BolI0512590/BolI0548140/BolI0548150/BolC1t03821/BolC1t05199/BolC3t15857/BolC3t16350/BolC3t16847/BolC4t22806/BolC4t22882/BolC4t23529/BolC5t30413/BolC5t30415/BolC5t30417/BolC5t30419/BolC6t35526/BolC8t47238/BolC8t51245/BolC8t51246/BolC9t56365/Bol…	50
BP	GO:0032446	protein modification by small protein conjugation	50/1454	90/2120	0.997172	1	0.794493	BolI0035210/BolI0047270/BolI0145600/BolI0150360/BolI0155350/BolI0208590/BolI0209290/BolI0215010/BolI0274300/BolI0274340/BolI0320310/BolI0428520/BolI0464690/BolI0512590/BolI0548140/BolI0548150/BolC1t03821/BolC1t05199/BolC3t15857/BolC3t16350/BolC3t16847/BolC4t22806/BolC4t22882/BolC4t23529/BolC5t30413/BolC5t30415/BolC5t30417/BolC5t30419/BolC6t35526/BolC8t47238/BolC8t51245/BolC8t51246/BolC9t56365/Bol…	50
BP	GO:0034599	cellular response to oxidative stress	19/1454	39/2120	0.997231	1	0.794493	BolI0059660/BolI0118610/BolI0232910/BolI0293080/BolI0304920/BolI0539370/BolI0580390/BolC2t06504/BolC3t13137/BolC4t25699/BolC5t32569/BolC5t33905/BolC9t59309/BolK_2g05470/BolK_3g06580/BolK_4g40720/BolK_5g37040/BolK_5g50390/BolK_9g61710	19
BP	GO:0002376	immune system process	111/1454	186/2120	0.997233	1	0.794493	BolI0027290/BolI0039650/BolI0052360/BolI0060110/BolI0121050/BolI0150250/BolI0160630/BolI0181300/BolI0181860/BolI0181870/BolI0188000/BolI0193820/BolI0204460/BolI0209880/BolI0249360/BolI0268890/BolI0283840/BolI0288470/BolI0293080/BolI0315230/BolI0380540/BolI0380550/BolI0407580/BolI0410510/BolI0411710/BolI0445700/BolI0455580/BolI0474310/BolI0492700/BolI0506460/BolI0506470/BolI0506480/BolI0535880/Bol…	111
BP	GO:0019725	cellular homeostasis	29/1454	56/2120	0.997467	1	0.794493	BolI0021540/BolI0024430/BolI0238920/BolI0327610/BolI0336360/BolI0378670/BolI0383420/BolI0440240/BolI0459970/BolI0509460/BolC1t01591/BolC1t02210/BolC1t02527/BolC1t03453/BolC2t08831/BolC2t08885/BolC3t21361/BolC6t37500/BolC7t45994/BolC8t48669/BolC8t50761/BolC9t56012/BolK_1g16600/BolK_1g22840/BolK_6g11330/BolK_6g22630/BolK_7g15320/BolK_8g18970/BolK_8g40070	29
BP	GO:0010015	root morphogenesis	23/1454	46/2120	0.997531	1	0.794493	BolI0033520/BolI0076620/BolI0179760/BolI0220500/BolI0239850/BolI0282000/BolI0371410/BolI0494230/BolC1t03594/BolC2t08428/BolC2t08429/BolC2t08430/BolC4t24188/BolC4t26520/BolC5t31279/BolC7t40978/BolC9t54233/BolK_1g36450/BolK_3g72550/BolK_4g26160/BolK_5g24310/BolK_7g04570/BolK_9g12760	23
BP	GO:0050801	ion homeostasis	35/1454	66/2120	0.997578	1	0.794493	BolI0021540/BolI0024430/BolI0115830/BolI0238920/BolI0327610/BolI0336360/BolI0378670/BolI0383420/BolI0440240/BolI0449420/BolI0459970/BolI0509460/BolC1t01591/BolC1t02210/BolC1t02527/BolC2t08831/BolC2t08885/BolC3t21361/BolC6t37500/BolC7t45994/BolC8t48669/BolC8t49632/BolC8t50761/BolC9t56012/BolK_1g16600/BolK_1g22840/BolK_3g03190/BolK_3g03210/BolK_3g03660/BolK_6g11330/BolK_6g22630/BolK_7g15320/BolK_8g…	35
BP	GO:0006898	receptor-mediated endocytosis	6/1454	16/2120	0.997705	1	0.794493	BolI0033520/BolI0220500/BolC1t03594/BolC4t24188/BolK_1g36450/BolK_4g26160	6
BP	GO:0010311	lateral root formation	6/1454	16/2120	0.997705	1	0.794493	BolI0371410/BolI0494230/BolC7t40978/BolC9t54233/BolK_7g04570/BolK_9g12760	6
BP	GO:0072583	clathrin-dependent endocytosis	6/1454	16/2120	0.997705	1	0.794493	BolI0033520/BolI0220500/BolC1t03594/BolC4t24188/BolK_1g36450/BolK_4g26160	6
BP	GO:0090332	stomatal closure	6/1454	16/2120	0.997705	1	0.794493	BolI0249360/BolI0547700/BolC4t27559/BolC9t60141/BolK_4g59220/BolK_9g70540	6
BP	GO:0070647	protein modification by small protein conjugation or removal	54/1454	97/2120	0.997781	1	0.794493	BolI0035210/BolI0047270/BolI0145600/BolI0150360/BolI0155350/BolI0208590/BolI0209290/BolI0215010/BolI0274300/BolI0274340/BolI0320310/BolI0428520/BolI0464690/BolI0512590/BolI0548140/BolI0548150/BolC1t03821/BolC1t05199/BolC2t07263/BolC3t15857/BolC3t16350/BolC3t16847/BolC4t22806/BolC4t22882/BolC4t23529/BolC5t30413/BolC5t30415/BolC5t30417/BolC5t30419/BolC6t35526/BolC7t41739/BolC8t47238/BolC8t47668/Bol…	54
BP	GO:0048870	cell motility	7/1454	18/2120	0.997857	1	0.794493	BolI0512130/BolI0548140/BolI0548150/BolC9t60186/BolK_4g32370/BolK_9g70980/BolK_9g70990	7
BP	GO:0051674	localization of cell	7/1454	18/2120	0.997857	1	0.794493	BolI0512130/BolI0548140/BolI0548150/BolC9t60186/BolK_4g32370/BolK_9g70980/BolK_9g70990	7
BP	GO:0051276	chromosome organization	27/1454	53/2120	0.997873	1	0.794493	BolI0068700/BolI0094800/BolI0175290/BolI0208590/BolI0209290/BolI0239410/BolI0296780/BolI0390860/BolI0390880/BolI0505650/BolI0546270/BolC1t01191/BolC2t08565/BolC2t10562/BolC3t19061/BolC4t22806/BolC4t22882/BolC7t43290/BolC8t47797/BolC8t48748/BolC9t55588/BolC9t59996/BolK_2g45290/BolK_4g12320/BolK_4g12990/BolK_9g25230/BolK_9g69020	27
BP	GO:0030001	metal ion transport	33/1454	63/2120	0.997903	1	0.794493	BolI0021540/BolI0024430/BolI0144160/BolI0238920/BolI0327610/BolI0331450/BolI0336360/BolI0378670/BolI0383420/BolI0440240/BolI0459970/BolI0509460/BolC1t02210/BolC1t02527/BolC2t08831/BolC2t08885/BolC3t15693/BolC3t21361/BolC6t36874/BolC6t37500/BolC7t45994/BolC8t48669/BolC8t50761/BolC9t56012/BolK_1g22840/BolK_3g33390/BolK_3g33400/BolK_5g27820/BolK_6g16650/BolK_6g22630/BolK_7g15320/BolK_8g18970/BolK_8g…	33
BP	GO:0070988	demethylation	13/1454	29/2120	0.997904	1	0.794493	BolI0046070/BolI0046190/BolI0046290/BolI0267320/BolI0444390/BolC1t05067/BolC1t05086/BolC5t29720/BolC8t49116/BolK_1g50720/BolK_1g50810/BolK_5g08150/BolK_8g23640	13
BP	GO:0072593	reactive oxygen species metabolic process	13/1454	29/2120	0.997904	1	0.794493	BolI0086200/BolI0343130/BolI0361020/BolI0410510/BolC2t09525/BolC6t38246/BolC6t40193/BolC7t45466/BolK_2g35050/BolK_6g25650/BolK_6g30810/BolK_6g50480/BolK_7g49980	13
BP	GO:0045934	negative regulation of nucleobase-containing compound metabolic process	21/1454	43/2120	0.998027	1	0.794493	BolI0113790/BolI0135540/BolI0208590/BolI0209290/BolI0212690/BolI0310820/BolI0335120/BolI0457370/BolC3t12672/BolC3t14815/BolC4t22806/BolC4t22882/BolC4t23252/BolC5t34499/BolC6t37329/BolC8t50486/BolK_3g20570/BolK_4g12320/BolK_4g12990/BolK_4g16080/BolK_4g16740	21
BP	GO:0051253	negative regulation of RNA metabolic process	21/1454	43/2120	0.998027	1	0.794493	BolI0113790/BolI0135540/BolI0208590/BolI0209290/BolI0212690/BolI0310820/BolI0335120/BolI0457370/BolC3t12672/BolC3t14815/BolC4t22806/BolC4t22882/BolC4t23252/BolC5t34499/BolC6t37329/BolC8t50486/BolK_3g20570/BolK_4g12320/BolK_4g12990/BolK_4g16080/BolK_4g16740	21
BP	GO:0040011	locomotion	8/1454	20/2120	0.998041	1	0.794493	BolI0512130/BolI0548140/BolI0548150/BolC1t03453/BolC9t60186/BolK_4g32370/BolK_9g70980/BolK_9g70990	8
BP	GO:0009793	embryo development ending in seed dormancy	18/1454	38/2120	0.998201	1	0.794493	BolI0153420/BolI0198890/BolI0212690/BolI0288120/BolI0311360/BolC2t11611/BolC3t15396/BolC3t16666/BolC4t21821/BolC4t23252/BolC5t31970/BolC5t34554/BolK_3g20570/BolK_3g43530/BolK_4g01910/BolK_4g16740/BolK_5g35150/BolK_5g56830	18
BP	GO:0009790	embryo development	28/1454	55/2120	0.998211	1	0.794493	BolI0021540/BolI0150360/BolI0153420/BolI0198890/BolI0212690/BolI0288120/BolI0311360/BolI0440240/BolC1t02210/BolC2t11611/BolC3t15396/BolC3t16350/BolC3t16666/BolC4t21821/BolC4t23252/BolC5t31970/BolC5t34554/BolC7t45994/BolC8t48669/BolK_1g22840/BolK_3g20570/BolK_3g40230/BolK_3g43530/BolK_4g01910/BolK_4g16740/BolK_5g35150/BolK_5g56830/BolK_8g18970	28
BP	GO:0006518	peptide metabolic process	117/1454	197/2120	0.998391	1	0.794493	BolI0009660/BolI0074550/BolI0083370/BolI0098330/BolI0104800/BolI0108460/BolI0130580/BolI0148670/BolI0150120/BolI0163360/BolI0193290/BolI0202160/BolI0203300/BolI0228990/BolI0259060/BolI0259590/BolI0259950/BolI0281010/BolI0315670/BolI0327940/BolI0339520/BolI0345060/BolI0364820/BolI0376370/BolI0394410/BolI0400810/BolI0405070/BolI0417360/BolI0424750/BolI0463910/BolI0464210/BolI0478800/BolI0478810/Bol…	117
BP	GO:0002831	regulation of response to biotic stimulus	15/1454	33/2120	0.998452	1	0.794493	BolI0060110/BolI0293080/BolI0410510/BolI0538420/BolI0580390/BolC2t06547/BolC3t13196/BolC5t32569/BolC7t45466/BolC9t59215/BolK_3g07190/BolK_5g37040/BolK_6g25650/BolK_7g49980/BolK_9g60730	15
BP	GO:0018130	heterocycle biosynthetic process	220/1454	355/2120	0.998505	1	0.794493	BolI0036910/BolI0037230/BolI0052360/BolI0057020/BolI0059190/BolI0061570/BolI0064850/BolI0067790/BolI0067800/BolI0068700/BolI0094800/BolI0095240/BolI0104300/BolI0105050/BolI0110320/BolI0120360/BolI0123700/BolI0125600/BolI0134720/BolI0150250/BolI0161660/BolI0162090/BolI0168860/BolI0178830/BolI0181300/BolI0195650/BolI0195900/BolI0198420/BolI0198890/BolI0208590/BolI0209200/BolI0209290/BolI0209880/Bol…	220
BP	GO:0022607	cellular component assembly	109/1454	185/2120	0.998607	1	0.794493	BolI0003950/BolI0012770/BolI0013450/BolI0013630/BolI0064850/BolI0083490/BolI0112590/BolI0112670/BolI0123700/BolI0135540/BolI0148670/BolI0189630/BolI0205530/BolI0249310/BolI0259950/BolI0281010/BolI0293080/BolI0366420/BolI0395740/BolI0411080/BolI0420710/BolI0422500/BolI0425880/BolI0436240/BolI0449420/BolI0464210/BolI0471960/BolI0479750/BolI0482080/BolI0508890/BolI0512130/BolI0514150/BolI0514300/Bol…	109
BP	GO:0009651	response to salt stress	114/1454	193/2120	0.998704	1	0.794493	BolI0013380/BolI0013400/BolI0013410/BolI0030790/BolI0052360/BolI0052760/BolI0061680/BolI0067790/BolI0067800/BolI0100440/BolI0100450/BolI0120720/BolI0125600/BolI0127160/BolI0136360/BolI0136390/BolI0149550/BolI0150250/BolI0212690/BolI0254970/BolI0254980/BolI0268890/BolI0268960/BolI0268970/BolI0315230/BolI0315430/BolI0316670/BolI0445700/BolI0474310/BolI0479050/BolI0506460/BolI0506470/BolI0506480/Bol…	114
BP	GO:0140694	non-membrane-bounded organelle assembly	42/1454	79/2120	0.998828	1	0.794493	BolI0083490/BolI0112590/BolI0112670/BolI0148670/BolI0189630/BolI0259950/BolI0436240/BolI0464210/BolI0482080/BolI0512130/BolI0514150/BolI0514300/BolI0552410/BolI0564040/BolI0569260/BolI0570070/BolSC29t60516/BolSC29t60559/BolSC35t60717/BolSC37t60785/BolSC46t60970/BolSC49t61155/BolC2t10305/BolC2t10587/BolC3t16184/BolC4t28684/BolC6t36195/BolC8t48208/BolC8t51193/BolC9t52986/BolK_0g02140/BolK_0g03730/B…	42
BP	GO:0043069	negative regulation of programmed cell death	5/1454	15/2120	0.999001	1	0.794493	BolI0097550/BolI0507430/BolC9t55809/BolK_2g48750/BolK_9g27570	5
BP	GO:0060548	negative regulation of cell death	5/1454	15/2120	0.999001	1	0.794493	BolI0097550/BolI0507430/BolC9t55809/BolK_2g48750/BolK_9g27570	5
BP	GO:0071472	cellular response to salt stress	6/1454	17/2120	0.999004	1	0.794493	BolI0127160/BolI0525160/BolC3t13930/BolC9t57804/BolK_3g14840/BolK_9g47240	6
BP	GO:0010383	cell wall polysaccharide metabolic process	4/1454	13/2120	0.999053	1	0.794493	BolI0180500/BolC3t19692/BolC8t52290/BolK_3g73670	4
BP	GO:0044036	cell wall macromolecule metabolic process	4/1454	13/2120	0.999053	1	0.794493	BolI0180500/BolC3t19692/BolC8t52290/BolK_3g73670	4
BP	GO:0007178	transmembrane receptor protein serine/threonine kinase signaling pathway	22/1454	46/2120	0.999071	1	0.794493	BolI0041140/BolI0121050/BolI0148640/BolI0159390/BolI0300210/BolI0307390/BolI0482110/BolI0535880/BolC1t04499/BolC3t16181/BolC3t17272/BolC5t33398/BolC5t34157/BolC9t52988/BolC9t58951/BolK_0g03760/BolK_3g09160/BolK_3g38400/BolK_3g49630/BolK_5g45390/BolK_5g52700/BolK_9g58320	22
BP	GO:0006412	translation	114/1454	194/2120	0.999074	1	0.794493	BolI0009660/BolI0074550/BolI0083370/BolI0098330/BolI0104800/BolI0108460/BolI0130580/BolI0148670/BolI0150120/BolI0163360/BolI0193290/BolI0202160/BolI0203300/BolI0228990/BolI0259060/BolI0259590/BolI0259950/BolI0315670/BolI0327940/BolI0339520/BolI0345060/BolI0364820/BolI0376370/BolI0394410/BolI0400810/BolI0405070/BolI0417360/BolI0424750/BolI0463910/BolI0464210/BolI0478800/BolI0478810/BolI0480650/Bol…	114
BP	GO:0043043	peptide biosynthetic process	114/1454	194/2120	0.999074	1	0.794493	BolI0009660/BolI0074550/BolI0083370/BolI0098330/BolI0104800/BolI0108460/BolI0130580/BolI0148670/BolI0150120/BolI0163360/BolI0193290/BolI0202160/BolI0203300/BolI0228990/BolI0259060/BolI0259590/BolI0259950/BolI0315670/BolI0327940/BolI0339520/BolI0345060/BolI0364820/BolI0376370/BolI0394410/BolI0400810/BolI0405070/BolI0417360/BolI0424750/BolI0463910/BolI0464210/BolI0478800/BolI0478810/BolI0480650/Bol…	114
BP	GO:0000271	polysaccharide biosynthetic process	8/1454	21/2120	0.999102	1	0.794493	BolI0180500/BolI0212690/BolC3t19692/BolC4t23252/BolK_1g59130/BolK_3g20570/BolK_3g73670/BolK_4g16740	8
BP	GO:0031347	regulation of defense response	15/1454	34/2120	0.9992	1	0.794493	BolI0060110/BolI0293080/BolI0410510/BolI0538420/BolI0580390/BolC2t06547/BolC3t13196/BolC5t32569/BolC7t45466/BolC9t59215/BolK_3g07190/BolK_5g37040/BolK_6g25650/BolK_7g49980/BolK_9g60730	15
BP	GO:0032101	regulation of response to external stimulus	15/1454	34/2120	0.9992	1	0.794493	BolI0060110/BolI0293080/BolI0410510/BolI0538420/BolI0580390/BolC2t06547/BolC3t13196/BolC5t32569/BolC7t45466/BolC9t59215/BolK_3g07190/BolK_5g37040/BolK_6g25650/BolK_7g49980/BolK_9g60730	15
BP	GO:0019222	regulation of metabolic process	264/1454	424/2120	0.999208	1	0.794493	BolI0021540/BolI0036910/BolI0037230/BolI0057020/BolI0059190/BolI0064850/BolI0067790/BolI0067800/BolI0068700/BolI0094800/BolI0095240/BolI0098580/BolI0104300/BolI0105050/BolI0110320/BolI0113790/BolI0123700/BolI0125600/BolI0134720/BolI0135540/BolI0148670/BolI0153420/BolI0162090/BolI0168860/BolI0178830/BolI0181300/BolI0195650/BolI0195900/BolI0198420/BolI0198890/BolI0208590/BolI0209200/BolI0209290/Bol…	264
BP	GO:0019438	aromatic compound biosynthetic process	223/1454	362/2120	0.999225	1	0.794493	BolI0036910/BolI0037230/BolI0052360/BolI0057020/BolI0059190/BolI0061570/BolI0064850/BolI0067790/BolI0067800/BolI0068700/BolI0094800/BolI0095240/BolI0104300/BolI0105050/BolI0110320/BolI0120360/BolI0123700/BolI0125600/BolI0134720/BolI0150250/BolI0161660/BolI0162090/BolI0168860/BolI0178830/BolI0180500/BolI0181300/BolI0195650/BolI0195900/BolI0198420/BolI0198890/BolI0208590/BolI0209200/BolI0209290/Bol…	223
BP	GO:0019637	organophosphate metabolic process	36/1454	70/2120	0.999246	1	0.794493	BolI0004580/BolI0052360/BolI0135600/BolI0150250/BolI0207190/BolI0254250/BolI0268890/BolI0315230/BolI0445700/BolI0474310/BolC1t00431/BolC1t01591/BolC1t03453/BolC1t05761/BolC3t14823/BolC3t16338/BolC4t22650/BolC4t28095/BolC5t29878/BolC5t34952/BolC8t49239/BolC8t52193/BolK_1g04830/BolK_1g16600/BolK_1g28340/BolK_1g57490/BolK_3g23650/BolK_3g40120/BolK_4g11360/BolK_4g64590/BolK_5g09830/BolK_5g60950/BolK_…	36
BP	GO:0006650	glycerophospholipid metabolic process	12/1454	29/2120	0.999402	1	0.794493	BolI0135600/BolI0207190/BolI0254250/BolC1t01591/BolC3t14823/BolC4t22650/BolC4t28095/BolK_1g16600/BolK_3g23650/BolK_4g11360/BolK_4g64590/BolK_6g11330	12
BP	GO:0042742	defense response to bacterium	63/1454	115/2120	0.999504	1	0.794493	BolI0039650/BolI0052360/BolI0060110/BolI0150250/BolI0160630/BolI0181300/BolI0204460/BolI0249360/BolI0268890/BolI0283840/BolI0315230/BolI0410510/BolI0445700/BolI0474310/BolI0492700/BolI0506460/BolI0506470/BolI0506480/BolI0538420/BolI0547700/BolC1t04321/BolC1t05761/BolC2t06547/BolC3t13196/BolC3t16338/BolC3t17412/BolC3t19792/BolC4t22366/BolC4t27559/BolC5t29878/BolC5t31470/BolC5t34952/BolC7t43381/Bol…	63
BP	GO:0044264	cellular polysaccharide metabolic process	14/1454	33/2120	0.999536	1	0.794493	BolI0070980/BolI0128280/BolI0180500/BolI0359660/BolC3t14054/BolC3t19692/BolC6t38345/BolC6t40047/BolC8t52290/BolK_1g59130/BolK_2g17800/BolK_3g16040/BolK_3g73670/BolK_6g49070	14
BP	GO:0031323	regulation of cellular metabolic process	252/1454	408/2120	0.999553	1	0.794493	BolI0021540/BolI0036910/BolI0037230/BolI0057020/BolI0059190/BolI0064850/BolI0067790/BolI0067800/BolI0068700/BolI0094800/BolI0095240/BolI0104300/BolI0105050/BolI0110320/BolI0113790/BolI0123700/BolI0125600/BolI0134720/BolI0135540/BolI0148670/BolI0153420/BolI0162090/BolI0168860/BolI0178830/BolI0181300/BolI0195650/BolI0195900/BolI0198420/BolI0198890/BolI0208590/BolI0209200/BolI0209290/BolI0209880/Bol…	252
BP	GO:0009812	flavonoid metabolic process	5/1454	16/2120	0.999591	1	0.794493	BolI0293080/BolI0580390/BolC5t32569/BolK_5g37040/BolK_9g65320	5
BP	GO:0009813	flavonoid biosynthetic process	5/1454	16/2120	0.999591	1	0.794493	BolI0293080/BolI0580390/BolC5t32569/BolK_5g37040/BolK_9g65320	5
BP	GO:0016477	cell migration	5/1454	16/2120	0.999591	1	0.794493	BolI0548140/BolI0548150/BolC9t60186/BolK_9g70980/BolK_9g70990	5
BP	GO:0051270	regulation of cellular component movement	5/1454	16/2120	0.999591	1	0.794493	BolI0548140/BolI0548150/BolC9t60186/BolK_9g70980/BolK_9g70990	5
BP	GO:2000145	regulation of cell motility	5/1454	16/2120	0.999591	1	0.794493	BolI0548140/BolI0548150/BolC9t60186/BolK_9g70980/BolK_9g70990	5
BP	GO:0001505	regulation of neurotransmitter levels	9/1454	24/2120	0.999621	1	0.794493	BolI0086200/BolI0343130/BolI0361020/BolC2t09525/BolC6t38246/BolC6t40193/BolK_2g35050/BolK_6g30810/BolK_6g50480	9
BP	GO:0009735	response to cytokinin	9/1454	24/2120	0.999621	1	0.794493	BolI0009660/BolI0193290/BolI0417360/BolI0432820/BolC3t21240/BolC8t52290/BolK_1g10250/BolK_3g30440/BolK_3g88410	9
BP	GO:0002833	positive regulation of response to biotic stimulus	10/1454	26/2120	0.99965	1	0.794493	BolI0060110/BolI0410510/BolI0538420/BolC2t06547/BolC3t13196/BolC7t45466/BolC9t59215/BolK_3g07190/BolK_7g49980/BolK_9g60730	10
BP	GO:0031349	positive regulation of defense response	10/1454	26/2120	0.99965	1	0.794493	BolI0060110/BolI0410510/BolI0538420/BolC2t06547/BolC3t13196/BolC7t45466/BolC9t59215/BolK_3g07190/BolK_7g49980/BolK_9g60730	10
BP	GO:0032103	positive regulation of response to external stimulus	10/1454	26/2120	0.99965	1	0.794493	BolI0060110/BolI0410510/BolI0538420/BolC2t06547/BolC3t13196/BolC7t45466/BolC9t59215/BolK_3g07190/BolK_7g49980/BolK_9g60730	10
BP	GO:0050778	positive regulation of immune response	10/1454	26/2120	0.99965	1	0.794493	BolI0060110/BolI0410510/BolI0538420/BolC2t06547/BolC3t13196/BolC7t45466/BolC9t59215/BolK_3g07190/BolK_7g49980/BolK_9g60730	10
BP	GO:0006970	response to osmotic stress	125/1454	214/2120	0.999652	1	0.794493	BolI0013380/BolI0013400/BolI0013410/BolI0030790/BolI0052360/BolI0052760/BolI0061680/BolI0067790/BolI0067800/BolI0100440/BolI0100450/BolI0115720/BolI0115770/BolI0120720/BolI0125600/BolI0127160/BolI0136360/BolI0136390/BolI0149550/BolI0150250/BolI0167660/BolI0212690/BolI0254970/BolI0254980/BolI0268890/BolI0268960/BolI0268970/BolI0315230/BolI0315430/BolI0316670/BolI0445700/BolI0474310/BolI0479050/Bol…	125
BP	GO:0022900	electron transport chain	3/1454	12/2120	0.999696	1	0.794493	BolI0492700/BolC9t54088/BolK_9g11160	3
BP	GO:0044038	cell wall macromolecule biosynthetic process	3/1454	12/2120	0.999696	1	0.794493	BolI0180500/BolC3t19692/BolK_3g73670	3
BP	GO:0052325	cell wall pectin biosynthetic process	3/1454	12/2120	0.999696	1	0.794493	BolI0180500/BolC3t19692/BolK_3g73670	3
BP	GO:0070589	cellular component macromolecule biosynthetic process	3/1454	12/2120	0.999696	1	0.794493	BolI0180500/BolC3t19692/BolK_3g73670	3
BP	GO:0070592	cell wall polysaccharide biosynthetic process	3/1454	12/2120	0.999696	1	0.794493	BolI0180500/BolC3t19692/BolK_3g73670	3
BP	GO:0002181	cytoplasmic translation	36/1454	72/2120	0.999736	1	0.794493	BolI0074550/BolI0083370/BolI0098330/BolI0130580/BolI0202160/BolI0228990/BolI0259060/BolI0327940/BolI0345060/BolI0394410/BolI0508030/BolC2t08171/BolC2t09210/BolC2t11009/BolC3t14286/BolC4t22132/BolC4t28591/BolC6t36444/BolC6t38458/BolC6t39874/BolC7t43707/BolC8t50729/BolC9t55867/BolC9t56970/BolK_2g21810/BolK_2g31880/BolK_2g49610/BolK_3g18470/BolK_4g36320/BolK_4g69720/BolK_6g12670/BolK_6g33050/BolK_6g…	36
BP	GO:0090305	nucleic acid phosphodiester bond hydrolysis	14/1454	34/2120	0.999771	1	0.794493	BolI0268960/BolI0268970/BolI0478800/BolI0478810/BolI0479050/BolC3t17396/BolC5t29886/BolC5t33702/BolC8t52646/BolC8t52648/BolK_5g09900/BolK_5g48190/BolK_8g59490/BolK_8g59500	14
BP	GO:0055065	metal ion homeostasis	24/1454	52/2120	0.9998	1	0.794493	BolI0024430/BolI0238920/BolI0327610/BolI0336360/BolI0378670/BolI0383420/BolI0449420/BolI0459970/BolI0509460/BolC1t01591/BolC1t02527/BolC2t08831/BolC2t08885/BolC3t21361/BolC6t37500/BolC8t49632/BolC8t50761/BolC9t56012/BolK_1g16600/BolK_6g11330/BolK_6g22630/BolK_7g15320/BolK_8g28690/BolK_8g40070	24
BP	GO:0008654	phospholipid biosynthetic process	6/1454	19/2120	0.999824	1	0.794493	BolI0004580/BolC1t00431/BolC1t01591/BolK_1g04830/BolK_1g16600/BolK_6g11330	6
BP	GO:0042981	regulation of apoptotic process	9/1454	25/2120	0.99983	1	0.794493	BolI0094800/BolI0390860/BolI0390880/BolI0505650/BolC2t10562/BolC7t43290/BolC9t55588/BolK_2g45290/BolK_9g25230	9
BP	GO:0040012	regulation of locomotion	5/1454	17/2120	0.999835	1	0.794493	BolI0548140/BolI0548150/BolC9t60186/BolK_9g70980/BolK_9g70990	5
BP	GO:0006457	protein folding	4/1454	15/2120	0.999857	1	0.794493	BolI0422500/BolC3t20106/BolC7t46692/BolK_7g62580	4
BP	GO:0051090	regulation of DNA-binding transcription factor activity	4/1454	15/2120	0.999857	1	0.794493	BolI0293080/BolI0580390/BolC5t32569/BolK_5g37040	4
BP	GO:0048285	organelle fission	23/1454	51/2120	0.999875	1	0.794493	BolI0033520/BolI0220500/BolI0265990/BolI0366420/BolI0425880/BolI0443360/BolI0479750/BolI0546270/BolC1t03594/BolC4t24188/BolC5t29074/BolC5t29591/BolC8t46954/BolC8t48991/BolC9t59996/BolK_1g36450/BolK_4g26160/BolK_5g06800/BolK_5g43880/BolK_8g00240/BolK_8g22570/BolK_8g60380/BolK_9g69020	23
BP	GO:0009890	negative regulation of biosynthetic process	19/1454	44/2120	0.999882	1	0.794493	BolI0208590/BolI0209290/BolI0212690/BolI0478800/BolI0478810/BolI0490220/BolC4t22806/BolC4t22882/BolC4t23252/BolC8t52646/BolC8t52648/BolC9t53836/BolK_3g20570/BolK_4g12320/BolK_4g12990/BolK_4g16740/BolK_8g59490/BolK_8g59500/BolK_9g08550	19
BP	GO:0010558	negative regulation of macromolecule biosynthetic process	19/1454	44/2120	0.999882	1	0.794493	BolI0208590/BolI0209290/BolI0212690/BolI0478800/BolI0478810/BolI0490220/BolC4t22806/BolC4t22882/BolC4t23252/BolC8t52646/BolC8t52648/BolC9t53836/BolK_3g20570/BolK_4g12320/BolK_4g12990/BolK_4g16740/BolK_8g59490/BolK_8g59500/BolK_9g08550	19
BP	GO:0031327	negative regulation of cellular biosynthetic process	19/1454	44/2120	0.999882	1	0.794493	BolI0208590/BolI0209290/BolI0212690/BolI0478800/BolI0478810/BolI0490220/BolC4t22806/BolC4t22882/BolC4t23252/BolC8t52646/BolC8t52648/BolC9t53836/BolK_3g20570/BolK_4g12320/BolK_4g12990/BolK_4g16740/BolK_8g59490/BolK_8g59500/BolK_9g08550	19
BP	GO:2000113	negative regulation of cellular macromolecule biosynthetic process	19/1454	44/2120	0.999882	1	0.794493	BolI0208590/BolI0209290/BolI0212690/BolI0478800/BolI0478810/BolI0490220/BolC4t22806/BolC4t22882/BolC4t23252/BolC8t52646/BolC8t52648/BolC9t53836/BolK_3g20570/BolK_4g12320/BolK_4g12990/BolK_4g16740/BolK_8g59490/BolK_8g59500/BolK_9g08550	19
BP	GO:0002218	activation of innate immune response	3/1454	13/2120	0.999889	1	0.794493	BolI0410510/BolC7t45466/BolK_7g49980	3
BP	GO:0002253	activation of immune response	3/1454	13/2120	0.999889	1	0.794493	BolI0410510/BolC7t45466/BolK_7g49980	3
BP	GO:0000911	cytokinesis by cell plate formation	7/1454	22/2120	0.999924	1	0.794493	BolI0366420/BolI0425880/BolI0479750/BolC5t29074/BolC8t46954/BolK_8g00240/BolK_8g60380	7
BP	GO:0032506	cytokinetic process	7/1454	22/2120	0.999924	1	0.794493	BolI0366420/BolI0425880/BolI0479750/BolC5t29074/BolC8t46954/BolK_8g00240/BolK_8g60380	7
BP	GO:0140014	mitotic nuclear division	7/1454	22/2120	0.999924	1	0.794493	BolI0366420/BolI0425880/BolI0479750/BolC5t29074/BolC8t46954/BolK_8g00240/BolK_8g60380	7
BP	GO:1902410	mitotic cytokinetic process	7/1454	22/2120	0.999924	1	0.794493	BolI0366420/BolI0425880/BolI0479750/BolC5t29074/BolC8t46954/BolK_8g00240/BolK_8g60380	7
BP	GO:0003333	amino acid transmembrane transport	9/1454	26/2120	0.999925	1	0.794493	BolI0088090/BolI0341650/BolI0363070/BolC2t09735/BolC6t38088/BolC6t40414/BolK_0g00440/BolK_2g37000/BolK_6g29120	9
BP	GO:0006865	amino acid transport	9/1454	26/2120	0.999925	1	0.794493	BolI0088090/BolI0341650/BolI0363070/BolC2t09735/BolC6t38088/BolC6t40414/BolK_0g00440/BolK_2g37000/BolK_6g29120	9
BP	GO:0000027	ribosomal large subunit assembly	10/1454	28/2120	0.999928	1	0.794493	BolI0083490/BolI0189630/BolI0436240/BolC2t10305/BolC8t48208/BolK_2g32010/BolK_3g84140/BolK_8g14410/BolK_8g30350/BolK_9g00520	10
BP	GO:0002684	positive regulation of immune system process	10/1454	28/2120	0.999928	1	0.794493	BolI0060110/BolI0410510/BolI0538420/BolC2t06547/BolC3t13196/BolC7t45466/BolC9t59215/BolK_3g07190/BolK_7g49980/BolK_9g60730	10
BP	GO:0071470	cellular response to osmotic stress	6/1454	20/2120	0.999928	1	0.794493	BolI0127160/BolI0525160/BolC3t13930/BolC9t57804/BolK_3g14840/BolK_9g47240	6
BP	GO:0090501	RNA phosphodiester bond hydrolysis	6/1454	20/2120	0.999928	1	0.794493	BolI0478800/BolI0478810/BolC8t52646/BolC8t52648/BolK_8g59490/BolK_8g59500	6
BP	GO:0019953	sexual reproduction	11/1454	30/2120	0.999932	1	0.794493	BolI0013630/BolI0068700/BolI0512130/BolI0533240/BolI0533310/BolC1t01378/BolC9t58670/BolC9t58677/BolC9t58682/BolK_4g32370/BolK_5g43880	11
BP	GO:0098660	inorganic ion transmembrane transport	23/1454	52/2120	0.999934	1	0.794493	BolI0021540/BolI0064470/BolI0123350/BolI0144160/BolI0331450/BolI0440240/BolC1t02210/BolC1t03453/BolC2t06974/BolC2t07730/BolC3t13582/BolC3t15693/BolC6t36874/BolC7t45994/BolC8t48669/BolK_1g22840/BolK_2g10410/BolK_3g11290/BolK_3g33390/BolK_3g33400/BolK_5g27820/BolK_6g16650/BolK_8g18970	23
BP	GO:0048584	positive regulation of response to stimulus	38/1454	78/2120	0.999938	1	0.794493	BolI0060110/BolI0094800/BolI0181300/BolI0232910/BolI0283840/BolI0304920/BolI0390860/BolI0390880/BolI0410510/BolI0442200/BolI0477350/BolI0505650/BolI0538420/BolC2t06547/BolC2t10562/BolC3t13196/BolC3t19792/BolC4t25699/BolC5t29457/BolC5t31470/BolC5t33905/BolC7t43290/BolC7t45466/BolC8t48878/BolC9t55588/BolC9t59215/BolK_2g45290/BolK_3g07190/BolK_3g74590/BolK_4g40720/BolK_5g05430/BolK_5g26380/BolK_5g50…	38
BP	GO:0071214	cellular response to abiotic stimulus	19/1454	45/2120	0.99994	1	0.794493	BolI0104300/BolI0127160/BolI0400350/BolI0485970/BolI0490530/BolI0525160/BolC2t11686/BolC3t13930/BolC7t44412/BolC9t53390/BolC9t53866/BolC9t57804/BolK_2g55960/BolK_3g14840/BolK_3g61350/BolK_7g39210/BolK_9g04000/BolK_9g08860/BolK_9g47240	19
BP	GO:0104004	cellular response to environmental stimulus	19/1454	45/2120	0.99994	1	0.794493	BolI0104300/BolI0127160/BolI0400350/BolI0485970/BolI0490530/BolI0525160/BolC2t11686/BolC3t13930/BolC7t44412/BolC9t53390/BolC9t53866/BolC9t57804/BolK_2g55960/BolK_3g14840/BolK_3g61350/BolK_7g39210/BolK_9g04000/BolK_9g08860/BolK_9g47240	19
BP	GO:0006811	ion transport	91/1454	165/2120	0.999943	1	0.794493	BolI0021540/BolI0024430/BolI0059660/BolI0064470/BolI0088090/BolI0118610/BolI0123350/BolI0139510/BolI0144160/BolI0226350/BolI0238920/BolI0258410/BolI0263850/BolI0263860/BolI0289820/BolI0327610/BolI0331450/BolI0336360/BolI0341650/BolI0363070/BolI0378670/BolI0383420/BolI0427800/BolI0428120/BolI0440240/BolI0459970/BolI0462760/BolI0477760/BolI0477770/BolI0509460/BolI0529020/BolI0539370/BolC1t02210/Bol…	91
BP	GO:0006066	alcohol metabolic process	4/1454	16/2120	0.999946	1	0.794493	BolI0115830/BolK_3g03190/BolK_3g03210/BolK_3g03660	4
BP	GO:0009827	plant-type cell wall modification	4/1454	16/2120	0.999946	1	0.794493	BolI0212690/BolC4t23252/BolK_3g20570/BolK_4g16740	4
BP	GO:0042545	cell wall modification	4/1454	16/2120	0.999946	1	0.794493	BolI0212690/BolC4t23252/BolK_3g20570/BolK_4g16740	4
BP	GO:0050776	regulation of immune response	15/1454	38/2120	0.999952	1	0.794493	BolI0060110/BolI0293080/BolI0410510/BolI0538420/BolI0580390/BolC2t06547/BolC3t13196/BolC5t32569/BolC7t45466/BolC9t59215/BolK_3g07190/BolK_5g37040/BolK_6g25650/BolK_7g49980/BolK_9g60730	15
BP	GO:0016054	organic acid catabolic process	3/1454	14/2120	0.99996	1	0.794493	BolI0150360/BolC3t16350/BolK_3g40230	3
BP	GO:0046395	carboxylic acid catabolic process	3/1454	14/2120	0.99996	1	0.794493	BolI0150360/BolC3t16350/BolK_3g40230	3
BP	GO:0090696	post-embryonic plant organ development	18/1454	44/2120	0.999966	1	0.794493	BolI0076620/BolI0263850/BolI0263860/BolI0371410/BolI0477770/BolI0494230/BolC2t08428/BolC2t08429/BolC2t08430/BolC5t29376/BolC7t40978/BolC8t52548/BolC9t54233/BolK_0g02140/BolK_5g04630/BolK_7g04570/BolK_8g58660/BolK_9g12760	18
BP	GO:0007049	cell cycle	48/1454	96/2120	0.999967	1	0.794493	BolI0094800/BolI0095240/BolI0124820/BolI0208590/BolI0209290/BolI0366420/BolI0390830/BolI0390860/BolI0390880/BolI0425880/BolI0435080/BolI0479750/BolI0505650/BolI0512130/BolI0529540/BolI0546270/BolC2t10562/BolC2t10651/BolC3t13712/BolC4t22806/BolC4t22882/BolC5t29074/BolC7t43226/BolC7t43290/BolC7t43295/BolC7t43296/BolC7t43297/BolC7t43298/BolC7t43299/BolC8t46954/BolC9t55588/BolC9t58281/BolC9t59996/Bol…	48
BP	GO:0007018	microtubule-based movement	9/1454	27/2120	0.999967	1	0.794493	BolI0297990/BolI0298000/BolI0512130/BolC1t03561/BolC5t33120/BolC6t37230/BolK_1g36120/BolK_1g36130/BolK_4g32370	9
BP	GO:0006813	potassium ion transport	8/1454	25/2120	0.999967	1	0.794493	BolI0144160/BolI0331450/BolC3t15693/BolC6t36874/BolK_3g33390/BolK_3g33400/BolK_5g27820/BolK_6g16650	8
BP	GO:0071805	potassium ion transmembrane transport	8/1454	25/2120	0.999967	1	0.794493	BolI0144160/BolI0331450/BolC3t15693/BolC6t36874/BolK_3g33390/BolK_3g33400/BolK_5g27820/BolK_6g16650	8
BP	GO:0071236	cellular response to antibiotic	7/1454	23/2120	0.999968	1	0.794493	BolI0060110/BolI0538420/BolC2t06547/BolC3t13196/BolC9t59215/BolK_3g07190/BolK_9g60730	7
BP	GO:0002682	regulation of immune system process	15/1454	39/2120	0.999977	1	0.794493	BolI0060110/BolI0293080/BolI0410510/BolI0538420/BolI0580390/BolC2t06547/BolC3t13196/BolC5t32569/BolC7t45466/BolC9t59215/BolK_3g07190/BolK_5g37040/BolK_6g25650/BolK_7g49980/BolK_9g60730	15
BP	GO:0080134	regulation of response to stress	34/1454	73/2120	0.999979	1	0.794493	BolI0060110/BolI0094800/BolI0212690/BolI0232910/BolI0293080/BolI0304920/BolI0390860/BolI0390880/BolI0410510/BolI0505650/BolI0538420/BolI0580390/BolC2t06547/BolC2t10562/BolC3t13196/BolC4t23252/BolC4t25699/BolC5t32569/BolC5t33905/BolC7t43290/BolC7t45466/BolC9t55588/BolC9t59215/BolK_2g45290/BolK_3g07190/BolK_3g20570/BolK_4g16740/BolK_4g40720/BolK_5g37040/BolK_5g50390/BolK_6g25650/BolK_7g49980/BolK_9…	34
BP	GO:0000160	phosphorelay signal transduction system	4/1454	17/2120	0.99998	1	0.794493	BolI0036910/BolI0379130/BolC7t41923/BolK_1g40620	4
BP	GO:0009873	ethylene-activated signaling pathway	4/1454	17/2120	0.99998	1	0.794493	BolI0036910/BolI0379130/BolC7t41923/BolK_1g40620	4
BP	GO:0033692	cellular polysaccharide biosynthetic process	4/1454	17/2120	0.99998	1	0.794493	BolI0180500/BolC3t19692/BolK_1g59130/BolK_3g73670	4
BP	GO:0047484	regulation of response to osmotic stress	4/1454	17/2120	0.99998	1	0.794493	BolI0212690/BolC4t23252/BolK_3g20570/BolK_4g16740	4
BP	GO:0071369	cellular response to ethylene stimulus	4/1454	17/2120	0.99998	1	0.794493	BolI0036910/BolI0379130/BolC7t41923/BolK_1g40620	4
BP	GO:0140013	meiotic nuclear division	4/1454	17/2120	0.99998	1	0.794493	BolI0546270/BolC9t59996/BolK_5g43880/BolK_9g69020	4
BP	GO:1901000	regulation of response to salt stress	4/1454	17/2120	0.99998	1	0.794493	BolI0212690/BolC4t23252/BolK_3g20570/BolK_4g16740	4
BP	GO:0048527	lateral root development	17/1454	43/2120	0.999982	1	0.794493	BolI0076620/BolI0263850/BolI0263860/BolI0371410/BolI0477770/BolI0494230/BolC2t08428/BolC2t08429/BolC2t08430/BolC5t29376/BolC7t40978/BolC8t52548/BolC9t54233/BolK_5g04630/BolK_7g04570/BolK_8g58660/BolK_9g12760	17
BP	GO:0048528	post-embryonic root development	17/1454	43/2120	0.999982	1	0.794493	BolI0076620/BolI0263850/BolI0263860/BolI0371410/BolI0477770/BolI0494230/BolC2t08428/BolC2t08429/BolC2t08430/BolC5t29376/BolC7t40978/BolC8t52548/BolC9t54233/BolK_5g04630/BolK_7g04570/BolK_8g58660/BolK_9g12760	17
BP	GO:0098662	inorganic cation transmembrane transport	17/1454	43/2120	0.999982	1	0.794493	BolI0021540/BolI0144160/BolI0331450/BolI0440240/BolC1t02210/BolC1t03453/BolC2t07730/BolC3t15693/BolC6t36874/BolC7t45994/BolC8t48669/BolK_1g22840/BolK_3g33390/BolK_3g33400/BolK_5g27820/BolK_6g16650/BolK_8g18970	17
BP	GO:0016042	lipid catabolic process	3/1454	15/2120	0.999986	1	0.794493	BolI0150360/BolC3t16350/BolK_3g40230	3
BP	GO:0032984	protein-containing complex disassembly	3/1454	15/2120	0.999986	1	0.794493	BolI0471960/BolC8t51957/BolK_8g52780	3
BP	GO:0098657	import into cell	10/1454	30/2120	0.999986	1	0.794493	BolI0033520/BolI0220500/BolC1t03594/BolC2t07263/BolC4t24188/BolC7t41739/BolC8t47668/BolK_1g36450/BolK_4g26160/BolK_9g44980	10
BP	GO:0044262	cellular carbohydrate metabolic process	14/1454	38/2120	0.999988	1	0.794493	BolI0070980/BolI0128280/BolI0180500/BolI0359660/BolC3t14054/BolC3t19692/BolC6t38345/BolC6t40047/BolC8t52290/BolK_1g59130/BolK_2g17800/BolK_3g16040/BolK_3g73670/BolK_6g49070	14
BP	GO:0051259	protein complex oligomerization	14/1454	38/2120	0.999988	1	0.794493	BolI0281010/BolI0293080/BolI0395740/BolI0508890/BolI0580390/BolC2t11200/BolC5t31164/BolC5t32569/BolC7t43877/BolC9t55957/BolK_5g23150/BolK_5g37040/BolK_7g33990/BolK_9g29100	14
BP	GO:0006119	oxidative phosphorylation	1/1454	10/2120	0.999991	1	0.794493	BolC1t03453	1
BP	GO:0015985	energy coupled proton transport, down electrochemical gradient	1/1454	10/2120	0.999991	1	0.794493	BolC1t03453	1
BP	GO:0015986	ATP synthesis coupled proton transport	1/1454	10/2120	0.999991	1	0.794493	BolC1t03453	1
BP	GO:0042776	mitochondrial ATP synthesis coupled proton transport	1/1454	10/2120	0.999991	1	0.794493	BolC1t03453	1
BP	GO:0062197	cellular response to chemical stress	25/1454	59/2120	0.999993	1	0.794493	BolI0059660/BolI0118610/BolI0127160/BolI0232910/BolI0293080/BolI0304920/BolI0525160/BolI0539370/BolI0580390/BolC2t06504/BolC3t13137/BolC3t13930/BolC4t25699/BolC5t32569/BolC5t33905/BolC9t57804/BolC9t59309/BolK_2g05470/BolK_3g06580/BolK_3g14840/BolK_4g40720/BolK_5g37040/BolK_5g50390/BolK_9g47240/BolK_9g61710	25
BP	GO:0045892	negative regulation of transcription, DNA-templated	10/1454	31/2120	0.999994	1	0.794493	BolI0208590/BolI0209290/BolI0212690/BolC4t22806/BolC4t22882/BolC4t23252/BolK_3g20570/BolK_4g12320/BolK_4g12990/BolK_4g16740	10
BP	GO:1902679	negative regulation of RNA biosynthetic process	10/1454	31/2120	0.999994	1	0.794493	BolI0208590/BolI0209290/BolI0212690/BolC4t22806/BolC4t22882/BolC4t23252/BolK_3g20570/BolK_4g12320/BolK_4g12990/BolK_4g16740	10
BP	GO:1903507	negative regulation of nucleic acid-templated transcription	10/1454	31/2120	0.999994	1	0.794493	BolI0208590/BolI0209290/BolI0212690/BolC4t22806/BolC4t22882/BolC4t23252/BolK_3g20570/BolK_4g12320/BolK_4g12990/BolK_4g16740	10
BP	GO:0034614	cellular response to reactive oxygen species	9/1454	29/2120	0.999994	1	0.794493	BolI0059660/BolI0118610/BolI0539370/BolC2t06504/BolC3t13137/BolC9t59309/BolK_2g05470/BolK_3g06580/BolK_9g61710	9
BP	GO:0055067	monovalent inorganic cation homeostasis	7/1454	25/2120	0.999995	1	0.794493	BolI0021540/BolI0440240/BolC1t02210/BolC7t45994/BolC8t48669/BolK_1g22840/BolK_8g18970	7
BP	GO:0046474	glycerophospholipid biosynthetic process	3/1454	16/2120	0.999995	1	0.794493	BolC1t01591/BolK_1g16600/BolK_6g11330	3
BP	GO:0045595	regulation of cell differentiation	16/1454	43/2120	0.999995	1	0.794493	BolI0068700/BolI0202150/BolI0208590/BolI0209290/BolI0225810/BolC4t22131/BolC4t22806/BolC4t22882/BolC4t24848/BolC6t37810/BolK_0g02140/BolK_4g05530/BolK_4g12320/BolK_4g12990/BolK_4g32610/BolK_8g43750	16
BP	GO:0048646	anatomical structure formation involved in morphogenesis	23/1454	56/2120	0.999996	1	0.794493	BolI0005490/BolI0012770/BolI0021540/BolI0068700/BolI0371410/BolI0411080/BolI0440240/BolI0494230/BolC1t00522/BolC1t02210/BolC2t11611/BolC7t40978/BolC7t45531/BolC7t45994/BolC8t48669/BolC9t54233/BolK_1g05800/BolK_1g13520/BolK_1g22840/BolK_7g04570/BolK_7g50610/BolK_8g18970/BolK_9g12760	23
BP	GO:0090697	post-embryonic plant organ morphogenesis	11/1454	34/2120	0.999997	1	0.794493	BolI0076620/BolI0371410/BolI0494230/BolC2t08428/BolC2t08429/BolC2t08430/BolC7t40978/BolC9t54233/BolK_0g02140/BolK_7g04570/BolK_9g12760	11
BP	GO:0090698	post-embryonic plant morphogenesis	11/1454	34/2120	0.999997	1	0.794493	BolI0076620/BolI0371410/BolI0494230/BolC2t08428/BolC2t08429/BolC2t08430/BolC7t40978/BolC9t54233/BolK_0g02140/BolK_7g04570/BolK_9g12760	11
BP	GO:1903047	mitotic cell cycle process	15/1454	42/2120	0.999998	1	0.794493	BolI0124820/BolI0366420/BolI0425880/BolI0435080/BolI0479750/BolI0529540/BolC3t13712/BolC5t29074/BolC8t46954/BolC9t58281/BolK_3g12650/BolK_8g00240/BolK_8g13040/BolK_8g60380/BolK_9g51920	15
BP	GO:0016570	histone modification	7/1454	26/2120	0.999998	1	0.794493	BolI0068700/BolI0208590/BolI0209290/BolC4t22806/BolC4t22882/BolK_4g12320/BolK_4g12990	7
BP	GO:0006928	movement of cell or subcellular component	17/1454	46/2120	0.999998	1	0.794493	BolI0297990/BolI0298000/BolI0419640/BolI0512130/BolI0548140/BolI0548150/BolC1t03561/BolC5t33120/BolC6t37230/BolC7t46400/BolC9t60186/BolK_1g36120/BolK_1g36130/BolK_4g32370/BolK_7g59660/BolK_9g70980/BolK_9g70990	17
BP	GO:0010101	post-embryonic root morphogenesis	10/1454	33/2120	0.999999	1	0.794493	BolI0076620/BolI0371410/BolI0494230/BolC2t08428/BolC2t08429/BolC2t08430/BolC7t40978/BolC9t54233/BolK_7g04570/BolK_9g12760	10
BP	GO:0010102	lateral root morphogenesis	10/1454	33/2120	0.999999	1	0.794493	BolI0076620/BolI0371410/BolI0494230/BolC2t08428/BolC2t08429/BolC2t08430/BolC7t40978/BolC9t54233/BolK_7g04570/BolK_9g12760	10
BP	GO:0009556	microsporogenesis	1/1454	12/2120	0.999999	1	0.794493	BolK_5g43880	1
BP	GO:0034293	sexual sporulation	1/1454	12/2120	0.999999	1	0.794493	BolK_5g43880	1
BP	GO:0043934	sporulation	1/1454	12/2120	0.999999	1	0.794493	BolK_5g43880	1
BP	GO:0048236	plant-type sporogenesis	1/1454	12/2120	0.999999	1	0.794493	BolK_5g43880	1
BP	GO:0000281	mitotic cytokinesis	7/1454	28/2120	1	1	0.794493	BolI0366420/BolI0425880/BolI0479750/BolC5t29074/BolC8t46954/BolK_8g00240/BolK_8g60380	7
BP	GO:0000910	cytokinesis	7/1454	28/2120	1	1	0.794493	BolI0366420/BolI0425880/BolI0479750/BolC5t29074/BolC8t46954/BolK_8g00240/BolK_8g60380	7
BP	GO:0061640	cytoskeleton-dependent cytokinesis	7/1454	28/2120	1	1	0.794493	BolI0366420/BolI0425880/BolI0479750/BolC5t29074/BolC8t46954/BolK_8g00240/BolK_8g60380	7
BP	GO:0015980	energy derivation by oxidation of organic compounds	3/1454	19/2120	1	1	0.794493	BolC1t03453/BolK_2g57540/BolK_7g07940	3
BP	GO:0045333	cellular respiration	3/1454	19/2120	1	1	0.794493	BolC1t03453/BolK_2g57540/BolK_7g07940	3
BP	GO:0034220	ion transmembrane transport	58/1454	122/2120	1	1	0.794493	BolI0021540/BolI0064470/BolI0088090/BolI0123350/BolI0139510/BolI0144160/BolI0226350/BolI0258410/BolI0263850/BolI0263860/BolI0331450/BolI0341650/BolI0363070/BolI0427800/BolI0440240/BolI0462760/BolI0477760/BolI0477770/BolI0529020/BolC1t02210/BolC1t03453/BolC2t06974/BolC2t07730/BolC2t09735/BolC3t13582/BolC3t15235/BolC3t15693/BolC4t24909/BolC4t28525/BolC5t29376/BolC6t36874/BolC6t38088/BolC6t40414/Bol…	58
BP	GO:0022402	cell cycle process	27/1454	68/2120	1	1	0.794493	BolI0124820/BolI0208590/BolI0209290/BolI0366420/BolI0425880/BolI0435080/BolI0479750/BolI0512130/BolI0529540/BolI0546270/BolC3t13712/BolC4t22806/BolC4t22882/BolC5t29074/BolC8t46954/BolC9t58281/BolC9t59996/BolK_3g12650/BolK_4g12320/BolK_4g12990/BolK_4g32370/BolK_5g43880/BolK_8g00240/BolK_8g13040/BolK_8g60380/BolK_9g51920/BolK_9g69020	27
BP	GO:0009657	plastid organization	2/1454	17/2120	1	1	0.794493	BolK_3g28160/BolK_5g48630	2
BP	GO:0009658	chloroplast organization	2/1454	17/2120	1	1	0.794493	BolK_3g28160/BolK_5g48630	2
BP	GO:0007140	male meiotic nuclear division	1/1454	14/2120	1	1	0.794493	BolK_5g43880	1
BP	GO:2000377	regulation of reactive oxygen species metabolic process	1/1454	14/2120	1	1	0.794493	BolK_6g25650	1
BP	GO:0022411	cellular component disassembly	3/1454	20/2120	1	1	0.794493	BolI0471960/BolC8t51957/BolK_8g52780	3
BP	GO:0044550	secondary metabolite biosynthetic process	3/1454	20/2120	1	1	0.794493	BolI0180500/BolC3t19692/BolK_3g73670	3
BP	GO:0051607	defense response to virus	5/1454	25/2120	1	1	0.794493	BolI0121050/BolI0535880/BolC9t58951/BolK_3g09160/BolK_9g58320	5
BP	GO:0140546	defense response to symbiont	5/1454	25/2120	1	1	0.794493	BolI0121050/BolI0535880/BolC9t58951/BolK_3g09160/BolK_9g58320	5
BP	GO:0006325	chromatin organization	7/1454	30/2120	1	1	0.794493	BolI0068700/BolI0208590/BolI0209290/BolC4t22806/BolC4t22882/BolK_4g12320/BolK_4g12990	7
BP	GO:0034637	cellular carbohydrate biosynthetic process	4/1454	23/2120	1	1	0.794493	BolI0180500/BolC3t19692/BolK_1g59130/BolK_3g73670	4
BP	GO:0051321	meiotic cell cycle	4/1454	23/2120	1	1	0.794493	BolI0546270/BolC9t59996/BolK_5g43880/BolK_9g69020	4
BP	GO:1903046	meiotic cell cycle process	4/1454	23/2120	1	1	0.794493	BolI0546270/BolC9t59996/BolK_5g43880/BolK_9g69020	4
BP	GO:0000280	nuclear division	11/1454	39/2120	1	1	0.794493	BolI0366420/BolI0425880/BolI0479750/BolI0546270/BolC5t29074/BolC8t46954/BolC9t59996/BolK_5g43880/BolK_8g00240/BolK_8g60380/BolK_9g69020	11
BP	GO:0009060	aerobic respiration	2/1454	18/2120	1	1	0.794493	BolC1t03453/BolK_2g57540	2
BP	GO:1902600	proton transmembrane transport	9/1454	35/2120	1	1	0.794493	BolI0021540/BolI0440240/BolC1t02210/BolC1t03453/BolC2t07730/BolC7t45994/BolC8t48669/BolK_1g22840/BolK_8g18970	9
BP	GO:0002252	immune effector process	5/1454	26/2120	1	1	0.794493	BolI0121050/BolI0535880/BolC9t58951/BolK_3g09160/BolK_9g58320	5
BP	GO:0009615	response to virus	17/1454	52/2120	1	1	0.794493	BolI0047270/BolI0121050/BolI0155350/BolI0249360/BolI0535880/BolI0547700/BolC1t05199/BolC3t16847/BolC4t27559/BolC9t58951/BolC9t60141/BolK_1g51910/BolK_3g09160/BolK_3g45430/BolK_4g59220/BolK_9g58320/BolK_9g70540	17
BP	GO:0006790	sulfur compound metabolic process	5/1454	29/2120	1	1	0.794493	BolI0149320/BolI0316870/BolC5t35117/BolK_3g39160/BolK_5g62730	5
BP	GO:0098655	cation transmembrane transport	17/1454	58/2120	1	1	0.794493	BolI0021540/BolI0144160/BolI0331450/BolI0440240/BolC1t02210/BolC1t03453/BolC2t07730/BolC3t15693/BolC6t36874/BolC7t45994/BolC8t48669/BolK_1g22840/BolK_3g33390/BolK_3g33400/BolK_5g27820/BolK_6g16650/BolK_8g18970	17
BP	GO:0006812	cation transport	35/1454	93/2120	1	1	0.794493	BolI0021540/BolI0024430/BolI0144160/BolI0238920/BolI0327610/BolI0331450/BolI0336360/BolI0378670/BolI0383420/BolI0440240/BolI0459970/BolI0509460/BolC1t02210/BolC1t02527/BolC1t03453/BolC2t07730/BolC2t08831/BolC2t08885/BolC3t15693/BolC3t21361/BolC6t36874/BolC6t37500/BolC7t45994/BolC8t48669/BolC8t50761/BolC9t56012/BolK_1g22840/BolK_3g33390/BolK_3g33400/BolK_5g27820/BolK_6g16650/BolK_6g22630/BolK_7g15…	35
BP	GO:0006259	DNA metabolic process	17/1454	59/2120	1	1	0.794493	BolI0094800/BolI0175290/BolI0239410/BolI0296780/BolI0390860/BolI0390880/BolI0505650/BolC1t01191/BolC2t08565/BolC2t10562/BolC3t19061/BolC7t43290/BolC8t47797/BolC8t48748/BolC9t55588/BolK_2g45290/BolK_9g25230	17
BP	GO:0051301	cell division	9/1454	45/2120	1	1	0.794493	BolI0366420/BolI0425880/BolI0479750/BolC5t29074/BolC8t46954/BolK_0g02140/BolK_8g00240/BolK_8g60380/BolK_9g28760	9
BP	GO:0006974	cellular response to DNA damage stimulus	4/1454	35/2120	1	1	0.794493	BolI0212690/BolC4t23252/BolK_3g20570/BolK_4g16740	4
CC	GO:0012505	endomembrane system	271/1316	335/2011	9.80924e-12	1.96185e-09	1.13581e-09	BolI0003720/BolI0006740/BolI0021540/BolI0029490/BolI0030790/BolI0046070/BolI0046190/BolI0046290/BolI0047270/BolI0050170/BolI0051550/BolI0059190/BolI0061680/BolI0068700/BolI0071340/BolI0088090/BolI0097550/BolI0100440/BolI0100450/BolI0105050/BolI0107350/BolI0110320/BolI0112760/BolI0118090/BolI0120720/BolI0128400/BolI0131540/BolI0131570/BolI0149550/BolI0152660/BolI0153370/BolI0155350/BolI0169030/Bol…	271
CC	GO:0048046	apoplast	75/1316	79/2011	1.98685e-10	1.98458e-08	1.14897e-08	BolI0040740/BolI0047270/BolI0052360/BolI0150250/BolI0155350/BolI0181860/BolI0181870/BolI0188000/BolI0225810/BolI0236760/BolI0249360/BolI0268890/BolI0289820/BolI0315230/BolI0332760/BolI0335440/BolI0380330/BolI0380340/BolI0380540/BolI0380550/BolI0411710/BolI0428120/BolI0445700/BolI0474310/BolI0492700/BolI0547700/BolC1t05199/BolC1t05761/BolC3t16338/BolC3t16847/BolC3t19857/BolC3t19858/BolC3t20583/Bol…	75
CC	GO:0031090	organelle membrane	317/1316	405/2011	2.97687e-10	1.98458e-08	1.14897e-08	BolI0003530/BolI0003720/BolI0021540/BolI0029490/BolI0032380/BolI0047270/BolI0052360/BolI0059190/BolI0088090/BolI0098330/BolI0105050/BolI0110320/BolI0112580/BolI0127160/BolI0128400/BolI0131540/BolI0131570/BolI0135900/BolI0136360/BolI0136390/BolI0141970/BolI0149550/BolI0150250/BolI0150360/BolI0155350/BolI0165400/BolI0167660/BolI0169030/BolI0173110/BolI0185850/BolI0196820/BolI0215120/BolI0232910/Bol…	317
CC	GO:0031969	chloroplast membrane	68/1316	71/2011	4.57884e-10	2.28942e-08	1.32545e-08	BolI0003530/BolI0112580/BolI0165400/BolI0185850/BolI0420960/BolI0513950/BolI0516440/BolI0550620/BolI0551250/BolI0551890/BolI0552000/BolI0552910/BolI0553350/BolI0553430/BolI0554040/BolI0554120/BolI0555570/BolI0555650/BolI0555950/BolI0556160/BolI0556600/BolI0558240/BolI0558470/BolI0558600/BolI0558730/BolI0558870/BolI0559760/BolI0560370/BolI0560760/BolI0561310/BolI0561530/BolI0561950/BolI0561970/Bol…	68
CC	GO:0005794	Golgi apparatus	148/1316	174/2011	1.27871e-09	5.11482e-08	2.96121e-08	BolI0006740/BolI0029490/BolI0046070/BolI0046190/BolI0046290/BolI0047270/BolI0051550/BolI0061680/BolI0068700/BolI0071340/BolI0100440/BolI0100450/BolI0107350/BolI0118090/BolI0120720/BolI0128400/BolI0131540/BolI0131570/BolI0149550/BolI0153370/BolI0155350/BolI0169030/BolI0173110/BolI0215120/BolI0226350/BolI0239850/BolI0245060/BolI0248470/BolI0248480/BolI0249360/BolI0265990/BolI0267320/BolI0276050/Bol…	148
CC	GO:0042170	plastid membrane	80/1316	87/2011	4.1429e-09	1.38097e-07	7.99507e-08	BolI0003530/BolI0112580/BolI0165400/BolI0185850/BolI0380330/BolI0380340/BolI0420960/BolI0489310/BolI0492700/BolI0513950/BolI0516440/BolI0550620/BolI0551250/BolI0551890/BolI0552000/BolI0552910/BolI0553350/BolI0553430/BolI0554040/BolI0554120/BolI0555570/BolI0555650/BolI0555950/BolI0556160/BolI0556600/BolI0558240/BolI0558470/BolI0558600/BolI0558730/BolI0558870/BolI0559760/BolI0560370/BolI0560760/Bol…	80
CC	GO:0009528	plastid inner membrane	57/1316	60/2011	3.50149e-08	8.75372e-07	5.06794e-07	BolI0112580/BolI0513950/BolI0516440/BolI0550620/BolI0551250/BolI0551890/BolI0552000/BolI0552910/BolI0553350/BolI0553430/BolI0554040/BolI0554120/BolI0555570/BolI0555650/BolI0555950/BolI0556160/BolI0556600/BolI0558240/BolI0558470/BolI0558600/BolI0558730/BolI0558870/BolI0559760/BolI0560370/BolI0560760/BolI0561310/BolI0561530/BolI0561950/BolI0561970/BolI0562160/BolI0570700/BolI0570720/BolI0571580/Bol…	57
CC	GO:0009706	chloroplast inner membrane	57/1316	60/2011	3.50149e-08	8.75372e-07	5.06794e-07	BolI0112580/BolI0513950/BolI0516440/BolI0550620/BolI0551250/BolI0551890/BolI0552000/BolI0552910/BolI0553350/BolI0553430/BolI0554040/BolI0554120/BolI0555570/BolI0555650/BolI0555950/BolI0556160/BolI0556600/BolI0558240/BolI0558470/BolI0558600/BolI0558730/BolI0558870/BolI0559760/BolI0560370/BolI0560760/BolI0561310/BolI0561530/BolI0561950/BolI0561970/BolI0562160/BolI0570700/BolI0570720/BolI0571580/Bol…	57
CC	GO:0012506	vesicle membrane	36/1316	36/2011	1.98352e-07	3.96705e-06	2.29671e-06	BolI0021540/BolI0059190/BolI0105050/BolI0110320/BolI0169030/BolI0281010/BolI0368030/BolI0395740/BolI0440240/BolI0449420/BolI0508890/BolC1t01696/BolC1t02210/BolC2t11200/BolC2t12325/BolC3t20344/BolC5t31164/BolC7t40595/BolC7t43877/BolC7t45994/BolC8t48669/BolC8t49632/BolC9t55957/BolC9t56114/BolK_1g22840/BolK_2g56780/BolK_2g62020/BolK_3g59900/BolK_3g79280/BolK_5g23150/BolK_7g00390/BolK_7g33990/BolK_8g…	36
CC	GO:0030659	cytoplasmic vesicle membrane	36/1316	36/2011	1.98352e-07	3.96705e-06	2.29671e-06	BolI0021540/BolI0059190/BolI0105050/BolI0110320/BolI0169030/BolI0281010/BolI0368030/BolI0395740/BolI0440240/BolI0449420/BolI0508890/BolC1t01696/BolC1t02210/BolC2t11200/BolC2t12325/BolC3t20344/BolC5t31164/BolC7t40595/BolC7t43877/BolC7t45994/BolC8t48669/BolC8t49632/BolC9t55957/BolC9t56114/BolK_1g22840/BolK_2g56780/BolK_2g62020/BolK_3g59900/BolK_3g79280/BolK_5g23150/BolK_7g00390/BolK_7g33990/BolK_8g…	36
CC	GO:0035770	ribonucleoprotein granule	33/1316	33/2011	7.27434e-07	1.21239e-05	7.0191e-06	BolI0148670/BolI0195650/BolI0259950/BolI0268960/BolI0268970/BolI0324970/BolI0464210/BolI0478800/BolI0478810/BolI0479050/BolI0482080/BolC3t16184/BolC3t21515/BolC4t28684/BolC5t29886/BolC5t33702/BolC6t36058/BolC8t51193/BolC8t52646/BolC8t52648/BolC9t52986/BolK_0g02140/BolK_0g03730/BolK_3g38430/BolK_3g91110/BolK_4g70800/BolK_5g09900/BolK_5g48190/BolK_6g09160/BolK_6g27050/BolK_8g44860/BolK_8g59490/BolK…	33
CC	GO:0036464	cytoplasmic ribonucleoprotein granule	33/1316	33/2011	7.27434e-07	1.21239e-05	7.0191e-06	BolI0148670/BolI0195650/BolI0259950/BolI0268960/BolI0268970/BolI0324970/BolI0464210/BolI0478800/BolI0478810/BolI0479050/BolI0482080/BolC3t16184/BolC3t21515/BolC4t28684/BolC5t29886/BolC5t33702/BolC6t36058/BolC8t51193/BolC8t52646/BolC8t52648/BolC9t52986/BolK_0g02140/BolK_0g03730/BolK_3g38430/BolK_3g91110/BolK_4g70800/BolK_5g09900/BolK_5g48190/BolK_6g09160/BolK_6g27050/BolK_8g44860/BolK_8g59490/BolK…	33
CC	GO:0030312	external encapsulating structure	209/1316	269/2011	2.07461e-06	3.1917e-05	1.84783e-05	BolI0009660/BolI0013380/BolI0013400/BolI0013410/BolI0020540/BolI0027290/BolI0047270/BolI0052360/BolI0061570/BolI0061680/BolI0074550/BolI0098330/BolI0120360/BolI0120720/BolI0126660/BolI0130580/BolI0131540/BolI0131570/BolI0136360/BolI0136390/BolI0149550/BolI0150250/BolI0155350/BolI0159050/BolI0181870/BolI0188000/BolI0193290/BolI0203300/BolI0215120/BolI0220610/BolI0245610/BolI0245620/BolI0248470/Bol…	209
CC	GO:0005576	extracellular region	112/1316	135/2011	2.5117e-06	3.58815e-05	2.07735e-05	BolI0013380/BolI0013400/BolI0013410/BolI0029490/BolI0040740/BolI0047270/BolI0052360/BolI0066120/BolI0150250/BolI0155350/BolI0173110/BolI0181860/BolI0181870/BolI0188000/BolI0225810/BolI0236760/BolI0245610/BolI0245620/BolI0249360/BolI0268890/BolI0289820/BolI0315230/BolI0332760/BolI0335440/BolI0344250/BolI0359320/BolI0359660/BolI0380330/BolI0380340/BolI0380540/BolI0380550/BolI0411710/BolI0428120/Bol…	112
CC	GO:0098588	bounding membrane of organelle	193/1316	247/2011	2.72677e-06	3.6357e-05	2.10488e-05	BolI0003530/BolI0021540/BolI0029490/BolI0047270/BolI0052360/BolI0059190/BolI0088090/BolI0098330/BolI0105050/BolI0110320/BolI0127160/BolI0128400/BolI0131540/BolI0131570/BolI0136360/BolI0136390/BolI0141970/BolI0149550/BolI0150250/BolI0150360/BolI0155350/BolI0165400/BolI0169030/BolI0173110/BolI0185850/BolI0215120/BolI0232910/BolI0248470/BolI0248480/BolI0249360/BolI0254970/BolI0254980/BolI0263850/Bol…	193
CC	GO:0005618	cell wall	206/1316	266/2011	3.83187e-06	4.78984e-05	2.77307e-05	BolI0009660/BolI0013380/BolI0013400/BolI0013410/BolI0020540/BolI0027290/BolI0047270/BolI0052360/BolI0061570/BolI0061680/BolI0074550/BolI0098330/BolI0120360/BolI0120720/BolI0126660/BolI0130580/BolI0131540/BolI0131570/BolI0136360/BolI0136390/BolI0149550/BolI0150250/BolI0155350/BolI0159050/BolI0181870/BolI0188000/BolI0193290/BolI0203300/BolI0215120/BolI0220610/BolI0245610/BolI0245620/BolI0248470/Bol…	206
CC	GO:0010494	cytoplasmic stress granule	27/1316	27/2011	9.71182e-06	0.000110898	6.42039e-05	BolI0148670/BolI0195650/BolI0259950/BolI0268960/BolI0268970/BolI0324970/BolI0464210/BolI0479050/BolI0482080/BolC3t16184/BolC3t21515/BolC4t28684/BolC5t29886/BolC5t33702/BolC6t36058/BolC8t51193/BolC9t52986/BolK_0g02140/BolK_0g03730/BolK_3g38430/BolK_3g91110/BolK_4g70800/BolK_5g09900/BolK_5g48190/BolK_6g09160/BolK_6g27050/BolK_8g44860	27
CC	GO:0019866	organelle inner membrane	101/1316	122/2011	9.98078e-06	0.000110898	6.42039e-05	BolI0032380/BolI0112580/BolI0135900/BolI0167660/BolI0196820/BolI0254590/BolI0298090/BolI0331080/BolI0365680/BolI0449530/BolI0449540/BolI0469120/BolI0480210/BolI0491520/BolI0513950/BolI0516440/BolI0550620/BolI0551250/BolI0551890/BolI0552000/BolI0552910/BolI0553350/BolI0553430/BolI0554040/BolI0554120/BolI0555570/BolI0555650/BolI0555950/BolI0556160/BolI0556600/BolI0558240/BolI0558470/BolI0558600/Bol…	101
CC	GO:0009505	plant-type cell wall	80/1316	94/2011	1.10241e-05	0.000116043	6.71827e-05	BolI0020540/BolI0131540/BolI0131570/BolI0136360/BolI0136390/BolI0159050/BolI0188000/BolI0215120/BolI0220610/BolI0245610/BolI0245620/BolI0248470/BolI0248480/BolI0254970/BolI0254980/BolI0261350/BolI0261360/BolI0344250/BolI0359320/BolI0372410/BolI0411710/BolI0415260/BolI0426170/BolI0426180/BolI0479480/BolI0479510/BolI0479520/BolI0479530/BolC2t09332/BolC3t14389/BolC3t14391/BolC3t14903/BolC3t14905/Bol…	80
CC	GO:0000932	P-body	26/1316	26/2011	1.49442e-05	0.000149442	8.65188e-05	BolI0148670/BolI0259950/BolI0268960/BolI0268970/BolI0464210/BolI0478800/BolI0478810/BolI0479050/BolI0482080/BolC3t16184/BolC4t28684/BolC5t29886/BolC5t33702/BolC8t51193/BolC8t52646/BolC8t52648/BolC9t52986/BolK_0g03730/BolK_3g38430/BolK_4g70800/BolK_5g09900/BolK_5g48190/BolK_6g27050/BolK_8g44860/BolK_8g59490/BolK_8g59500	26
CC	GO:0031410	cytoplasmic vesicle	108/1316	133/2011	2.78519e-05	0.000253199	0.000146589	BolI0006740/BolI0021540/BolI0029490/BolI0033520/BolI0050170/BolI0051550/BolI0059190/BolI0105050/BolI0110320/BolI0114940/BolI0118090/BolI0152660/BolI0169030/BolI0173110/BolI0220500/BolI0239850/BolI0245060/BolI0276050/BolI0280840/BolI0281010/BolI0311810/BolI0313940/BolI0366420/BolI0368030/BolI0395740/BolI0419640/BolI0425880/BolI0432820/BolI0440240/BolI0449420/BolI0449500/BolI0451950/BolI0466630/Bol…	108
CC	GO:0097708	intracellular vesicle	108/1316	133/2011	2.78519e-05	0.000253199	0.000146589	BolI0006740/BolI0021540/BolI0029490/BolI0033520/BolI0050170/BolI0051550/BolI0059190/BolI0105050/BolI0110320/BolI0114940/BolI0118090/BolI0152660/BolI0169030/BolI0173110/BolI0220500/BolI0239850/BolI0245060/BolI0276050/BolI0280840/BolI0281010/BolI0311810/BolI0313940/BolI0366420/BolI0368030/BolI0395740/BolI0419640/BolI0425880/BolI0432820/BolI0440240/BolI0449420/BolI0449500/BolI0451950/BolI0466630/Bol…	108
CC	GO:0010008	endosome membrane	23/1316	23/2011	5.43598e-05	0.000470465	0.000272375	BolI0021540/BolI0059190/BolI0105050/BolI0110320/BolI0368030/BolI0440240/BolI0449420/BolC1t02210/BolC2t12325/BolC3t20344/BolC7t40595/BolC7t45994/BolC8t48669/BolC8t49632/BolC9t56114/BolK_1g22840/BolK_2g56780/BolK_2g62020/BolK_3g79280/BolK_7g00390/BolK_8g18970/BolK_8g28690/BolK_9g30780	23
CC	GO:0005783	endoplasmic reticulum	113/1316	141/2011	5.64558e-05	0.000470465	0.000272375	BolI0003720/BolI0030790/BolI0046070/BolI0046190/BolI0046290/BolI0088090/BolI0097550/BolI0112760/BolI0131540/BolI0131570/BolI0215120/BolI0225150/BolI0248470/BolI0248480/BolI0267320/BolI0268960/BolI0268970/BolI0276050/BolI0281010/BolI0341650/BolI0363070/BolI0364180/BolI0371410/BolI0395740/BolI0399030/BolI0444390/BolI0449500/BolI0463800/BolI0478990/BolI0479050/BolI0481000/BolI0484450/BolI0485240/Bol…	113
CC	GO:0031984	organelle subcompartment	108/1316	135/2011	9.64521e-05	0.000771617	0.000446726	BolI0003720/BolI0006740/BolI0029490/BolI0051550/BolI0088090/BolI0118090/BolI0128400/BolI0149550/BolI0173110/BolI0181870/BolI0239850/BolI0245060/BolI0276050/BolI0280840/BolI0288120/BolI0313940/BolI0316670/BolI0341650/BolI0363070/BolI0371410/BolI0380330/BolI0380340/BolI0380540/BolI0395740/BolI0449500/BolI0451950/BolI0466630/BolI0478990/BolI0489310/BolI0492700/BolI0494230/BolI0508890/BolI0528870/Bol…	108
CC	GO:0009526	plastid envelope	90/1316	112/2011	0.000285157	0.00219352	0.00126993	BolI0003530/BolI0112580/BolI0165400/BolI0185850/BolI0327940/BolI0336360/BolI0380330/BolI0380340/BolI0420960/BolI0459970/BolI0489310/BolI0492700/BolI0513950/BolI0516440/BolI0550620/BolI0551250/BolI0551890/BolI0552000/BolI0552910/BolI0553350/BolI0553430/BolI0554040/BolI0554120/BolI0555570/BolI0555650/BolI0555950/BolI0556160/BolI0556600/BolI0558240/BolI0558470/BolI0558600/BolI0558730/BolI0558870/Bol…	90
CC	GO:0098791	Golgi apparatus subcompartment	53/1316	62/2011	0.000296985	0.00219989	0.00127362	BolI0006740/BolI0029490/BolI0051550/BolI0118090/BolI0128400/BolI0149550/BolI0173110/BolI0239850/BolI0245060/BolI0276050/BolI0280840/BolI0288120/BolI0313940/BolI0316670/BolI0449500/BolI0451950/BolI0466630/BolI0540200/BolC1t00655/BolC1t03078/BolC1t05677/BolC1t05916/BolC3t13073/BolC3t14066/BolC3t18851/BolC4t26520/BolC5t30585/BolC5t31145/BolC5t31970/BolC5t34810/BolC5t35097/BolC8t49641/BolC8t49911/Bol…	53
CC	GO:0005774	vacuolar membrane	146/1316	191/2011	0.000384311	0.00274508	0.00158925	BolI0021540/BolI0047270/BolI0052360/BolI0088090/BolI0098330/BolI0127160/BolI0131540/BolI0131570/BolI0136360/BolI0136390/BolI0141970/BolI0149550/BolI0150250/BolI0155350/BolI0215120/BolI0232910/BolI0248470/BolI0248480/BolI0249360/BolI0254970/BolI0254980/BolI0263850/BolI0263860/BolI0265990/BolI0268890/BolI0298090/BolI0304920/BolI0315230/BolI0316670/BolI0327940/BolI0341650/BolI0363070/BolI0365680/Bol…	146
CC	GO:0005684	U2-type spliceosomal complex	17/1316	17/2011	0.000714045	0.00462554	0.00267795	BolI0013450/BolI0154100/BolI0205530/BolI0249310/BolI0471960/BolC1t01360/BolC4t22470/BolC4t27552/BolC7t45629/BolC8t51957/BolK_1g14190/BolK_3g44090/BolK_4g09650/BolK_4g59130/BolK_5g38570/BolK_6g37110/BolK_8g52780	17
CC	GO:0031967	organelle envelope	175/1316	234/2011	0.000716959	0.00462554	0.00267795	BolI0003530/BolI0032380/BolI0052360/BolI0059190/BolI0097550/BolI0105050/BolI0110320/BolI0112580/BolI0135900/BolI0150250/BolI0165400/BolI0167660/BolI0185850/BolI0196820/BolI0254590/BolI0268890/BolI0268960/BolI0268970/BolI0298090/BolI0315230/BolI0327940/BolI0331080/BolI0336360/BolI0365680/BolI0380330/BolI0380340/BolI0419640/BolI0420960/BolI0445700/BolI0449530/BolI0449540/BolI0459970/BolI0469120/Bol…	175
CC	GO:0031975	envelope	175/1316	234/2011	0.000716959	0.00462554	0.00267795	BolI0003530/BolI0032380/BolI0052360/BolI0059190/BolI0097550/BolI0105050/BolI0110320/BolI0112580/BolI0135900/BolI0150250/BolI0165400/BolI0167660/BolI0185850/BolI0196820/BolI0254590/BolI0268890/BolI0268960/BolI0268970/BolI0298090/BolI0315230/BolI0327940/BolI0331080/BolI0336360/BolI0365680/BolI0380330/BolI0380340/BolI0419640/BolI0420960/BolI0445700/BolI0449530/BolI0449540/BolI0459970/BolI0469120/Bol…	175
CC	GO:0009941	chloroplast envelope	85/1316	107/2011	0.00086603	0.00541269	0.00313366	BolI0003530/BolI0112580/BolI0165400/BolI0185850/BolI0327940/BolI0336360/BolI0380330/BolI0380340/BolI0420960/BolI0459970/BolI0492700/BolI0513950/BolI0516440/BolI0550620/BolI0551250/BolI0551890/BolI0552000/BolI0552910/BolI0553350/BolI0553430/BolI0554040/BolI0554120/BolI0555570/BolI0555650/BolI0555950/BolI0556160/BolI0556600/BolI0558240/BolI0558470/BolI0558600/BolI0558730/BolI0558870/BolI0559760/Bol…	85
CC	GO:0005773	vacuole	175/1316	235/2011	0.00103026	0.00624398	0.00361493	BolI0021540/BolI0033520/BolI0047270/BolI0052360/BolI0088090/BolI0098330/BolI0127160/BolI0131540/BolI0131570/BolI0136360/BolI0136390/BolI0141970/BolI0149550/BolI0150250/BolI0155350/BolI0188000/BolI0195650/BolI0215120/BolI0220500/BolI0232910/BolI0248470/BolI0248480/BolI0249360/BolI0254970/BolI0254980/BolI0263850/BolI0263860/BolI0265990/BolI0266860/BolI0268890/BolI0298090/BolI0304920/BolI0315230/Bol…	175
CC	GO:0000323	lytic vacuole	16/1316	16/2011	0.00109579	0.00644579	0.00373178	BolI0195650/BolI0324970/BolI0395740/BolI0508890/BolC1t01591/BolC2t11200/BolC3t21515/BolC6t36058/BolC7t43877/BolC9t55957/BolK_1g16600/BolK_3g91110/BolK_6g09160/BolK_6g11330/BolK_7g33990/BolK_9g29100	16
CC	GO:0030054	cell junction	241/1316	332/2011	0.00146839	0.00781934	0.00452699	BolI0009660/BolI0013630/BolI0020540/BolI0021540/BolI0022170/BolI0027290/BolI0033520/BolI0039650/BolI0050170/BolI0052360/BolI0071340/BolI0074550/BolI0079260/BolI0079280/BolI0114940/BolI0130580/BolI0131540/BolI0131570/BolI0148640/BolI0150250/BolI0152660/BolI0153370/BolI0159050/BolI0160630/BolI0163360/BolI0188000/BolI0193290/BolI0215120/BolI0220500/BolI0220610/BolI0225810/BolI0232910/BolI0242570/Bol…	241
CC	GO:0009507	chloroplast	249/1316	344/2011	0.0015927	0.00781934	0.00452699	BolI0003050/BolI0003530/BolI0004580/BolI0009660/BolI0013450/BolI0052360/BolI0064910/BolI0070980/BolI0080840/BolI0098330/BolI0112580/BolI0112590/BolI0112670/BolI0123760/BolI0128280/BolI0149320/BolI0150250/BolI0165400/BolI0181870/BolI0185850/BolI0193290/BolI0203300/BolI0249310/BolI0249360/BolI0259590/BolI0268890/BolI0315230/BolI0316870/BolI0327940/BolI0336360/BolI0339520/BolI0365680/BolI0380330/Bol…	249
CC	GO:0009536	plastid	249/1316	344/2011	0.0015927	0.00781934	0.00452699	BolI0003050/BolI0003530/BolI0004580/BolI0009660/BolI0013450/BolI0052360/BolI0064910/BolI0070980/BolI0080840/BolI0098330/BolI0112580/BolI0112590/BolI0112670/BolI0123760/BolI0128280/BolI0149320/BolI0150250/BolI0165400/BolI0181870/BolI0185850/BolI0193290/BolI0203300/BolI0249310/BolI0249360/BolI0259590/BolI0268890/BolI0315230/BolI0316870/BolI0327940/BolI0336360/BolI0339520/BolI0365680/BolI0380330/Bol…	249
CC	GO:0005736	RNA polymerase I complex	15/1316	15/2011	0.00168116	0.00781934	0.00452699	BolI0161660/BolI0257150/BolI0295350/BolI0460990/BolI0461570/BolC3t17514/BolC4t28395/BolC5t32846/BolC8t50856/BolC8t50924/BolK_3g51990/BolK_4g67640/BolK_5g40040/BolK_8g41140/BolK_8g41730	15
CC	GO:0005770	late endosome	15/1316	15/2011	0.00168116	0.00781934	0.00452699	BolI0059190/BolI0105050/BolI0110320/BolI0449420/BolC2t07263/BolC2t12325/BolC3t20344/BolC7t41739/BolC8t47668/BolC8t49632/BolK_2g56780/BolK_2g62020/BolK_3g79280/BolK_8g28690/BolK_9g44980	15
CC	GO:0005795	Golgi stack	15/1316	15/2011	0.00168116	0.00781934	0.00452699	BolI0029490/BolI0128400/BolI0149550/BolI0173110/BolI0316670/BolC1t03078/BolC1t05916/BolC3t14066/BolC3t18851/BolC5t35097/BolK_1g58920/BolK_3g16180/BolK_3g39390/BolK_3g64570/BolK_5g62490	15
CC	GO:0005798	Golgi-associated vesicle	15/1316	15/2011	0.00168116	0.00781934	0.00452699	BolI0114940/BolI0169030/BolI0281010/BolI0395740/BolI0508890/BolC1t01696/BolC2t11200/BolC5t31164/BolC7t43877/BolC9t55957/BolK_3g02620/BolK_3g59900/BolK_5g23150/BolK_7g33990/BolK_9g29100	15
CC	GO:0031985	Golgi cisterna	15/1316	15/2011	0.00168116	0.00781934	0.00452699	BolI0029490/BolI0128400/BolI0149550/BolI0173110/BolI0316670/BolC1t03078/BolC1t05916/BolC3t14066/BolC3t18851/BolC5t35097/BolK_1g58920/BolK_3g16180/BolK_3g39390/BolK_3g64570/BolK_5g62490	15
CC	GO:0034708	methyltransferase complex	15/1316	15/2011	0.00168116	0.00781934	0.00452699	BolI0208590/BolI0209290/BolI0537200/BolI0548140/BolI0548150/BolC3t15610/BolC4t22806/BolC4t22882/BolC9t59091/BolC9t60186/BolK_4g12320/BolK_4g12990/BolK_9g59620/BolK_9g70980/BolK_9g70990	15
CC	GO:0071013	catalytic step 2 spliceosome	23/1316	25/2011	0.00232342	0.010561	0.00611425	BolI0013450/BolI0088110/BolI0154100/BolI0205530/BolI0249310/BolI0363100/BolI0471960/BolC1t01360/BolC2t09739/BolC4t22470/BolC4t27552/BolC6t40417/BolC7t45629/BolC8t51957/BolK_0g00410/BolK_1g14190/BolK_2g37020/BolK_3g44090/BolK_4g09650/BolK_4g59130/BolK_5g38570/BolK_6g37110/BolK_8g52780	23
CC	GO:0005929	cilium	14/1316	14/2011	0.00257855	0.010744	0.00622019	BolI0013630/BolI0422500/BolI0512130/BolI0533240/BolI0533310/BolC1t01378/BolC3t20106/BolC6t37230/BolC7t46692/BolC9t58670/BolC9t58677/BolC9t58682/BolK_4g32370/BolK_7g62580	14
CC	GO:0019898	extrinsic component of membrane	14/1316	14/2011	0.00257855	0.010744	0.00622019	BolI0059190/BolI0105050/BolI0110320/BolI0276260/BolI0386840/BolC2t12325/BolC3t20344/BolC5t30605/BolC7t42843/BolK_2g56780/BolK_2g62020/BolK_3g79280/BolK_5g17640/BolK_7g24190	14
CC	GO:0043296	apical junction complex	14/1316	14/2011	0.00257855	0.010744	0.00622019	BolI0013630/BolI0021540/BolI0440240/BolI0533240/BolI0533310/BolC1t01378/BolC1t02210/BolC7t45994/BolC8t48669/BolC9t58670/BolC9t58677/BolC9t58682/BolK_1g22840/BolK_8g18970	14
CC	GO:0071011	precatalytic spliceosome	14/1316	14/2011	0.00257855	0.010744	0.00622019	BolI0013450/BolI0154100/BolI0205530/BolI0249310/BolC1t01360/BolC4t22470/BolC4t27552/BolC7t45629/BolK_1g14190/BolK_3g44090/BolK_4g09650/BolK_4g59130/BolK_5g38570/BolK_6g37110	14
CC	GO:0031982	vesicle	108/1316	142/2011	0.00315954	0.0128961	0.00746614	BolI0006740/BolI0021540/BolI0029490/BolI0033520/BolI0050170/BolI0051550/BolI0059190/BolI0105050/BolI0110320/BolI0114940/BolI0118090/BolI0152660/BolI0169030/BolI0173110/BolI0220500/BolI0239850/BolI0245060/BolI0276050/BolI0280840/BolI0281010/BolI0311810/BolI0313940/BolI0366420/BolI0368030/BolI0395740/BolI0419640/BolI0425880/BolI0432820/BolI0440240/BolI0449420/BolI0449500/BolI0451950/BolI0466630/Bol…	108
CC	GO:0005744	TIM23 mitochondrial import inner membrane translocase complex	13/1316	13/2011	0.00395391	0.0145891	0.00844629	BolI0196820/BolI0331080/BolI0449530/BolI0449540/BolC3t21627/BolC6t36829/BolC8t49643/BolC8t49644/BolK_3g92330/BolK_6g16300/BolK_6g25650/BolK_8g28830/BolK_8g28840	13
CC	GO:0005764	lysosome	13/1316	13/2011	0.00395391	0.0145891	0.00844629	BolI0195650/BolI0324970/BolI0395740/BolI0508890/BolC2t11200/BolC3t21515/BolC6t36058/BolC7t43877/BolC9t55957/BolK_3g91110/BolK_6g09160/BolK_7g33990/BolK_9g29100	13
CC	GO:0009504	cell plate	13/1316	13/2011	0.00395391	0.0145891	0.00844629	BolI0033520/BolI0220500/BolI0366420/BolI0425880/BolI0479750/BolC1t03594/BolC4t24188/BolC5t29074/BolC8t46954/BolK_1g36450/BolK_4g26160/BolK_8g00240/BolK_8g60380	13
CC	GO:0030139	endocytic vesicle	13/1316	13/2011	0.00395391	0.0145891	0.00844629	BolI0021540/BolI0033520/BolI0220500/BolI0440240/BolC1t02210/BolC1t03594/BolC4t24188/BolC7t45994/BolC8t48669/BolK_1g22840/BolK_1g36450/BolK_4g26160/BolK_8g18970	13
CC	GO:0005777	peroxisome	25/1316	28/2011	0.00401199	0.0145891	0.00844629	BolI0052360/BolI0150250/BolI0150360/BolI0268890/BolI0315230/BolI0410510/BolI0445700/BolI0474310/BolC1t05761/BolC2t07650/BolC3t16338/BolC3t16350/BolC5t29878/BolC5t34952/BolC7t45466/BolC8t49239/BolC8t52193/BolK_1g57490/BolK_3g40120/BolK_3g40230/BolK_5g09830/BolK_5g60950/BolK_7g49980/BolK_8g24860/BolK_8g55220	25
CC	GO:0042579	microbody	25/1316	28/2011	0.00401199	0.0145891	0.00844629	BolI0052360/BolI0150250/BolI0150360/BolI0268890/BolI0315230/BolI0410510/BolI0445700/BolI0474310/BolC1t05761/BolC2t07650/BolC3t16338/BolC3t16350/BolC5t29878/BolC5t34952/BolC7t45466/BolC8t49239/BolC8t52193/BolK_1g57490/BolK_3g40120/BolK_3g40230/BolK_5g09830/BolK_5g60950/BolK_7g49980/BolK_8g24860/BolK_8g55220	25
CC	GO:0005911	cell-cell junction	232/1316	323/2011	0.00466706	0.0163756	0.00948064	BolI0009660/BolI0013630/BolI0020540/BolI0021540/BolI0022170/BolI0027290/BolI0033520/BolI0039650/BolI0052360/BolI0071340/BolI0074550/BolI0079260/BolI0079280/BolI0114940/BolI0130580/BolI0131540/BolI0131570/BolI0148640/BolI0150250/BolI0153370/BolI0159050/BolI0160630/BolI0163360/BolI0188000/BolI0193290/BolI0215120/BolI0220500/BolI0220610/BolI0225810/BolI0232910/BolI0242570/BolI0248470/BolI0248480/Bol…	232
CC	GO:0070161	anchoring junction	232/1316	323/2011	0.00466706	0.0163756	0.00948064	BolI0009660/BolI0013630/BolI0020540/BolI0021540/BolI0022170/BolI0027290/BolI0033520/BolI0039650/BolI0052360/BolI0071340/BolI0074550/BolI0079260/BolI0079280/BolI0114940/BolI0130580/BolI0131540/BolI0131570/BolI0148640/BolI0150250/BolI0153370/BolI0159050/BolI0160630/BolI0163360/BolI0188000/BolI0193290/BolI0215120/BolI0220500/BolI0220610/BolI0225810/BolI0232910/BolI0242570/BolI0248470/BolI0248480/Bol…	232
CC	GO:0009506	plasmodesma	218/1316	303/2011	0.00541435	0.0183537	0.0106258	BolI0009660/BolI0020540/BolI0022170/BolI0027290/BolI0033520/BolI0039650/BolI0052360/BolI0071340/BolI0074550/BolI0079260/BolI0079280/BolI0114940/BolI0130580/BolI0131540/BolI0131570/BolI0148640/BolI0150250/BolI0153370/BolI0159050/BolI0160630/BolI0163360/BolI0188000/BolI0193290/BolI0215120/BolI0220500/BolI0220610/BolI0225810/BolI0232910/BolI0242570/BolI0248470/BolI0248480/BolI0249360/BolI0261350/Bol…	218
CC	GO:0055044	symplast	218/1316	303/2011	0.00541435	0.0183537	0.0106258	BolI0009660/BolI0020540/BolI0022170/BolI0027290/BolI0033520/BolI0039650/BolI0052360/BolI0071340/BolI0074550/BolI0079260/BolI0079280/BolI0114940/BolI0130580/BolI0131540/BolI0131570/BolI0148640/BolI0150250/BolI0153370/BolI0159050/BolI0160630/BolI0163360/BolI0188000/BolI0193290/BolI0215120/BolI0220500/BolI0220610/BolI0225810/BolI0232910/BolI0242570/BolI0248470/BolI0248480/BolI0249360/BolI0261350/Bol…	218
CC	GO:0005666	RNA polymerase III complex	12/1316	12/2011	0.00606125	0.0192421	0.0111401	BolI0161660/BolI0257150/BolI0295350/BolI0460990/BolC3t17514/BolC4t28395/BolC5t32846/BolC8t50856/BolK_3g51990/BolK_4g67640/BolK_5g40040/BolK_8g41140	12
CC	GO:0097730	non-motile cilium	12/1316	12/2011	0.00606125	0.0192421	0.0111401	BolI0013630/BolI0422500/BolI0533240/BolI0533310/BolC1t01378/BolC3t20106/BolC6t37230/BolC7t46692/BolC9t58670/BolC9t58677/BolC9t58682/BolK_7g62580	12
CC	GO:0097731	9+0 non-motile cilium	12/1316	12/2011	0.00606125	0.0192421	0.0111401	BolI0013630/BolI0422500/BolI0533240/BolI0533310/BolC1t01378/BolC3t20106/BolC6t37230/BolC7t46692/BolC9t58670/BolC9t58677/BolC9t58682/BolK_7g62580	12
CC	GO:0097733	photoreceptor cell cilium	12/1316	12/2011	0.00606125	0.0192421	0.0111401	BolI0013630/BolI0422500/BolI0533240/BolI0533310/BolC1t01378/BolC3t20106/BolC6t37230/BolC7t46692/BolC9t58670/BolC9t58677/BolC9t58682/BolK_7g62580	12
CC	GO:0000139	Golgi membrane	11/1316	11/2011	0.00928927	0.0268766	0.0155602	BolI0029490/BolI0128400/BolI0173110/BolI0288120/BolC1t03078/BolC3t14066/BolC3t18851/BolC5t31970/BolK_3g16180/BolK_3g64570/BolK_5g35150	11
CC	GO:0009527	plastid outer membrane	11/1316	11/2011	0.00928927	0.0268766	0.0155602	BolI0003530/BolI0165400/BolI0185850/BolI0420960/BolC1t00335/BolC3t17961/BolC3t20310/BolK_1g03800/BolK_3g55990/BolK_3g79740/BolK_7g61080	11
CC	GO:0009707	chloroplast outer membrane	11/1316	11/2011	0.00928927	0.0268766	0.0155602	BolI0003530/BolI0165400/BolI0185850/BolI0420960/BolC1t00335/BolC3t17961/BolC3t20310/BolK_1g03800/BolK_3g55990/BolK_3g79740/BolK_7g61080	11
CC	GO:0016469	proton-transporting two-sector ATPase complex	11/1316	11/2011	0.00928927	0.0268766	0.0155602	BolI0021540/BolI0440240/BolI0469120/BolC1t02210/BolC1t03453/BolC7t45994/BolC8t48669/BolC8t51682/BolK_1g22840/BolK_8g18970/BolK_8g49860	11
CC	GO:0032391	photoreceptor connecting cilium	11/1316	11/2011	0.00928927	0.0268766	0.0155602	BolI0013630/BolI0422500/BolI0533240/BolI0533310/BolC1t01378/BolC3t20106/BolC7t46692/BolC9t58670/BolC9t58677/BolC9t58682/BolK_7g62580	11
CC	GO:0035869	ciliary transition zone	11/1316	11/2011	0.00928927	0.0268766	0.0155602	BolI0013630/BolI0422500/BolI0533240/BolI0533310/BolC1t01378/BolC3t20106/BolC7t46692/BolC9t58670/BolC9t58677/BolC9t58682/BolK_7g62580	11
CC	GO:0005802	trans-Golgi network	40/1316	49/2011	0.00940682	0.0268766	0.0155602	BolI0006740/BolI0029490/BolI0051550/BolI0118090/BolI0173110/BolI0239850/BolI0245060/BolI0276050/BolI0280840/BolI0313940/BolI0449500/BolI0451950/BolI0466630/BolI0540200/BolC1t00655/BolC1t03078/BolC1t05677/BolC3t13073/BolC3t18851/BolC4t26520/BolC5t30585/BolC5t31145/BolC5t34810/BolC8t49641/BolC8t49911/BolC8t51434/BolC9t59388/BolK_0g02140/BolK_1g07150/BolK_1g56590/BolK_3g05970/BolK_3g64570/BolK_4g545…	40
CC	GO:0005789	endoplasmic reticulum membrane	37/1316	45/2011	0.00999041	0.027371	0.0158464	BolI0003720/BolI0088090/BolI0341650/BolI0363070/BolI0371410/BolI0395740/BolI0478990/BolI0494230/BolI0508890/BolI0528870/BolC1t00356/BolC1t01591/BolC2t09735/BolC2t11200/BolC6t38088/BolC6t40414/BolC7t40978/BolC7t43381/BolC7t43877/BolC8t52667/BolC8t52669/BolC9t54233/BolC9t55957/BolC9t58209/BolK_0g00440/BolK_1g03970/BolK_1g16600/BolK_2g37000/BolK_6g11330/BolK_6g29120/BolK_7g04570/BolK_7g33990/BolK_8g…	37
CC	GO:0042175	nuclear outer membrane-endoplasmic reticulum membrane network	37/1316	45/2011	0.00999041	0.027371	0.0158464	BolI0003720/BolI0088090/BolI0341650/BolI0363070/BolI0371410/BolI0395740/BolI0478990/BolI0494230/BolI0508890/BolI0528870/BolC1t00356/BolC1t01591/BolC2t09735/BolC2t11200/BolC6t38088/BolC6t40414/BolC7t40978/BolC7t43381/BolC7t43877/BolC8t52667/BolC8t52669/BolC9t54233/BolC9t55957/BolC9t58209/BolK_0g00440/BolK_1g03970/BolK_1g16600/BolK_2g37000/BolK_6g11330/BolK_6g29120/BolK_7g04570/BolK_7g33990/BolK_8g…	37
CC	GO:0098827	endoplasmic reticulum subcompartment	37/1316	45/2011	0.00999041	0.027371	0.0158464	BolI0003720/BolI0088090/BolI0341650/BolI0363070/BolI0371410/BolI0395740/BolI0478990/BolI0494230/BolI0508890/BolI0528870/BolC1t00356/BolC1t01591/BolC2t09735/BolC2t11200/BolC6t38088/BolC6t40414/BolC7t40978/BolC7t43381/BolC7t43877/BolC8t52667/BolC8t52669/BolC9t54233/BolC9t55957/BolC9t58209/BolK_0g00440/BolK_1g03970/BolK_1g16600/BolK_2g37000/BolK_6g11330/BolK_6g29120/BolK_7g04570/BolK_7g33990/BolK_8g…	37
CC	GO:0030660	Golgi-associated vesicle membrane	10/1316	10/2011	0.0142326	0.035143	0.0203459	BolI0169030/BolI0395740/BolI0508890/BolC1t01696/BolC2t11200/BolC7t43877/BolC9t55957/BolK_3g59900/BolK_7g33990/BolK_9g29100	10
CC	GO:0036064	ciliary basal body	10/1316	10/2011	0.0142326	0.035143	0.0203459	BolI0013630/BolI0512130/BolI0533240/BolI0533310/BolC1t01378/BolC6t37230/BolC9t58670/BolC9t58677/BolC9t58682/BolK_4g32370	10
CC	GO:0071005	U2-type precatalytic spliceosome	10/1316	10/2011	0.0142326	0.035143	0.0203459	BolI0013450/BolI0205530/BolI0249310/BolC1t01360/BolC4t22470/BolC4t27552/BolK_1g14190/BolK_4g09650/BolK_4g59130/BolK_5g38570	10
CC	GO:0071007	U2-type catalytic step 2 spliceosome	10/1316	10/2011	0.0142326	0.035143	0.0203459	BolI0013450/BolI0205530/BolI0249310/BolC1t01360/BolC4t22470/BolC4t27552/BolK_1g14190/BolK_4g09650/BolK_4g59130/BolK_5g38570	10
CC	GO:0098797	plasma membrane protein complex	10/1316	10/2011	0.0142326	0.035143	0.0203459	BolI0021540/BolI0281010/BolI0440240/BolC1t02210/BolC5t31164/BolC7t45994/BolC8t48669/BolK_1g22840/BolK_5g23150/BolK_8g18970	10
CC	GO:0098852	lytic vacuole membrane	10/1316	10/2011	0.0142326	0.035143	0.0203459	BolI0395740/BolI0508890/BolC1t01591/BolC2t11200/BolC7t43877/BolC9t55957/BolK_1g16600/BolK_6g11330/BolK_7g33990/BolK_9g29100	10
CC	GO:0042995	cell projection	30/1316	36/2011	0.0142329	0.035143	0.0203459	BolI0013630/BolI0147690/BolI0202150/BolI0225810/BolI0395050/BolI0422500/BolI0472360/BolI0512130/BolI0533240/BolI0533310/BolC1t01378/BolC3t20106/BolC4t22131/BolC4t24848/BolC6t37230/BolC6t37810/BolC6t39535/BolC7t43784/BolC7t46692/BolC8t51999/BolC9t58670/BolC9t58677/BolC9t58682/BolK_2g26420/BolK_4g05530/BolK_4g32370/BolK_4g32610/BolK_7g62580/BolK_8g43750/BolK_8g53220	30
CC	GO:0120025	plasma membrane bounded cell projection	30/1316	36/2011	0.0142329	0.035143	0.0203459	BolI0013630/BolI0147690/BolI0202150/BolI0225810/BolI0395050/BolI0422500/BolI0472360/BolI0512130/BolI0533240/BolI0533310/BolC1t01378/BolC3t20106/BolC4t22131/BolC4t24848/BolC6t37230/BolC6t37810/BolC6t39535/BolC7t43784/BolC7t46692/BolC8t51999/BolC9t58670/BolC9t58677/BolC9t58682/BolK_2g26420/BolK_4g05530/BolK_4g32370/BolK_4g32610/BolK_7g62580/BolK_8g43750/BolK_8g53220	30
CC	GO:0005730	nucleolus	133/1316	183/2011	0.0176602	0.0430738	0.0249374	BolI0052360/BolI0068700/BolI0074550/BolI0083490/BolI0088110/BolI0109070/BolI0130580/BolI0148670/BolI0150250/BolI0161660/BolI0189630/BolI0203300/BolI0208590/BolI0209290/BolI0249360/BolI0257150/BolI0259590/BolI0259950/BolI0268890/BolI0295350/BolI0315230/BolI0327940/BolI0333580/BolI0339520/BolI0363100/BolI0364820/BolI0380060/BolI0424750/BolI0436240/BolI0445700/BolI0453520/BolI0460990/BolI0461570/Bol…	133
CC	GO:0005635	nuclear envelope	23/1316	27/2011	0.0197216	0.047522	0.0275128	BolI0059190/BolI0097550/BolI0105050/BolI0110320/BolI0268960/BolI0268970/BolI0419640/BolI0479050/BolI0507430/BolC2t12325/BolC3t20344/BolC5t29886/BolC5t33702/BolC7t46400/BolC9t55809/BolK_2g48750/BolK_2g56780/BolK_2g62020/BolK_3g79280/BolK_5g09900/BolK_5g48190/BolK_7g59660/BolK_9g27570	23
CC	GO:0009705	plant-type vacuole membrane	22/1316	26/2011	0.0261677	0.062304	0.0360707	BolI0127160/BolI0141970/BolI0263850/BolI0263860/BolI0427800/BolI0477760/BolI0477770/BolI0525160/BolI0529020/BolC3t13930/BolC5t29376/BolC8t52547/BolC8t52548/BolC9t57804/BolC9t58226/BolK_3g14840/BolK_5g04630/BolK_8g02320/BolK_8g58650/BolK_8g58660/BolK_9g47240/BolK_9g51380	22
CC	GO:0005768	endosome	74/1316	99/2011	0.0273947	0.0644581	0.0373178	BolI0006740/BolI0021540/BolI0029490/BolI0051550/BolI0059190/BolI0105050/BolI0110320/BolI0118090/BolI0173110/BolI0239850/BolI0245060/BolI0276050/BolI0280840/BolI0313940/BolI0366420/BolI0368030/BolI0425880/BolI0440240/BolI0449420/BolI0449500/BolI0451950/BolI0466630/BolI0479750/BolI0540200/BolC1t00655/BolC1t02210/BolC1t03078/BolC1t05677/BolC2t07263/BolC2t10121/BolC2t12325/BolC3t13073/BolC3t18851/Bol…	74
CC	GO:0005829	cytosol	340/1316	494/2011	0.0380242	0.0884283	0.0511954	BolI0009660/BolI0010900/BolI0013630/BolI0033520/BolI0047270/BolI0050170/BolI0052360/BolI0061570/BolI0061680/BolI0064850/BolI0064910/BolI0066120/BolI0074550/BolI0079260/BolI0079280/BolI0079590/BolI0083370/BolI0086200/BolI0098330/BolI0104800/BolI0108460/BolI0112760/BolI0114940/BolI0115720/BolI0115770/BolI0115830/BolI0120360/BolI0120720/BolI0123700/BolI0123760/BolI0127160/BolI0130580/BolI0141970/Bol…	340
CC	GO:0098796	membrane protein complex	84/1316	115/2011	0.0460738	0.105917	0.0613203	BolI0021540/BolI0051550/BolI0059190/BolI0105050/BolI0110320/BolI0116470/BolI0167660/BolI0169030/BolI0196820/BolI0281010/BolI0313940/BolI0331080/BolI0365680/BolI0366420/BolI0368030/BolI0395740/BolI0425880/BolI0440240/BolI0449420/BolI0449530/BolI0449540/BolI0469120/BolI0479750/BolI0480210/BolI0491520/BolI0492700/BolI0508890/BolI0542690/BolC1t01696/BolC1t02210/BolC1t03453/BolC1t05677/BolC2t11200/Bol…	84
CC	GO:0030532	small nuclear ribonucleoprotein complex	14/1316	16/2011	0.0479041	0.106453	0.061631	BolI0013450/BolI0154100/BolI0205530/BolI0249310/BolC1t01360/BolC4t22470/BolC4t27552/BolC7t45629/BolK_1g14190/BolK_3g44090/BolK_4g09650/BolK_4g59130/BolK_5g38570/BolK_6g37110	14
CC	GO:0097525	spliceosomal snRNP complex	14/1316	16/2011	0.0479041	0.106453	0.061631	BolI0013450/BolI0154100/BolI0205530/BolI0249310/BolC1t01360/BolC4t22470/BolC4t27552/BolC7t45629/BolK_1g14190/BolK_3g44090/BolK_4g09650/BolK_4g59130/BolK_5g38570/BolK_6g37110	14
CC	GO:0120114	Sm-like protein family complex	14/1316	16/2011	0.0479041	0.106453	0.061631	BolI0013450/BolI0154100/BolI0205530/BolI0249310/BolC1t01360/BolC4t22470/BolC4t27552/BolC7t45629/BolK_1g14190/BolK_3g44090/BolK_4g09650/BolK_4g59130/BolK_5g38570/BolK_6g37110	14
[truncated: 361 more rows]

## Sheet: contraction
ONTOLOGY	ID	Description	GeneRatio	BgRatio	pvalue	p.adjust	qvalue	geneID	Count
[truncated: 82 more rows]
