# Supplementary material for: Chromosome-scale reference genome of broccoli (Brassica oleracea var. italica Plenck) provides insights into glucosinolate biosynthesis
Source: Hortic Res. 2024 Feb 28;11(5):uhae063. doi: 10.1093/hr/uhae063 (PMC11077082; doi:10.1093/hr/uhae063)
Supplement: Web_Material_uhae063 [file web_material_uhae063.zip › Table S6-ACKs_subgenome.xlsx]

## Sheet: BLOCKS
chr	GeneOrderStart	GeneOrderEnd	ACKs	Subgenome
C01	1	2533	U	LF	5
C01	2534	2713	T	LF	0.36
C01	2714	2854	N	MF1	0.28
C01	2855	3195	M	MF1	0.68
C01	3196	3274	C	MF1	0.156
C01	3275	3563	D	MF1	0.576
C01	3564	5453	F	MF2	3.778
C02	1	1225	R	MF1	2.448
C02	1226	1242	Q	MF1	0.032
C02	1243	1267	X	MF1	0.048
C02	1268	2063	W	MF1	1.59
C02	2064	3399	E	MF1	2.67
C02	3400	3690	O	MF2	0.58
C02	3691	3901	P	MF2	0.42
C02	3902	4378	V	MF1	0.952
C02	4379	4634	K	MF1	0.51
C02	4635	4959	L	MF1	0.648
C02	4960	5101	V	MF1	0.282
C02	5102	5426	Q	MF1	0.648
C02	5427	5813	X	MF1	0.772
C03	1	1250	R	MF2	2.498
C03	1251	1842	W	MF2	1.182
C03	1843	2916	J	MF2	2.146
C03	2917	3085	I	MF2	0.336
C03	3086	3170	W	MF2	0.168
C03	3171	3348	P	MF1	0.354
C03	3349	3618	O	MF1	0.538
C03	3619	5252	F	MF1	3.266
C03	5253	5483	H	MF1	0.46
C03	5484	5996	X	LF	1.024
C03	5997	6610	M	LF	1.226
C03	6611	6996	B	MF1	0.77
C03	6997	7019	T	MF1	0.044
C03	7020	8066	U	MF2	2.092
C03	8067	8436	C	MF1	0.738
C04	1	1976	J	MF1	3.95
C04	1977	2178	I	MF1	0.402
C04	2179	2662	D	MF2	0.966
C04	2663	3586	N	MF1	1.846
C04	3587	3746	T	LF	0.318
C04	3747	4393	S	LF	1.292
C04	4394	5205	I	LF	1.622
C04	5206	6404	J	LF	2.396
C05	1	1452	A	LF	2.902
C05	1453	2728	B	LF	2.55
C05	2729	3062	C	MF2	0.666
C05	3063	3313	B	MF2	0.5
C05	3314	5646	F	LF	4.664
C06	1	905	C	LF	1.808
C06	906	1048	B	LF	0.284
C06	1049	1362	C	LF	0.626
C06	1363	1433	T	MF1	0.14
C06	1434	1670	S	MF1	0.472
C06	1671	2335	N	MF2	1.328
C06	2336	4590	E	LF	4.508
C06	4591	4915	A	LF	0.648
C07	1	758	H	LF	1.514
C07	759	832	G	LF	0.146
C07	833	1258	F	LF	0.85
C07	1259	2108	B	MF2	1.698
C07	2109	2239	X	LF	0.26
C07	2240	2751	V	LF	1.022
C07	2752	2952	K	LF	0.4
C07	2953	3310	L	LF	0.714
C07	3311	3394	V	LF	0.166
C07	3395	3482	W	LF	0.174
C07	3483	3903	Q	LF	0.84
C07	3904	4084	X	LF	0.36
C07	4085	4151	N	LF	0.132
C07	4152	4217	T	MF1	0.13
C07	4218	4343	U	MF1	0.25
C07	4344	4372	V	MF1	0.056
C07	4373	5687	U	MF1	2.628
C08	1	438	A	MF1	0.874
C08	439	773	C	MF1	0.668
C08	774	896	T	MF2	0.244
C08	897	1101	B	MF1	0.408
C08	1102	1155	S	MF2	0.106
C08	1156	1175	T	MF2	0.038
C08	1176	1258	B	MF1	0.164
C08	1259	1402	T	MF2	0.286
C08	1403	1816	U	MF2	0.826
C08	1817	2571	A	MF1	1.508
C08	2572	2854	B	MF1	0.564
C08	2855	3030	M	MF1	0.35
C08	3031	3197	X	MF2	0.332
C08	3198	4258	N	LF	2.12
C08	4259	4615	I	MF1	0.712
C08	4616	4700	H	MF1	0.168
C08	4701	5805	A	MF2	2.208
C09	1	275	O	LF	0.548
C09	276	423	L	MF2	0.294
C09	424	459	V	MF2	0.07
C09	460	741	Q	MF2	0.562
C09	742	1198	X	MF2	0.912
C09	1199	1450	H	MF2	0.502
C09	1451	2172	D	LF	1.442
C09	2173	2236	C	MF1	0.126
C09	2237	2635	V	MF2	0.796
C09	2636	2781	K	MF2	0.29
C09	2782	2892	L	MF2	0.22
C09	2893	3021	O	LF	0.256
C09	3022	3368	P	LF	0.692
C09	3369	4701	W	LF	2.664
C09	4702	4746	X	LF	0.088
C09	4747	4767	Q	LF	0.04
C09	4768	6678	R	LF	3.82

## Sheet: GENES
Chr	Start	End	GeneID	ACKs	Subgenome	Chr
C01	3656	4774	BolI0000020	U	LF	C01
C01	6036	8122	BolI0000030	U	LF	C01
C01	9465	11096	BolI0000040	U	LF	C01
C01	11675	12532	BolI0000050	U	LF	C01
C01	15382	18897	BolI0000060	U	LF	C01
C01	25578	28458	BolI0000070	U	LF	C01
C01	29153	30310	BolI0000080	U	LF	C01
C01	32677	35557	BolI0000090	U	LF	C01
C01	36918	37911	BolI0000100	U	LF	C01
C01	39136	40254	BolI0000110	U	LF	C01
C01	45544	49180	BolI0000120	U	LF	C01
C01	49490	50005	BolI0000130	U	LF	C01
C01	51495	52577	BolI0000140	U	LF	C01
C01	89358	89939	BolI0000150	U	LF	C01
C01	91214	92595	BolI0000160	U	LF	C01
C01	93001	94092	BolI0000170	U	LF	C01
C01	97273	98674	BolI0000180	U	LF	C01
C01	99171	99722	BolI0000190	U	LF	C01
C01	103008	103559	BolI0000200	U	LF	C01
C01	108466	108783	BolI0000210	U	LF	C01
C01	110271	114842	BolI0000220	U	LF	C01
C01	119444	121081	BolI0000230	U	LF	C01
C01	121321	124153	BolI0000240	U	LF	C01
C01	125199	126872	BolI0000250	U	LF	C01
C01	126949	127882	BolI0000260	U	LF	C01
C01	128459	132254	BolI0000270	U	LF	C01
C01	134047	136092	BolI0000280	U	LF	C01
C01	137249	138773	BolI0000290	U	LF	C01
C01	139841	142138	BolI0000300	U	LF	C01
C01	144130	147140	BolI0000310	U	LF	C01
C01	156206	159600	BolI0000320	U	LF	C01
C01	161428	161763	BolI0000330	U	LF	C01
C01	162537	163279	BolI0000340	U	LF	C01
C01	164028	165455	BolI0000350	U	LF	C01
C01	166619	171325	BolI0000360	U	LF	C01
C01	172230	173495	BolI0000370	U	LF	C01
C01	180773	181221	BolI0000380	U	LF	C01
C01	182300	184927	BolI0000390	U	LF	C01
C01	185355	185846	BolI0000400	U	LF	C01
C01	186879	187425	BolI0000410	U	LF	C01
C01	188208	190354	BolI0000420	U	LF	C01
C01	190946	192853	BolI0000430	U	LF	C01
C01	196899	197598	BolI0000440	U	LF	C01
C01	198174	198603	BolI0000450	U	LF	C01
C01	201129	201917	BolI0000460	U	LF	C01
C01	202512	203426	BolI0000470	U	LF	C01
C01	204684	205188	BolI0000480	U	LF	C01
C01	206219	206614	BolI0000490	U	LF	C01
C01	211239	216010	BolI0000500	U	LF	C01
C01	217971	218339	BolI0000510	U	LF	C01
C01	218661	219239	BolI0000520	U	LF	C01
C01	222425	223706	BolI0000530	U	LF	C01
C01	231530	235114	BolI0000540	U	LF	C01
C01	277869	280106	BolI0000550	U	LF	C01
C01	288597	303335	BolI0000560	U	LF	C01
C01	303966	309990	BolI0000570	U	LF	C01
C01	310383	311906	BolI0000580	U	LF	C01
C01	312679	315303	BolI0000590	U	LF	C01
C01	316482	318212	BolI0000600	U	LF	C01
C01	318430	319593	BolI0000610	U	LF	C01
C01	320405	321409	BolI0000620	U	LF	C01
C01	322696	331806	BolI0000630	U	LF	C01
C01	333828	335081	BolI0000640	U	LF	C01
C01	337007	338080	BolI0000650	U	LF	C01
C01	339442	340671	BolI0000660	U	LF	C01
C01	342070	342451	BolI0000670	U	LF	C01
C01	343878	347988	BolI0000680	U	LF	C01
C01	348893	349506	BolI0000690	U	LF	C01
C01	350056	352068	BolI0000700	U	LF	C01
C01	352943	355332	BolI0000710	U	LF	C01
C01	356599	359708	BolI0000720	U	LF	C01
C01	361925	364279	BolI0000730	U	LF	C01
C01	369232	369447	BolI0000740	U	LF	C01
C01	369972	371883	BolI0000750	U	LF	C01
C01	372406	373782	BolI0000760	U	LF	C01
C01	375647	376396	BolI0000770	U	LF	C01
C01	377946	381072	BolI0000780	U	LF	C01
C01	388880	389749	BolI0000790	U	LF	C01
C01	411161	412524	BolI0000800	U	LF	C01
C01	412840	413595	BolI0000810	U	LF	C01
C01	419615	421646	BolI0000820	U	LF	C01
C01	439516	440346	BolI0000830	U	LF	C01
C01	444682	447156	BolI0000840	U	LF	C01
C01	452848	453511	BolI0000850	U	LF	C01
C01	455556	458092	BolI0000860	U	LF	C01
C01	461112	462269	BolI0000870	U	LF	C01
C01	462916	463461	BolI0000880	U	LF	C01
C01	467101	468483	BolI0000890	U	LF	C01
C01	473506	475271	BolI0000900	U	LF	C01
C01	476084	477797	BolI0000910	U	LF	C01
C01	478467	479009	BolI0000920	U	LF	C01
C01	479513	479790	BolI0000930	U	LF	C01
C01	480088	481215	BolI0000940	U	LF	C01
C01	481620	482833	BolI0000950	U	LF	C01
C01	484358	486384	BolI0000960	U	LF	C01
C01	487539	489341	BolI0000970	U	LF	C01
C01	496379	498215	BolI0000980	U	LF	C01
C01	499742	502087	BolI0000990	U	LF	C01
C01	503290	505374	BolI0001000	U	LF	C01
C01	506434	506766	BolI0001010	U	LF	C01
C01	508919	510811	BolI0001020	U	LF	C01
C01	512523	518798	BolI0001030	U	LF	C01
C01	519162	519799	BolI0001040	U	LF	C01
C01	521609	522877	BolI0001050	U	LF	C01
C01	528708	531954	BolI0001060	U	LF	C01
C01	532835	535281	BolI0001070	U	LF	C01
C01	537211	538971	BolI0001080	U	LF	C01
C01	539996	540675	BolI0001090	U	LF	C01
C01	541551	541826	BolI0001100	U	LF	C01
C01	542126	542524	BolI0001110	U	LF	C01
C01	543380	545855	BolI0001120	U	LF	C01
C01	548874	550335	BolI0001130	U	LF	C01
C01	559365	560472	BolI0001140	U	LF	C01
C01	563800	565041	BolI0001150	U	LF	C01
C01	565629	566060	BolI0001160	U	LF	C01
C01	571057	571614	BolI0001170	U	LF	C01
C01	572940	576137	BolI0001180	U	LF	C01
C01	576400	577978	BolI0001190	U	LF	C01
C01	582472	586002	BolI0001200	U	LF	C01
C01	586336	587743	BolI0001210	U	LF	C01
C01	589509	590237	BolI0001220	U	LF	C01
C01	596404	597891	BolI0001230	U	LF	C01
C01	602452	604385	BolI0001240	U	LF	C01
C01	604874	607817	BolI0001250	U	LF	C01
C01	608863	610221	BolI0001260	U	LF	C01
C01	639681	642673	BolI0001270	U	LF	C01
C01	643269	646035	BolI0001280	U	LF	C01
C01	647660	649489	BolI0001290	U	LF	C01
C01	649727	652169	BolI0001300	U	LF	C01
C01	652750	653895	BolI0001310	U	LF	C01
C01	655516	655929	BolI0001320	U	LF	C01
C01	658965	659315	BolI0001330	U	LF	C01
C01	661776	664911	BolI0001340	U	LF	C01
C01	665803	667237	BolI0001350	U	LF	C01
C01	673124	674409	BolI0001360	U	LF	C01
C01	682997	685271	BolI0001370	U	LF	C01
C01	685954	686561	BolI0001380	U	LF	C01
C01	689048	690181	BolI0001390	U	LF	C01
C01	700283	700810	BolI0001400	U	LF	C01
C01	700888	705309	BolI0001410	U	LF	C01
C01	721852	722886	BolI0001420	U	LF	C01
C01	735136	736481	BolI0001430	U	LF	C01
C01	741272	743759	BolI0001440	U	LF	C01
C01	749539	751308	BolI0001450	U	LF	C01
C01	760350	762639	BolI0001460	U	LF	C01
C01	764631	767061	BolI0001470	U	LF	C01
C01	783190	784962	BolI0001480	U	LF	C01
C01	786295	787035	BolI0001490	U	LF	C01
C01	791406	793102	BolI0001500	U	LF	C01
C01	794741	797187	BolI0001510	U	LF	C01
C01	797313	797804	BolI0001520	U	LF	C01
C01	814597	816198	BolI0001530	U	LF	C01
C01	822531	823954	BolI0001540	U	LF	C01
C01	828062	829673	BolI0001550	U	LF	C01
C01	843463	845791	BolI0001560	U	LF	C01
C01	846184	848231	BolI0001570	U	LF	C01
C01	852145	852936	BolI0001580	U	LF	C01
C01	859035	859482	BolI0001590	U	LF	C01
C01	861088	862485	BolI0001600	U	LF	C01
C01	866500	868969	BolI0001610	U	LF	C01
C01	869516	871295	BolI0001620	U	LF	C01
C01	871554	871854	BolI0001630	U	LF	C01
C01	874210	880248	BolI0001640	U	LF	C01
C01	882050	882728	BolI0001650	U	LF	C01
C01	885006	885842	BolI0001660	U	LF	C01
C01	886388	887761	BolI0001670	U	LF	C01
C01	892545	896027	BolI0001680	U	LF	C01
C01	900089	901585	BolI0001690	U	LF	C01
C01	902414	904979	BolI0001700	U	LF	C01
C01	916617	918376	BolI0001710	U	LF	C01
C01	923908	924339	BolI0001720	U	LF	C01
C01	927887	928351	BolI0001730	U	LF	C01
C01	929300	930478	BolI0001740	U	LF	C01
C01	932449	934167	BolI0001750	U	LF	C01
C01	938405	942160	BolI0001760	U	LF	C01
C01	944724	946441	BolI0001770	U	LF	C01
C01	954097	954655	BolI0001780	U	LF	C01
C01	958458	960775	BolI0001790	U	LF	C01
C01	962001	964589	BolI0001800	U	LF	C01
C01	972781	974904	BolI0001810	U	LF	C01
C01	986618	987042	BolI0001820	U	LF	C01
C01	993817	996537	BolI0001830	U	LF	C01
C01	997970	1000203	BolI0001840	U	LF	C01
C01	1003241	1007123	BolI0001850	U	LF	C01
C01	1007788	1008478	BolI0001860	U	LF	C01
C01	1009399	1009659	BolI0001870	U	LF	C01
C01	1013625	1013882	BolI0001880	U	LF	C01
C01	1014423	1016814	BolI0001890	U	LF	C01
C01	1017207	1021193	BolI0001900	U	LF	C01
C01	1021595	1022572	BolI0001910	U	LF	C01
C01	1049410	1051756	BolI0001920	U	LF	C01
C01	1052501	1054303	BolI0001930	U	LF	C01
C01	1057429	1059618	BolI0001940	U	LF	C01
C01	1068918	1069511	BolI0001950	U	LF	C01
C01	1083076	1085214	BolI0001960	U	LF	C01
C01	1098226	1099927	BolI0001970	U	LF	C01
C01	1101377	1102438	BolI0001980	U	LF	C01
C01	1105181	1106632	BolI0001990	U	LF	C01
C01	1107686	1108439	BolI0002000	U	LF	C01
C01	1112986	1113568	BolI0002010	U	LF	C01
C01	1114160	1115721	BolI0002020	U	LF	C01
C01	1118077	1120990	BolI0002030	U	LF	C01
C01	1128701	1129689	BolI0002040	U	LF	C01
C01	1130919	1132137	BolI0002050	U	LF	C01
C01	1132547	1133628	BolI0002060	U	LF	C01
C01	1134362	1135011	BolI0002070	U	LF	C01
C01	1136797	1138603	BolI0002080	U	LF	C01
C01	1138793	1141177	BolI0002090	U	LF	C01
C01	1146503	1148942	BolI0002100	U	LF	C01
C01	1149942	1152412	BolI0002110	U	LF	C01
C01	1159739	1162240	BolI0002120	U	LF	C01
C01	1162943	1164030	BolI0002130	U	LF	C01
C01	1164401	1166929	BolI0002140	U	LF	C01
C01	1169700	1171247	BolI0002150	U	LF	C01
C01	1174026	1175822	BolI0002160	U	LF	C01
C01	1178141	1180007	BolI0002170	U	LF	C01
C01	1180380	1181485	BolI0002180	U	LF	C01
C01	1182573	1188416	BolI0002190	U	LF	C01
C01	1192889	1194196	BolI0002200	U	LF	C01
C01	1195382	1196129	BolI0002210	U	LF	C01
C01	1196246	1197677	BolI0002220	U	LF	C01
C01	1199074	1200779	BolI0002230	U	LF	C01
C01	1201416	1202920	BolI0002240	U	LF	C01
C01	1208115	1208651	BolI0002250	U	LF	C01
C01	1211248	1213462	BolI0002260	U	LF	C01
C01	1213692	1218066	BolI0002270	U	LF	C01
C01	1228368	1231100	BolI0002280	U	LF	C01
C01	1238445	1242828	BolI0002290	U	LF	C01
C01	1243512	1244563	BolI0002300	U	LF	C01
C01	1247286	1248398	BolI0002310	U	LF	C01
C01	1250298	1251194	BolI0002320	U	LF	C01
C01	1251420	1253541	BolI0002330	U	LF	C01
C01	1256122	1257557	BolI0002340	U	LF	C01
C01	1259294	1260682	BolI0002350	U	LF	C01
C01	1262050	1263187	BolI0002360	U	LF	C01
C01	1263458	1266509	BolI0002370	U	LF	C01
C01	1266870	1268413	BolI0002380	U	LF	C01
C01	1273952	1274827	BolI0002390	U	LF	C01
C01	1291035	1292814	BolI0002400	U	LF	C01
C01	1296437	1298159	BolI0002410	U	LF	C01
C01	1298322	1299649	BolI0002420	U	LF	C01
C01	1299936	1301315	BolI0002430	U	LF	C01
C01	1315576	1318047	BolI0002440	U	LF	C01
C01	1320121	1321795	BolI0002450	U	LF	C01
C01	1322126	1324738	BolI0002460	U	LF	C01
C01	1324765	1325369	BolI0002470	U	LF	C01
C01	1326079	1328025	BolI0002480	U	LF	C01
C01	1330803	1331099	BolI0002490	U	LF	C01
C01	1332486	1332840	BolI0002500	U	LF	C01
C01	1335379	1336765	BolI0002510	U	LF	C01
C01	1348303	1349521	BolI0002520	U	LF	C01
C01	1350121	1352796	BolI0002530	U	LF	C01
C01	1358507	1359484	BolI0002540	U	LF	C01
C01	1364147	1366400	BolI0002550	U	LF	C01
C01	1368081	1369865	BolI0002560	U	LF	C01
C01	1369972	1372570	BolI0002570	U	LF	C01
C01	1374510	1376319	BolI0002580	U	LF	C01
C01	1384422	1386965	BolI0002590	U	LF	C01
C01	1389410	1390944	BolI0002600	U	LF	C01
C01	1396007	1400154	BolI0002610	U	LF	C01
C01	1400499	1400870	BolI0002620	U	LF	C01
C01	1402161	1402532	BolI0002630	U	LF	C01
C01	1403066	1404509	BolI0002640	U	LF	C01
C01	1408030	1409278	BolI0002650	U	LF	C01
C01	1409284	1409780	BolI0002660	U	LF	C01
C01	1410378	1413230	BolI0002670	U	LF	C01
C01	1415924	1418557	BolI0002680	U	LF	C01
C01	1419935	1421166	BolI0002690	U	LF	C01
C01	1425389	1427910	BolI0002700	U	LF	C01
C01	1430408	1433876	BolI0002710	U	LF	C01
C01	1438293	1442549	BolI0002720	U	LF	C01
C01	1458831	1462905	BolI0002730	U	LF	C01
C01	1465200	1468777	BolI0002740	U	LF	C01
C01	1469196	1472859	BolI0002750	U	LF	C01
C01	1488346	1489771	BolI0002760	U	LF	C01
C01	1491909	1494432	BolI0002770	U	LF	C01
C01	1501550	1502634	BolI0002780	U	LF	C01
C01	1503099	1503857	BolI0002790	U	LF	C01
C01	1511699	1514123	BolI0002800	U	LF	C01
C01	1519524	1523223	BolI0002810	U	LF	C01
C01	1524075	1526445	BolI0002820	U	LF	C01
C01	1526808	1530590	BolI0002830	U	LF	C01
C01	1541610	1543596	BolI0002840	U	LF	C01
C01	1547967	1549519	BolI0002850	U	LF	C01
C01	1553803	1555041	BolI0002860	U	LF	C01
C01	1556422	1556833	BolI0002870	U	LF	C01
C01	1557984	1561675	BolI0002880	U	LF	C01
C01	1564345	1565085	BolI0002890	U	LF	C01
C01	1570176	1571621	BolI0002900	U	LF	C01
C01	1580471	1595093	BolI0002910	U	LF	C01
C01	1595605	1596116	BolI0002920	U	LF	C01
C01	1596562	1597975	BolI0002930	U	LF	C01
C01	1598172	1598564	BolI0002940	U	LF	C01
C01	1603232	1604276	BolI0002950	U	LF	C01
C01	1604498	1605805	BolI0002960	U	LF	C01
C01	1607293	1610724	BolI0002970	U	LF	C01
C01	1613521	1613835	BolI0002980	U	LF	C01
C01	1620060	1621299	BolI0002990	U	LF	C01
C01	1622244	1624432	BolI0003000	U	LF	C01
C01	1627018	1627535	BolI0003010	U	LF	C01
C01	1629088	1645710	BolI0003020	U	LF	C01
C01	1645999	1647696	BolI0003030	U	LF	C01
C01	1648037	1650552	BolI0003040	U	LF	C01
C01	1655222	1655710	BolI0003050	U	LF	C01
C01	1658122	1658946	BolI0003060	U	LF	C01
C01	1661765	1662501	BolI0003070	U	LF	C01
C01	1662567	1664014	BolI0003080	U	LF	C01
C01	1664945	1667357	BolI0003090	U	LF	C01
C01	1669886	1670342	BolI0003100	U	LF	C01
C01	1670712	1672231	BolI0003110	U	LF	C01
C01	1676423	1677872	BolI0003120	U	LF	C01
C01	1678297	1679644	BolI0003130	U	LF	C01
C01	1688248	1690748	BolI0003140	U	LF	C01
C01	1694796	1695424	BolI0003150	U	LF	C01
C01	1717491	1718008	BolI0003160	U	LF	C01
C01	1721757	1722625	BolI0003170	U	LF	C01
C01	1736252	1736971	BolI0003180	U	LF	C01
C01	1741207	1744153	BolI0003190	U	LF	C01
C01	1747062	1749446	BolI0003200	U	LF	C01
C01	1753103	1754589	BolI0003210	U	LF	C01
C01	1755004	1757901	BolI0003220	U	LF	C01
C01	1759306	1760419	BolI0003230	U	LF	C01
C01	1773293	1777860	BolI0003240	U	LF	C01
C01	1778386	1779957	BolI0003250	U	LF	C01
C01	1782079	1785403	BolI0003260	U	LF	C01
C01	1785907	1787536	BolI0003270	U	LF	C01
C01	1791443	1798083	BolI0003280	U	LF	C01
C01	1799844	1803543	BolI0003290	U	LF	C01
C01	1804344	1806015	BolI0003300	U	LF	C01
C01	1806434	1806622	BolI0003310	U	LF	C01
C01	1812110	1813009	BolI0003320	U	LF	C01
C01	1813370	1815135	BolI0003330	U	LF	C01
C01	1816041	1816828	BolI0003340	U	LF	C01
C01	1817896	1819787	BolI0003350	U	LF	C01
C01	1821207	1821852	BolI0003360	U	LF	C01
C01	1824653	1825408	BolI0003370	U	LF	C01
C01	1826299	1827141	BolI0003380	U	LF	C01
C01	1829717	1830616	BolI0003390	U	LF	C01
C01	1851191	1851964	BolI0003400	U	LF	C01
C01	1852626	1855132	BolI0003410	U	LF	C01
C01	1856549	1858408	BolI0003420	U	LF	C01
C01	1860562	1860747	BolI0003430	U	LF	C01
C01	1862208	1862399	BolI0003440	U	LF	C01
C01	1863563	1864479	BolI0003450	U	LF	C01
C01	1869029	1870601	BolI0003460	U	LF	C01
C01	1870820	1872214	BolI0003470	U	LF	C01
C01	1873491	1874658	BolI0003480	U	LF	C01
C01	1878540	1879226	BolI0003490	U	LF	C01
C01	1882193	1883979	BolI0003500	U	LF	C01
C01	1888924	1889487	BolI0003510	U	LF	C01
C01	1893267	1895545	BolI0003520	U	LF	C01
C01	1898984	1900658	BolI0003530	U	LF	C01
C01	1901212	1904571	BolI0003540	U	LF	C01
C01	1905111	1906370	BolI0003550	U	LF	C01
C01	1906534	1908253	BolI0003560	U	LF	C01
C01	1909196	1910358	BolI0003570	U	LF	C01
C01	1913278	1914186	BolI0003580	U	LF	C01
C01	1922675	1928915	BolI0003590	U	LF	C01
C01	1933378	1935860	BolI0003600	U	LF	C01
C01	1936726	1938882	BolI0003610	U	LF	C01
C01	1939191	1940484	BolI0003620	U	LF	C01
C01	1940895	1943622	BolI0003630	U	LF	C01
C01	1944238	1944663	BolI0003640	U	LF	C01
C01	1947158	1949782	BolI0003650	U	LF	C01
C01	1955422	1958402	BolI0003660	U	LF	C01
C01	1959122	1962809	BolI0003670	U	LF	C01
C01	1964906	1967209	BolI0003680	U	LF	C01
C01	1967566	1968447	BolI0003690	U	LF	C01
C01	1975733	1979726	BolI0003700	U	LF	C01
C01	1982238	1984945	BolI0003710	U	LF	C01
C01	1985418	1987861	BolI0003720	U	LF	C01
C01	1996550	1999439	BolI0003730	U	LF	C01
C01	2001610	2004308	BolI0003740	U	LF	C01
C01	2004806	2005329	BolI0003750	U	LF	C01
C01	2005590	2006158	BolI0003760	U	LF	C01
C01	2006484	2007705	BolI0003770	U	LF	C01
C01	2008233	2009496	BolI0003780	U	LF	C01
C01	2016668	2018548	BolI0003790	U	LF	C01
C01	2019445	2021398	BolI0003800	U	LF	C01
C01	2022080	2024479	BolI0003810	U	LF	C01
C01	2024680	2025813	BolI0003820	U	LF	C01
C01	2027365	2028502	BolI0003830	U	LF	C01
C01	2038531	2039732	BolI0003840	U	LF	C01
C01	2041680	2043023	BolI0003850	U	LF	C01
C01	2051182	2053648	BolI0003860	U	LF	C01
C01	2054390	2055907	BolI0003870	U	LF	C01
C01	2060198	2060887	BolI0003880	U	LF	C01
C01	2073965	2074506	BolI0003890	U	LF	C01
C01	2077834	2078726	BolI0003900	U	LF	C01
C01	2086392	2087745	BolI0003910	U	LF	C01
C01	2090389	2091887	BolI0003920	U	LF	C01
C01	2096142	2100110	BolI0003930	U	LF	C01
C01	2103479	2104559	BolI0003940	U	LF	C01
C01	2106479	2107111	BolI0003950	U	LF	C01
C01	2112367	2113846	BolI0003960	U	LF	C01
C01	2123425	2125736	BolI0003970	U	LF	C01
C01	2126579	2132909	BolI0003980	U	LF	C01
C01	2133922	2140024	BolI0003990	U	LF	C01
C01	2140103	2142308	BolI0004000	U	LF	C01
C01	2144918	2145436	BolI0004010	U	LF	C01
C01	2148494	2150409	BolI0004020	U	LF	C01
C01	2150644	2151891	BolI0004030	U	LF	C01
C01	2152846	2158618	BolI0004040	U	LF	C01
C01	2159087	2159401	BolI0004050	U	LF	C01
C01	2162302	2162580	BolI0004060	U	LF	C01
C01	2164661	2164978	BolI0004070	U	LF	C01
C01	2173462	2173776	BolI0004080	U	LF	C01
C01	2180168	2184379	BolI0004090	U	LF	C01
C01	2196683	2197210	BolI0004100	U	LF	C01
C01	2202529	2202957	BolI0004110	U	LF	C01
C01	2204583	2206244	BolI0004120	U	LF	C01
C01	2206673	2207662	BolI0004130	U	LF	C01
C01	2208376	2209270	BolI0004140	U	LF	C01
C01	2209421	2210729	BolI0004150	U	LF	C01
C01	2212613	2213298	BolI0004160	U	LF	C01
C01	2217941	2218386	BolI0004170	U	LF	C01
C01	2232681	2233196	BolI0004180	U	LF	C01
C01	2238416	2239031	BolI0004190	U	LF	C01
C01	2239874	2242431	BolI0004200	U	LF	C01
C01	2243064	2243907	BolI0004210	U	LF	C01
C01	2245128	2246029	BolI0004220	U	LF	C01
C01	2251516	2252783	BolI0004230	U	LF	C01
C01	2253307	2255876	BolI0004240	U	LF	C01
C01	2256500	2259259	BolI0004250	U	LF	C01
C01	2260263	2263645	BolI0004260	U	LF	C01
C01	2264627	2265253	BolI0004270	U	LF	C01
C01	2266337	2267167	BolI0004280	U	LF	C01
C01	2268928	2269468	BolI0004290	U	LF	C01
C01	2277383	2277847	BolI0004300	U	LF	C01
C01	2285775	2289123	BolI0004310	U	LF	C01
C01	2294047	2297051	BolI0004320	U	LF	C01
C01	2302251	2302892	BolI0004330	U	LF	C01
C01	2303220	2303830	BolI0004340	U	LF	C01
C01	2307836	2309078	BolI0004350	U	LF	C01
C01	2310375	2311822	BolI0004360	U	LF	C01
C01	2318394	2321086	BolI0004370	U	LF	C01
C01	2321712	2324548	BolI0004380	U	LF	C01
C01	2326537	2329618	BolI0004390	U	LF	C01
C01	2334221	2336181	BolI0004400	U	LF	C01
C01	2336980	2341574	BolI0004410	U	LF	C01
C01	2342320	2345142	BolI0004420	U	LF	C01
C01	2345809	2349311	BolI0004430	U	LF	C01
C01	2350160	2351909	BolI0004440	U	LF	C01
C01	2352971	2353360	BolI0004450	U	LF	C01
C01	2355579	2356701	BolI0004460	U	LF	C01
C01	2357022	2358045	BolI0004470	U	LF	C01
C01	2365268	2365951	BolI0004480	U	LF	C01
C01	2366214	2368085	BolI0004490	U	LF	C01
C01	2374984	2375283	BolI0004500	U	LF	C01
C01	2375324	2376386	BolI0004510	U	LF	C01
C01	2376730	2377560	BolI0004520	U	LF	C01
C01	2383258	2383626	BolI0004530	U	LF	C01
C01	2389607	2392959	BolI0004540	U	LF	C01
C01	2394654	2396075	BolI0004550	U	LF	C01
C01	2397848	2400963	BolI0004560	U	LF	C01
C01	2402064	2403763	BolI0004570	U	LF	C01
C01	2405033	2407319	BolI0004580	U	LF	C01
C01	2412292	2413362	BolI0004590	U	LF	C01
C01	2413791	2418698	BolI0004600	U	LF	C01
C01	2419222	2420031	BolI0004610	U	LF	C01
C01	2420583	2424503	BolI0004620	U	LF	C01
C01	2424922	2426022	BolI0004630	U	LF	C01
C01	2427223	2428903	BolI0004640	U	LF	C01
C01	2429837	2430608	BolI0004650	U	LF	C01
C01	2436826	2437274	BolI0004660	U	LF	C01
C01	2439771	2443698	BolI0004670	U	LF	C01
C01	2447433	2448827	BolI0004680	U	LF	C01
C01	2454133	2457065	BolI0004690	U	LF	C01
C01	2458805	2461605	BolI0004700	U	LF	C01
C01	2463167	2465924	BolI0004710	U	LF	C01
C01	2468415	2470793	BolI0004720	U	LF	C01
C01	2472801	2473680	BolI0004730	U	LF	C01
C01	2479881	2482465	BolI0004740	U	LF	C01
C01	2484108	2484871	BolI0004750	U	LF	C01
C01	2485446	2488873	BolI0004760	U	LF	C01
C01	2489153	2491832	BolI0004770	U	LF	C01
C01	2496592	2497488	BolI0004780	U	LF	C01
C01	2515235	2516606	BolI0004790	U	LF	C01
C01	2517476	2519303	BolI0004800	U	LF	C01
C01	2519838	2522334	BolI0004810	U	LF	C01
C01	2523201	2524780	BolI0004820	U	LF	C01
C01	2527438	2528889	BolI0004830	U	LF	C01
C01	2531514	2533240	BolI0004840	U	LF	C01
C01	2533492	2534721	BolI0004850	U	LF	C01
C01	2535818	2543819	BolI0004860	U	LF	C01
C01	2545431	2549519	BolI0004870	U	LF	C01
C01	2550567	2556391	BolI0004880	U	LF	C01
C01	2557950	2559944	BolI0004890	U	LF	C01
C01	2560938	2564230	BolI0004900	U	LF	C01
C01	2564722	2566612	BolI0004910	U	LF	C01
C01	2570779	2572213	BolI0004920	U	LF	C01
C01	2573048	2575318	BolI0004930	U	LF	C01
C01	2580949	2581146	BolI0004940	U	LF	C01
C01	2586751	2588872	BolI0004950	U	LF	C01
C01	2590451	2592863	BolI0004960	U	LF	C01
C01	2593542	2594796	BolI0004970	U	LF	C01
C01	2595323	2596202	BolI0004980	U	LF	C01
C01	2605214	2606792	BolI0004990	U	LF	C01
C01	2623350	2623670	BolI0005000	U	LF	C01
C01	2627536	2629482	BolI0005010	U	LF	C01
C01	2631529	2632500	BolI0005020	U	LF	C01
C01	2646872	2652795	BolI0005030	U	LF	C01
C01	2654485	2655556	BolI0005040	U	LF	C01
C01	2667235	2669681	BolI0005050	U	LF	C01
C01	2670333	2673716	BolI0005060	U	LF	C01
C01	2674524	2675852	BolI0005070	U	LF	C01
C01	2677672	2678450	BolI0005080	U	LF	C01
C01	2686081	2686605	BolI0005090	U	LF	C01
C01	2688320	2689353	BolI0005100	U	LF	C01
C01	2690804	2693396	BolI0005110	U	LF	C01
C01	2693754	2695021	BolI0005120	U	LF	C01
C01	2695904	2698830	BolI0005130	U	LF	C01
C01	2699322	2699573	BolI0005140	U	LF	C01
C01	2700832	2701244	BolI0005150	U	LF	C01
C01	2702257	2707277	BolI0005160	U	LF	C01
C01	2707837	2708296	BolI0005170	U	LF	C01
C01	2708954	2710224	BolI0005180	U	LF	C01
C01	2710527	2715858	BolI0005190	U	LF	C01
C01	2719842	2722296	BolI0005200	U	LF	C01
C01	2725232	2726920	BolI0005210	U	LF	C01
C01	2729478	2732179	BolI0005220	U	LF	C01
C01	2732634	2736171	BolI0005230	U	LF	C01
C01	2736801	2741674	BolI0005240	U	LF	C01
C01	2742567	2745146	BolI0005250	U	LF	C01
C01	2746890	2750352	BolI0005260	U	LF	C01
C01	2751117	2752355	BolI0005270	U	LF	C01
C01	2753895	2754646	BolI0005280	U	LF	C01
C01	2756211	2758541	BolI0005290	U	LF	C01
C01	2758958	2761429	BolI0005300	U	LF	C01
C01	2762054	2762408	BolI0005310	U	LF	C01
C01	2763123	2764724	BolI0005320	U	LF	C01
C01	2767437	2768287	BolI0005330	U	LF	C01
C01	2770096	2772902	BolI0005340	U	LF	C01
C01	2774565	2777570	BolI0005350	U	LF	C01
C01	2778130	2779801	BolI0005360	U	LF	C01
C01	2781432	2782737	BolI0005370	U	LF	C01
C01	2784895	2787241	BolI0005380	U	LF	C01
C01	2787574	2789880	BolI0005390	U	LF	C01
C01	2791132	2792864	BolI0005400	U	LF	C01
C01	2793415	2795558	BolI0005410	U	LF	C01
C01	2798832	2802136	BolI0005420	U	LF	C01
C01	2805099	2809231	BolI0005430	U	LF	C01
C01	2814495	2815258	BolI0005440	U	LF	C01
C01	2825451	2827375	BolI0005450	U	LF	C01
C01	2828246	2829737	BolI0005460	U	LF	C01
C01	2831520	2838162	BolI0005470	U	LF	C01
C01	2838571	2842300	BolI0005480	U	LF	C01
C01	2845801	2850631	BolI0005490	U	LF	C01
C01	2851965	2864626	BolI0005500	U	LF	C01
C01	2865713	2867512	BolI0005510	U	LF	C01
C01	2868010	2870973	BolI0005520	U	LF	C01
C01	2871103	2872338	BolI0005530	U	LF	C01
C01	2877244	2882921	BolI0005540	U	LF	C01
C01	2883397	2883582	BolI0005550	U	LF	C01
C01	2892611	2892796	BolI0005560	U	LF	C01
C01	2899294	2899479	BolI0005570	U	LF	C01
C01	2900132	2902258	BolI0005580	U	LF	C01
C01	2903211	2904530	BolI0005590	U	LF	C01
C01	2906029	2908395	BolI0005600	U	LF	C01
C01	2908475	2909426	BolI0005610	U	LF	C01
C01	2912410	2915011	BolI0005620	U	LF	C01
C01	2915225	2915656	BolI0005630	U	LF	C01
C01	2916428	2920700	BolI0005640	U	LF	C01
C01	2921421	2925821	BolI0005650	U	LF	C01
C01	2927942	2930935	BolI0005660	U	LF	C01
C01	2931927	2934187	BolI0005670	U	LF	C01
C01	2937602	2938036	BolI0005680	U	LF	C01
C01	2941392	2943199	BolI0005690	U	LF	C01
C01	2945004	2947172	BolI0005700	U	LF	C01
C01	2950355	2950687	BolI0005710	U	LF	C01
C01	2950715	2951085	BolI0005720	U	LF	C01
C01	2953716	2954050	BolI0005730	U	LF	C01
C01	2956805	2961091	BolI0005740	U	LF	C01
C01	2962970	2964578	BolI0005750	U	LF	C01
C01	2977427	2979088	BolI0005760	U	LF	C01
C01	2980602	2982070	BolI0005770	U	LF	C01
C01	2982925	2988325	BolI0005780	U	LF	C01
C01	2990469	2991082	BolI0005790	U	LF	C01
C01	2993086	2993803	BolI0005800	U	LF	C01
C01	3000992	3001514	BolI0005810	U	LF	C01
C01	3003448	3009211	BolI0005820	U	LF	C01
C01	3015915	3021399	BolI0005830	U	LF	C01
C01	3021850	3024218	BolI0005840	U	LF	C01
C01	3024562	3025805	BolI0005850	U	LF	C01
C01	3029499	3036343	BolI0005860	U	LF	C01
C01	3037099	3040794	BolI0005870	U	LF	C01
C01	3041233	3043026	BolI0005880	U	LF	C01
C01	3044474	3045347	BolI0005890	U	LF	C01
C01	3048083	3048648	BolI0005900	U	LF	C01
C01	3051403	3052080	BolI0005910	U	LF	C01
C01	3056196	3056761	BolI0005920	U	LF	C01
C01	3059516	3060193	BolI0005930	U	LF	C01
C01	3064311	3064876	BolI0005940	U	LF	C01
C01	3067631	3068308	BolI0005950	U	LF	C01
C01	3072426	3072991	BolI0005960	U	LF	C01
C01	3075746	3076423	BolI0005970	U	LF	C01
C01	3078050	3078736	BolI0005980	U	LF	C01
C01	3081384	3082216	BolI0005990	U	LF	C01
C01	3084580	3097248	BolI0006000	U	LF	C01
C01	3097395	3099938	BolI0006010	U	LF	C01
C01	3099962	3100932	BolI0006020	U	LF	C01
C01	3102105	3102871	BolI0006030	U	LF	C01
C01	3113994	3114964	BolI0006040	U	LF	C01
C01	3116137	3116903	BolI0006050	U	LF	C01
C01	3139225	3140195	BolI0006060	U	LF	C01
C01	3141368	3142134	BolI0006070	U	LF	C01
C01	3160121	3161160	BolI0006080	U	LF	C01
C01	3162470	3162817	BolI0006090	U	LF	C01
C01	3164036	3177240	BolI0006100	U	LF	C01
C01	3178827	3179548	BolI0006110	U	LF	C01
C01	3182663	3183342	BolI0006120	U	LF	C01
C01	3187305	3187931	BolI0006130	U	LF	C01
C01	3194409	3194988	BolI0006140	U	LF	C01
C01	3207182	3227592	BolI0006150	U	LF	C01
C01	3229306	3229797	BolI0006160	U	LF	C01
C01	3235859	3236440	BolI0006170	U	LF	C01
C01	3243614	3247886	BolI0006180	U	LF	C01
C01	3253804	3256779	BolI0006190	U	LF	C01
C01	3257329	3259127	BolI0006200	U	LF	C01
C01	3260939	3270370	BolI0006210	U	LF	C01
C01	3270769	3274038	BolI0006220	U	LF	C01
C01	3305152	3308614	BolI0006230	U	LF	C01
C01	3311152	3312279	BolI0006240	U	LF	C01
C01	3314102	3315582	BolI0006250	U	LF	C01
C01	3321449	3322141	BolI0006260	U	LF	C01
C01	3327750	3333357	BolI0006270	U	LF	C01
C01	3335736	3336953	BolI0006280	U	LF	C01
C01	3337397	3338810	BolI0006290	U	LF	C01
C01	3341470	3345610	BolI0006300	U	LF	C01
C01	3347205	3348504	BolI0006310	U	LF	C01
C01	3350170	3354417	BolI0006320	U	LF	C01
C01	3355975	3358202	BolI0006330	U	LF	C01
C01	3362009	3362481	BolI0006340	U	LF	C01
C01	3385978	3386444	BolI0006350	U	LF	C01
C01	3395568	3396005	BolI0006360	U	LF	C01
C01	3396571	3399627	BolI0006370	U	LF	C01
C01	3400672	3411308	BolI0006380	U	LF	C01
C01	3412107	3413424	BolI0006390	U	LF	C01
C01	3413942	3415924	BolI0006400	U	LF	C01
C01	3417768	3419878	BolI0006410	U	LF	C01
C01	3438630	3442086	BolI0006420	U	LF	C01
C01	3443210	3446553	BolI0006430	U	LF	C01
C01	3447017	3449650	BolI0006440	U	LF	C01
C01	3452118	3455830	BolI0006450	U	LF	C01
C01	3460036	3467561	BolI0006460	U	LF	C01
C01	3468720	3471834	BolI0006470	U	LF	C01
C01	3472782	3477747	BolI0006480	U	LF	C01
C01	3482179	3483514	BolI0006490	U	LF	C01
C01	3484248	3485628	BolI0006500	U	LF	C01
C01	3486232	3487740	BolI0006510	U	LF	C01
C01	3488990	3490037	BolI0006520	U	LF	C01
C01	3492774	3494737	BolI0006530	U	LF	C01
C01	3495239	3495917	BolI0006540	U	LF	C01
C01	3496694	3498713	BolI0006550	U	LF	C01
C01	3502345	3507449	BolI0006560	U	LF	C01
C01	3518158	3520091	BolI0006570	U	LF	C01
C01	3525284	3526218	BolI0006580	U	LF	C01
C01	3528393	3531359	BolI0006590	U	LF	C01
C01	3532164	3532592	BolI0006600	U	LF	C01
C01	3533586	3535148	BolI0006610	U	LF	C01
C01	3535785	3537446	BolI0006620	U	LF	C01
C01	3538429	3540880	BolI0006630	U	LF	C01
C01	3541689	3544669	BolI0006640	U	LF	C01
C01	3545212	3549122	BolI0006650	U	LF	C01
C01	3550249	3551242	BolI0006660	U	LF	C01
C01	3556644	3558965	BolI0006670	U	LF	C01
C01	3559739	3561372	BolI0006680	U	LF	C01
C01	3563059	3570524	BolI0006690	U	LF	C01
C01	3571162	3575525	BolI0006700	U	LF	C01
C01	3576247	3581314	BolI0006710	U	LF	C01
C01	3581831	3584543	BolI0006720	U	LF	C01
C01	3586259	3587742	BolI0006730	U	LF	C01
C01	3589615	3590670	BolI0006740	U	LF	C01
C01	3591658	3594208	BolI0006750	U	LF	C01
C01	3595259	3597857	BolI0006760	U	LF	C01
C01	3599922	3601319	BolI0006770	U	LF	C01
C01	3602176	3604157	BolI0006780	U	LF	C01
C01	3608215	3610696	BolI0006790	U	LF	C01
C01	3611223	3613712	BolI0006800	U	LF	C01
C01	3620619	3621893	BolI0006810	U	LF	C01
C01	3624154	3625314	BolI0006820	U	LF	C01
C01	3627173	3629056	BolI0006830	U	LF	C01
C01	3637292	3638328	BolI0006840	U	LF	C01
C01	3642708	3643309	BolI0006850	U	LF	C01
C01	3654562	3655223	BolI0006860	U	LF	C01
C01	3657467	3658551	BolI0006870	U	LF	C01
C01	3658812	3660872	BolI0006880	U	LF	C01
C01	3662898	3663625	BolI0006890	U	LF	C01
C01	3664491	3667001	BolI0006900	U	LF	C01
C01	3668291	3673294	BolI0006910	U	LF	C01
C01	3673634	3677309	BolI0006920	U	LF	C01
C01	3679252	3680204	BolI0006930	U	LF	C01
C01	3681958	3683891	BolI0006940	U	LF	C01
C01	3684863	3687135	BolI0006950	U	LF	C01
C01	3689598	3690141	BolI0006960	U	LF	C01
C01	3695438	3695985	BolI0006970	U	LF	C01
C01	3697427	3699678	BolI0006980	U	LF	C01
C01	3700942	3703154	BolI0006990	U	LF	C01
C01	3703642	3708218	BolI0007000	U	LF	C01
C01	3708951	3710992	BolI0007010	U	LF	C01
C01	3711946	3714003	BolI0007020	U	LF	C01
C01	3717523	3718131	BolI0007030	U	LF	C01
C01	3733309	3733766	BolI0007040	U	LF	C01
C01	3737262	3740295	BolI0007050	U	LF	C01
C01	3740584	3743113	BolI0007060	U	LF	C01
C01	3743788	3745011	BolI0007070	U	LF	C01
C01	3747164	3748499	BolI0007080	U	LF	C01
C01	3755408	3756026	BolI0007090	U	LF	C01
C01	3759599	3762521	BolI0007100	U	LF	C01
C01	3764485	3771557	BolI0007110	U	LF	C01
C01	3777117	3782481	BolI0007120	U	LF	C01
C01	3803621	3805537	BolI0007130	U	LF	C01
C01	3809136	3814127	BolI0007140	U	LF	C01
C01	3821192	3821581	BolI0007150	U	LF	C01
C01	3823931	3826858	BolI0007160	U	LF	C01
C01	3827929	3828630	BolI0007170	U	LF	C01
C01	3829300	3829602	BolI0007180	U	LF	C01
C01	3846401	3850817	BolI0007190	U	LF	C01
C01	3854893	3858232	BolI0007200	U	LF	C01
C01	3858680	3860812	BolI0007210	U	LF	C01
C01	3863913	3864284	BolI0007220	U	LF	C01
C01	3867716	3869068	BolI0007230	U	LF	C01
C01	3871945	3872464	BolI0007240	U	LF	C01
C01	3879652	3880834	BolI0007250	U	LF	C01
C01	3883678	3885949	BolI0007260	U	LF	C01
C01	3891423	3893373	BolI0007270	U	LF	C01
C01	3893845	3895562	BolI0007280	U	LF	C01
C01	3897110	3897610	BolI0007290	U	LF	C01
C01	3906169	3906558	BolI0007300	U	LF	C01
C01	3909983	3911438	BolI0007310	U	LF	C01
C01	3911794	3912866	BolI0007320	U	LF	C01
C01	3912928	3913278	BolI0007330	U	LF	C01
C01	3920431	3921702	BolI0007340	U	LF	C01
C01	3923763	3926392	BolI0007350	U	LF	C01
C01	3930148	3931740	BolI0007360	U	LF	C01
C01	3932221	3934276	BolI0007370	U	LF	C01
C01	3936070	3938075	BolI0007380	U	LF	C01
C01	3940414	3942219	BolI0007390	U	LF	C01
C01	3955022	3955998	BolI0007400	U	LF	C01
C01	3958267	3960401	BolI0007410	U	LF	C01
C01	3961857	3964325	BolI0007420	U	LF	C01
C01	3967281	3968896	BolI0007430	U	LF	C01
C01	3973782	3975669	BolI0007440	U	LF	C01
C01	3979727	3982344	BolI0007450	U	LF	C01
C01	3984033	3992871	BolI0007460	U	LF	C01
C01	3993836	3994435	BolI0007470	U	LF	C01
C01	4007260	4008622	BolI0007480	U	LF	C01
C01	4012003	4014039	BolI0007490	U	LF	C01
C01	4015910	4017981	BolI0007500	U	LF	C01
C01	4018507	4019200	BolI0007510	U	LF	C01
C01	4020379	4021226	BolI0007520	U	LF	C01
C01	4024529	4024906	BolI0007530	U	LF	C01
C01	4024947	4026601	BolI0007540	U	LF	C01
C01	4027715	4033882	BolI0007550	U	LF	C01
C01	4035090	4036388	BolI0007560	U	LF	C01
C01	4047980	4049054	BolI0007570	U	LF	C01
C01	4050210	4051264	BolI0007580	U	LF	C01
C01	4052013	4052572	BolI0007590	U	LF	C01
C01	4052765	4053380	BolI0007600	U	LF	C01
C01	4053472	4054596	BolI0007610	U	LF	C01
C01	4056086	4059226	BolI0007620	U	LF	C01
C01	4059905	4061557	BolI0007630	U	LF	C01
C01	4063091	4064128	BolI0007640	U	LF	C01
C01	4065547	4068952	BolI0007650	U	LF	C01
C01	4079019	4079393	BolI0007660	U	LF	C01
C01	4091211	4092565	BolI0007670	U	LF	C01
C01	4093295	4095282	BolI0007680	U	LF	C01
C01	4096650	4098392	BolI0007690	U	LF	C01
C01	4098777	4101889	BolI0007700	U	LF	C01
C01	4114793	4115582	BolI0007710	U	LF	C01
C01	4117396	4120401	BolI0007720	U	LF	C01
C01	4128210	4128776	BolI0007730	U	LF	C01
C01	4130719	4132829	BolI0007740	U	LF	C01
C01	4134750	4136156	BolI0007750	U	LF	C01
C01	4136514	4144323	BolI0007760	U	LF	C01
C01	4149527	4152982	BolI0007770	U	LF	C01
C01	4153832	4155279	BolI0007780	U	LF	C01
C01	4155546	4161755	BolI0007790	U	LF	C01
C01	4162356	4164476	BolI0007800	U	LF	C01
C01	4165082	4167559	BolI0007810	U	LF	C01
C01	4167606	4168243	BolI0007820	U	LF	C01
C01	4168724	4170041	BolI0007830	U	LF	C01
C01	4171811	4173700	BolI0007840	U	LF	C01
C01	4175981	4178275	BolI0007850	U	LF	C01
C01	4180079	4180771	BolI0007860	U	LF	C01
C01	4181523	4182176	BolI0007870	U	LF	C01
C01	4186308	4187541	BolI0007880	U	LF	C01
C01	4188363	4191071	BolI0007890	U	LF	C01
C01	4194020	4197085	BolI0007900	U	LF	C01
C01	4212255	4212874	BolI0007910	U	LF	C01
C01	4225110	4237073	BolI0007920	U	LF	C01
C01	4237517	4240420	BolI0007930	U	LF	C01
C01	4240823	4242683	BolI0007940	U	LF	C01
C01	4245003	4246238	BolI0007950	U	LF	C01
C01	4246738	4248916	BolI0007960	U	LF	C01
C01	4249822	4250887	BolI0007970	U	LF	C01
C01	4251406	4253481	BolI0007980	U	LF	C01
C01	4255460	4257300	BolI0007990	U	LF	C01
C01	4259599	4261782	BolI0008000	U	LF	C01
C01	4270985	4276761	BolI0008010	U	LF	C01
C01	4302865	4305313	BolI0008020	U	LF	C01
C01	4309314	4310639	BolI0008030	U	LF	C01
C01	4332115	4334215	BolI0008040	U	LF	C01
C01	4335051	4335422	BolI0008050	U	LF	C01
C01	4336800	4338240	BolI0008060	U	LF	C01
C01	4338882	4341484	BolI0008070	U	LF	C01
C01	4341798	4343646	BolI0008080	U	LF	C01
C01	4345300	4347940	BolI0008090	U	LF	C01
C01	4348392	4348824	BolI0008100	U	LF	C01
C01	4359246	4360963	BolI0008110	U	LF	C01
C01	4363301	4364313	BolI0008120	U	LF	C01
C01	4364705	4367344	BolI0008130	U	LF	C01
C01	4368011	4371671	BolI0008140	U	LF	C01
C01	4373067	4375684	BolI0008150	U	LF	C01
C01	4383258	4387240	BolI0008160	U	LF	C01
C01	4387764	4389945	BolI0008170	U	LF	C01
C01	4391404	4396779	BolI0008180	U	LF	C01
C01	4396824	4399127	BolI0008190	U	LF	C01
C01	4399691	4402075	BolI0008200	U	LF	C01
C01	4402907	4403554	BolI0008210	U	LF	C01
C01	4403701	4406918	BolI0008220	U	LF	C01
C01	4407495	4408510	BolI0008230	U	LF	C01
C01	4410268	4410594	BolI0008240	U	LF	C01
C01	4411635	4414582	BolI0008250	U	LF	C01
C01	4415474	4416104	BolI0008260	U	LF	C01
C01	4416614	4416917	BolI0008270	U	LF	C01
C01	4417435	4418594	BolI0008280	U	LF	C01
C01	4422335	4424134	BolI0008290	U	LF	C01
C01	4431245	4432432	BolI0008300	U	LF	C01
C01	4441995	4442651	BolI0008310	U	LF	C01
C01	4443554	4444036	BolI0008320	U	LF	C01
C01	4445060	4446033	BolI0008330	U	LF	C01
C01	4447112	4450576	BolI0008340	U	LF	C01
C01	4453008	4454180	BolI0008350	U	LF	C01
C01	4454761	4457453	BolI0008360	U	LF	C01
C01	4472867	4478728	BolI0008370	U	LF	C01
C01	4481108	4482076	BolI0008380	U	LF	C01
C01	4487316	4489994	BolI0008390	U	LF	C01
C01	4496403	4497491	BolI0008400	U	LF	C01
C01	4507427	4509360	BolI0008410	U	LF	C01
C01	4520619	4522809	BolI0008420	U	LF	C01
C01	4537665	4538968	BolI0008430	U	LF	C01
C01	4542253	4544099	BolI0008440	U	LF	C01
C01	4558266	4559569	BolI0008450	U	LF	C01
C01	4562852	4564698	BolI0008460	U	LF	C01
C01	4578866	4580169	BolI0008470	U	LF	C01
C01	4583453	4585299	BolI0008480	U	LF	C01
C01	4590852	4591323	BolI0008490	U	LF	C01
C01	4591928	4592422	BolI0008500	U	LF	C01
C01	4594635	4594961	BolI0008510	U	LF	C01
C01	4598110	4599399	BolI0008520	U	LF	C01
C01	4602069	4602842	BolI0008530	U	LF	C01
C01	4610428	4612892	BolI0008540	U	LF	C01
C01	4613851	4614645	BolI0008550	U	LF	C01
C01	4621426	4622159	BolI0008560	U	LF	C01
C01	4622451	4625112	BolI0008570	U	LF	C01
C01	4625523	4626065	BolI0008580	U	LF	C01
C01	4628875	4630296	BolI0008590	U	LF	C01
C01	4641457	4642032	BolI0008600	U	LF	C01
C01	4663620	4664108	BolI0008610	U	LF	C01
C01	4665354	4669087	BolI0008620	U	LF	C01
C01	4676139	4676987	BolI0008630	U	LF	C01
C01	4682831	4685727	BolI0008640	U	LF	C01
C01	4710390	4712552	BolI0008650	U	LF	C01
C01	4713961	4716604	BolI0008660	U	LF	C01
C01	4716941	4722941	BolI0008670	U	LF	C01
C01	4724990	4726177	BolI0008680	U	LF	C01
C01	4731854	4732900	BolI0008690	U	LF	C01
C01	4744957	4746420	BolI0008700	U	LF	C01
C01	4746888	4747570	BolI0008710	U	LF	C01
C01	4749057	4750186	BolI0008720	U	LF	C01
C01	4764633	4765688	BolI0008730	U	LF	C01
C01	4766433	4767929	BolI0008740	U	LF	C01
C01	4772237	4773139	BolI0008750	U	LF	C01
C01	4775320	4775775	BolI0008760	U	LF	C01
C01	4775811	4777476	BolI0008770	U	LF	C01
C01	4782541	4783841	BolI0008780	U	LF	C01
C01	4785494	4786261	BolI0008790	U	LF	C01
C01	4796070	4799571	BolI0008800	U	LF	C01
C01	4820070	4823215	BolI0008810	U	LF	C01
C01	4870017	4874436	BolI0008820	U	LF	C01
C01	4876967	4877455	BolI0008830	U	LF	C01
C01	4897733	4899237	BolI0008840	U	LF	C01
C01	4903588	4903980	BolI0008850	U	LF	C01
C01	4909761	4910555	BolI0008860	U	LF	C01
C01	4918040	4922921	BolI0008870	U	LF	C01
C01	4937837	4944554	BolI0008880	U	LF	C01
C01	4945154	4946598	BolI0008890	U	LF	C01
C01	4967944	4970324	BolI0008900	U	LF	C01
C01	4980622	4983665	BolI0008910	U	LF	C01
C01	5009018	5013377	BolI0008920	U	LF	C01
C01	5013996	5019108	BolI0008930	U	LF	C01
C01	5021753	5023135	BolI0008940	U	LF	C01
C01	5025796	5026960	BolI0008950	U	LF	C01
C01	5032311	5034739	BolI0008960	U	LF	C01
C01	5039291	5041693	BolI0008970	U	LF	C01
C01	5060804	5062105	BolI0008980	U	LF	C01
C01	5062356	5065993	BolI0008990	U	LF	C01
C01	5070521	5071891	BolI0009000	U	LF	C01
C01	5077965	5080263	BolI0009010	U	LF	C01
C01	5084604	5087048	BolI0009020	U	LF	C01
C01	5090110	5091433	BolI0009030	U	LF	C01
C01	5096587	5099664	BolI0009040	U	LF	C01
C01	5105874	5109232	BolI0009050	U	LF	C01
C01	5109793	5110116	BolI0009060	U	LF	C01
C01	5110225	5110416	BolI0009070	U	LF	C01
C01	5111176	5113674	BolI0009080	U	LF	C01
C01	5129932	5133208	BolI0009090	U	LF	C01
C01	5137540	5140642	BolI0009100	U	LF	C01
C01	5141260	5148894	BolI0009110	U	LF	C01
C01	5150514	5160097	BolI0009120	U	LF	C01
C01	5160366	5161763	BolI0009130	U	LF	C01
C01	5163222	5164132	BolI0009140	U	LF	C01
C01	5164430	5173298	BolI0009150	U	LF	C01
C01	5173513	5177194	BolI0009160	U	LF	C01
C01	5178929	5185619	BolI0009170	U	LF	C01
C01	5186814	5187017	BolI0009180	U	LF	C01
C01	5195372	5202885	BolI0009190	U	LF	C01
C01	5203863	5204384	BolI0009200	U	LF	C01
C01	5204696	5207104	BolI0009210	U	LF	C01
C01	5207518	5208343	BolI0009220	U	LF	C01
C01	5210244	5211821	BolI0009230	U	LF	C01
C01	5212018	5213182	BolI0009240	U	LF	C01
C01	5213386	5214826	BolI0009250	U	LF	C01
C01	5215499	5217386	BolI0009260	U	LF	C01
C01	5218833	5220510	BolI0009270	U	LF	C01
C01	5221157	5227136	BolI0009280	U	LF	C01
C01	5229508	5231091	BolI0009290	U	LF	C01
C01	5237660	5238479	BolI0009300	U	LF	C01
C01	5251232	5253151	BolI0009310	U	LF	C01
C01	5253455	5254658	BolI0009320	U	LF	C01
C01	5255000	5257994	BolI0009330	U	LF	C01
C01	5263303	5264886	BolI0009340	U	LF	C01
C01	5291680	5292180	BolI0009350	U	LF	C01
C01	5296856	5299043	BolI0009360	U	LF	C01
C01	5299574	5300923	BolI0009370	U	LF	C01
C01	5304265	5305644	BolI0009380	U	LF	C01
C01	5307751	5309241	BolI0009390	U	LF	C01
C01	5309883	5311217	BolI0009400	U	LF	C01
C01	5312058	5312676	BolI0009410	U	LF	C01
C01	5313113	5313697	BolI0009420	U	LF	C01
C01	5325842	5326281	BolI0009430	U	LF	C01
C01	5330357	5330799	BolI0009440	U	LF	C01
C01	5331099	5332730	BolI0009450	U	LF	C01
C01	5354443	5355523	BolI0009460	U	LF	C01
C01	5357587	5358750	BolI0009470	U	LF	C01
C01	5378517	5379342	BolI0009480	U	LF	C01
C01	5396530	5397204	BolI0009490	U	LF	C01
C01	5455447	5456904	BolI0009500	U	LF	C01
C01	5460177	5460491	BolI0009510	U	LF	C01
C01	5473702	5475244	BolI0009520	U	LF	C01
C01	5475611	5476510	BolI0009530	U	LF	C01
C01	5477390	5478450	BolI0009540	U	LF	C01
C01	5478828	5479909	BolI0009550	U	LF	C01
C01	5480451	5482083	BolI0009560	U	LF	C01
C01	5482331	5484292	BolI0009570	U	LF	C01
C01	5484729	5488111	BolI0009580	U	LF	C01
C01	5488261	5489643	BolI0009590	U	LF	C01
C01	5490555	5491290	BolI0009600	U	LF	C01
C01	5491705	5497027	BolI0009610	U	LF	C01
C01	5499179	5500978	BolI0009620	U	LF	C01
C01	5503051	5506384	BolI0009630	U	LF	C01
C01	5507005	5507870	BolI0009640	U	LF	C01
C01	5508097	5510026	BolI0009650	U	LF	C01
C01	5510688	5512173	BolI0009660	U	LF	C01
C01	5512525	5514012	BolI0009670	U	LF	C01
C01	5514280	5515176	BolI0009680	U	LF	C01
C01	5515633	5521800	BolI0009690	U	LF	C01
C01	5570889	5572851	BolI0009700	U	LF	C01
C01	5573320	5574068	BolI0009710	U	LF	C01
C01	5574735	5580766	BolI0009720	U	LF	C01
C01	5581622	5582592	BolI0009730	U	LF	C01
C01	5583221	5585025	BolI0009740	U	LF	C01
C01	5586035	5586631	BolI0009750	U	LF	C01
C01	5594466	5596469	BolI0009760	U	LF	C01
C01	5608840	5609475	BolI0009770	U	LF	C01
C01	5613551	5615350	BolI0009780	U	LF	C01
C01	5622955	5626338	BolI0009790	U	LF	C01
C01	5629596	5634191	BolI0009800	U	LF	C01
C01	5643987	5651724	BolI0009810	U	LF	C01
C01	5652038	5654845	BolI0009820	U	LF	C01
C01	5671100	5672185	BolI0009830	U	LF	C01
C01	5686086	5687905	BolI0009840	U	LF	C01
C01	5689784	5690903	BolI0009850	U	LF	C01
C01	5702729	5703952	BolI0009860	U	LF	C01
C01	5704388	5706004	BolI0009870	U	LF	C01
C01	5719844	5720756	BolI0009880	U	LF	C01
C01	5759920	5764171	BolI0009890	U	LF	C01
C01	5785706	5786105	BolI0009900	U	LF	C01
C01	5794976	5795467	BolI0009910	U	LF	C01
C01	5804913	5805392	BolI0009920	U	LF	C01
C01	5813863	5814561	BolI0009930	U	LF	C01
C01	5818246	5818575	BolI0009940	U	LF	C01
C01	5830048	5831354	BolI0009950	U	LF	C01
C01	5831922	5834694	BolI0009960	U	LF	C01
C01	5835033	5835281	BolI0009970	U	LF	C01
C01	5842321	5842658	BolI0009980	U	LF	C01
C01	5842667	5843146	BolI0009990	U	LF	C01
C01	5843967	5847607	BolI0010000	U	LF	C01
C01	5847947	5848375	BolI0010010	U	LF	C01
C01	5850534	5851793	BolI0010020	U	LF	C01
C01	5854402	5855156	BolI0010030	U	LF	C01
C01	5855490	5858899	BolI0010040	U	LF	C01
C01	5865417	5867716	BolI0010050	U	LF	C01
C01	5870646	5872646	BolI0010060	U	LF	C01
C01	5873038	5875094	BolI0010070	U	LF	C01
C01	5875456	5879605	BolI0010080	U	LF	C01
C01	5884892	5885233	BolI0010090	U	LF	C01
C01	5891845	5892300	BolI0010100	U	LF	C01
C01	5894073	5895724	BolI0010110	U	LF	C01
C01	5906063	5910319	BolI0010120	U	LF	C01
C01	5910871	5913521	BolI0010130	U	LF	C01
C01	5914369	5915782	BolI0010140	U	LF	C01
C01	5916570	5918121	BolI0010150	U	LF	C01
C01	5918974	5920391	BolI0010160	U	LF	C01
C01	5921569	5927303	BolI0010170	U	LF	C01
C01	5932703	5935145	BolI0010180	U	LF	C01
C01	5938661	5939101	BolI0010190	U	LF	C01
C01	5939125	5940444	BolI0010200	U	LF	C01
C01	5942776	5945848	BolI0010210	U	LF	C01
C01	5946408	5948860	BolI0010220	U	LF	C01
C01	5949529	5950976	BolI0010230	U	LF	C01
C01	5959298	5960962	BolI0010240	U	LF	C01
C01	5976639	5977974	BolI0010250	U	LF	C01
C01	5978197	5979537	BolI0010260	U	LF	C01
C01	5979771	5980337	BolI0010270	U	LF	C01
C01	5980541	5982606	BolI0010280	U	LF	C01
C01	5984417	5984827	BolI0010290	U	LF	C01
C01	5986550	5990265	BolI0010300	U	LF	C01
C01	5990378	5990778	BolI0010310	U	LF	C01
C01	5993706	5997975	BolI0010320	U	LF	C01
C01	6001083	6001845	BolI0010330	U	LF	C01
C01	6014612	6016961	BolI0010340	U	LF	C01
C01	6021492	6022911	BolI0010350	U	LF	C01
C01	6023226	6026121	BolI0010360	U	LF	C01
C01	6034091	6034922	BolI0010370	U	LF	C01
C01	6035318	6036599	BolI0010380	U	LF	C01
C01	6049169	6050684	BolI0010390	U	LF	C01
C01	6073942	6075414	BolI0010400	U	LF	C01
C01	6075985	6077182	BolI0010410	U	LF	C01
C01	6081002	6090148	BolI0010420	U	LF	C01
C01	6091530	6094240	BolI0010430	U	LF	C01
C01	6098344	6098803	BolI0010440	U	LF	C01
C01	6119134	6120639	BolI0010450	U	LF	C01
C01	6121337	6122549	BolI0010460	U	LF	C01
C01	6125998	6127629	BolI0010470	U	LF	C01
C01	6134991	6135875	BolI0010480	U	LF	C01
C01	6136577	6143159	BolI0010490	U	LF	C01
C01	6166241	6184837	BolI0010500	U	LF	C01
C01	6185047	6185910	BolI0010510	U	LF	C01
C01	6188116	6191233	BolI0010520	U	LF	C01
C01	6191565	6192952	BolI0010530	U	LF	C01
C01	6194431	6197028	BolI0010540	U	LF	C01
C01	6198132	6199895	BolI0010550	U	LF	C01
C01	6200352	6202781	BolI0010560	U	LF	C01
C01	6209384	6210718	BolI0010570	U	LF	C01
C01	6216137	6218994	BolI0010580	U	LF	C01
C01	6243388	6246663	BolI0010590	U	LF	C01
C01	6249440	6251456	BolI0010600	U	LF	C01
C01	6257300	6258744	BolI0010610	U	LF	C01
C01	6259225	6260797	BolI0010620	U	LF	C01
C01	6263233	6266329	BolI0010630	U	LF	C01
C01	6270825	6271508	BolI0010640	U	LF	C01
C01	6271657	6273294	BolI0010650	U	LF	C01
C01	6273784	6279009	BolI0010660	U	LF	C01
C01	6279690	6279911	BolI0010670	U	LF	C01
C01	6292650	6293042	BolI0010680	U	LF	C01
C01	6293935	6294150	BolI0010690	U	LF	C01
C01	6296878	6297682	BolI0010700	U	LF	C01
C01	6297944	6299862	BolI0010710	U	LF	C01
C01	6300307	6302139	BolI0010720	U	LF	C01
C01	6305143	6305397	BolI0010730	U	LF	C01
C01	6309107	6309738	BolI0010740	U	LF	C01
C01	6311586	6312060	BolI0010750	U	LF	C01
C01	6317242	6317752	BolI0010760	U	LF	C01
C01	6321710	6322084	BolI0010770	U	LF	C01
C01	6322412	6323875	BolI0010780	U	LF	C01
C01	6327782	6328561	BolI0010790	U	LF	C01
C01	6342192	6342887	BolI0010800	U	LF	C01
C01	6346277	6347715	BolI0010810	U	LF	C01
C01	6348270	6349936	BolI0010820	U	LF	C01
C01	6350354	6351899	BolI0010830	U	LF	C01
C01	6354338	6355980	BolI0010840	U	LF	C01
C01	6356129	6367478	BolI0010850	U	LF	C01
C01	6370427	6372913	BolI0010860	U	LF	C01
C01	6379528	6382677	BolI0010870	U	LF	C01
C01	6383739	6392814	BolI0010880	U	LF	C01
C01	6425675	6428165	BolI0010890	U	LF	C01
C01	6429714	6432566	BolI0010900	U	LF	C01
C01	6433103	6434512	BolI0010910	U	LF	C01
C01	6435158	6436332	BolI0010920	U	LF	C01
C01	6439616	6440247	BolI0010930	U	LF	C01
C01	6452935	6453651	BolI0010940	U	LF	C01
C01	6464174	6466085	BolI0010950	U	LF	C01
C01	6469406	6470554	BolI0010960	U	LF	C01
C01	6470748	6479936	BolI0010970	U	LF	C01
C01	6493934	6496227	BolI0010980	U	LF	C01
C01	6508676	6509719	BolI0010990	U	LF	C01
C01	6516522	6519125	BolI0011000	U	LF	C01
C01	6550691	6552254	BolI0011010	U	LF	C01
C01	6553199	6554545	BolI0011020	U	LF	C01
C01	6555081	6556516	BolI0011030	U	LF	C01
C01	6581331	6582696	BolI0011040	U	LF	C01
C01	6583362	6584934	BolI0011050	U	LF	C01
C01	6589806	6590198	BolI0011060	U	LF	C01
C01	6590263	6591279	BolI0011070	U	LF	C01
C01	6602332	6602600	BolI0011080	U	LF	C01
C01	6604612	6605642	BolI0011090	U	LF	C01
C01	6609575	6610183	BolI0011100	U	LF	C01
C01	6611882	6614843	BolI0011110	U	LF	C01
C01	6615775	6618744	BolI0011120	U	LF	C01
C01	6618859	6625768	BolI0011130	U	LF	C01
C01	6625800	6628021	BolI0011140	U	LF	C01
C01	6665674	6666555	BolI0011150	U	LF	C01
C01	6672277	6674429	BolI0011160	U	LF	C01
C01	6674605	6676244	BolI0011170	U	LF	C01
C01	6680388	6681365	BolI0011180	U	LF	C01
C01	6687479	6688056	BolI0011190	U	LF	C01
C01	6688772	6689729	BolI0011200	U	LF	C01
C01	6692826	6694437	BolI0011210	U	LF	C01
C01	6702709	6703158	BolI0011220	U	LF	C01
C01	6703575	6704517	BolI0011230	U	LF	C01
C01	6705569	6706932	BolI0011240	U	LF	C01
C01	6711735	6712310	BolI0011250	U	LF	C01
C01	6719368	6721125	BolI0011260	U	LF	C01
C01	6727813	6729913	BolI0011270	U	LF	C01
C01	6743908	6745503	BolI0011280	U	LF	C01
C01	6747140	6748060	BolI0011290	U	LF	C01
C01	6752218	6755247	BolI0011300	U	LF	C01
C01	6755723	6756045	BolI0011310	U	LF	C01
C01	6757604	6758488	BolI0011320	U	LF	C01
C01	6760779	6761655	BolI0011330	U	LF	C01
C01	6762196	6763781	BolI0011340	U	LF	C01
C01	6766022	6767292	BolI0011350	U	LF	C01
C01	6793845	6795694	BolI0011360	U	LF	C01
C01	6807473	6808163	BolI0011370	U	LF	C01
C01	6819497	6820561	BolI0011380	U	LF	C01
C01	6838495	6839028	BolI0011390	U	LF	C01
C01	6847684	6850538	BolI0011400	U	LF	C01
C01	6857771	6859479	BolI0011410	U	LF	C01
C01	6859671	6860706	BolI0011420	U	LF	C01
C01	6879650	6879922	BolI0011430	U	LF	C01
C01	6880735	6883529	BolI0011440	U	LF	C01
C01	6884171	6885604	BolI0011450	U	LF	C01
C01	6889630	6890958	BolI0011460	U	LF	C01
C01	6907377	6908712	BolI0011470	U	LF	C01
C01	6910820	6911981	BolI0011480	U	LF	C01
C01	6913221	6913684	BolI0011490	U	LF	C01
C01	6919213	6920436	BolI0011500	U	LF	C01
C01	6929121	6931818	BolI0011510	U	LF	C01
C01	6935628	6938435	BolI0011520	U	LF	C01
C01	6939356	6948474	BolI0011530	U	LF	C01
C01	6952483	6953064	BolI0011540	U	LF	C01
C01	6961795	6972100	BolI0011550	U	LF	C01
C01	6995764	6999647	BolI0011560	U	LF	C01
C01	7005644	7008339	BolI0011570	U	LF	C01
C01	7033067	7036255	BolI0011580	U	LF	C01
C01	7039884	7041052	BolI0011590	U	LF	C01
C01	7041984	7042635	BolI0011600	U	LF	C01
C01	7051164	7053895	BolI0011610	U	LF	C01
C01	7054170	7057698	BolI0011620	U	LF	C01
C01	7063296	7066728	BolI0011630	U	LF	C01
C01	7067922	7069314	BolI0011640	U	LF	C01
C01	7098520	7099679	BolI0011650	U	LF	C01
C01	7110753	7111906	BolI0011660	U	LF	C01
C01	7112366	7113606	BolI0011670	U	LF	C01
C01	7116147	7118768	BolI0011680	U	LF	C01
C01	7118935	7120025	BolI0011690	U	LF	C01
C01	7129505	7136973	BolI0011700	U	LF	C01
C01	7138330	7144186	BolI0011710	U	LF	C01
C01	7154724	7159532	BolI0011720	U	LF	C01
C01	7161761	7162256	BolI0011730	U	LF	C01
C01	7162380	7165985	BolI0011740	U	LF	C01
C01	7173488	7174362	BolI0011750	U	LF	C01
C01	7189769	7191127	BolI0011760	U	LF	C01
C01	7201294	7202430	BolI0011770	U	LF	C01
C01	7212036	7216513	BolI0011780	U	LF	C01
C01	7228996	7229535	BolI0011790	U	LF	C01
C01	7260439	7263455	BolI0011800	U	LF	C01
C01	7263896	7264375	BolI0011810	U	LF	C01
C01	7267378	7272327	BolI0011820	U	LF	C01
C01	7276515	7279021	BolI0011830	U	LF	C01
C01	7280748	7282497	BolI0011840	U	LF	C01
C01	7292922	7293510	BolI0011850	U	LF	C01
C01	7302461	7304206	BolI0011860	U	LF	C01
C01	7340175	7341675	BolI0011870	U	LF	C01
C01	7341858	7342202	BolI0011880	U	LF	C01
C01	7343251	7345578	BolI0011890	U	LF	C01
C01	7348933	7350075	BolI0011900	U	LF	C01
C01	7357102	7357906	BolI0011910	U	LF	C01
C01	7359492	7375110	BolI0011920	U	LF	C01
C01	7376929	7378008	BolI0011930	U	LF	C01
C01	7395391	7396793	BolI0011940	U	LF	C01
C01	7399289	7399696	BolI0011950	U	LF	C01
C01	7400720	7401394	BolI0011960	U	LF	C01
C01	7404794	7406028	BolI0011970	U	LF	C01
C01	7407598	7411178	BolI0011980	U	LF	C01
C01	7427160	7427757	BolI0011990	U	LF	C01
C01	7433078	7434326	BolI0012000	U	LF	C01
C01	7438276	7439623	BolI0012010	U	LF	C01
C01	7449006	7449308	BolI0012020	U	LF	C01
C01	7449640	7452051	BolI0012030	U	LF	C01
C01	7452220	7453429	BolI0012040	U	LF	C01
C01	7453700	7458094	BolI0012050	U	LF	C01
C01	7458409	7459870	BolI0012060	U	LF	C01
C01	7463576	7468078	BolI0012070	U	LF	C01
C01	7468859	7469179	BolI0012080	U	LF	C01
C01	7471500	7472382	BolI0012090	U	LF	C01
C01	7494838	7495074	BolI0012100	U	LF	C01
C01	7514791	7515099	BolI0012110	U	LF	C01
C01	7516639	7520194	BolI0012120	U	LF	C01
C01	7529243	7531110	BolI0012130	U	LF	C01
C01	7533523	7534772	BolI0012140	U	LF	C01
C01	7538570	7541108	BolI0012150	U	LF	C01
C01	7550394	7553199	BolI0012160	U	LF	C01
C01	7553471	7554292	BolI0012170	U	LF	C01
C01	7555213	7557134	BolI0012180	U	LF	C01
C01	7557712	7558230	BolI0012190	U	LF	C01
C01	7558633	7566443	BolI0012200	U	LF	C01
C01	7570700	7572850	BolI0012210	U	LF	C01
C01	7587946	7588527	BolI0012220	U	LF	C01
C01	7595978	7596478	BolI0012230	U	LF	C01
C01	7599309	7600849	BolI0012240	U	LF	C01
C01	7602498	7605445	BolI0012250	U	LF	C01
C01	7608206	7609204	BolI0012260	U	LF	C01
C01	7613229	7614837	BolI0012270	U	LF	C01
C01	7617860	7621040	BolI0012280	U	LF	C01
C01	7625039	7627342	BolI0012290	U	LF	C01
C01	7630115	7630855	BolI0012300	U	LF	C01
C01	7642826	7644301	BolI0012310	U	LF	C01
C01	7661149	7663485	BolI0012320	U	LF	C01
C01	7664763	7665700	BolI0012330	U	LF	C01
C01	7665941	7666856	BolI0012340	U	LF	C01
C01	7667165	7669774	BolI0012350	U	LF	C01
C01	7670349	7671644	BolI0012360	U	LF	C01
C01	7679294	7681073	BolI0012370	U	LF	C01
C01	7694159	7695406	BolI0012380	U	LF	C01
C01	7701791	7702664	BolI0012390	U	LF	C01
C01	7706290	7707429	BolI0012400	U	LF	C01
C01	7712070	7712375	BolI0012410	U	LF	C01
C01	7719742	7720329	BolI0012420	U	LF	C01
C01	7720423	7721134	BolI0012430	U	LF	C01
C01	7730149	7733246	BolI0012440	U	LF	C01
C01	7738676	7742564	BolI0012450	U	LF	C01
C01	7746815	7747801	BolI0012460	U	LF	C01
C01	7747955	7749574	BolI0012470	U	LF	C01
C01	7761268	7762452	BolI0012480	U	LF	C01
C01	7795662	7797987	BolI0012490	U	LF	C01
C01	7800617	7803305	BolI0012500	U	LF	C01
C01	7822321	7823960	BolI0012510	U	LF	C01
C01	7825068	7826249	BolI0012520	U	LF	C01
C01	7830331	7830691	BolI0012530	U	LF	C01
C01	7831785	7832231	BolI0012540	U	LF	C01
C01	7832991	7833831	BolI0012550	U	LF	C01
C01	7840944	7841358	BolI0012560	U	LF	C01
C01	7843371	7845701	BolI0012570	U	LF	C01
C01	7862048	7866190	BolI0012580	U	LF	C01
C01	7872805	7873449	BolI0012590	U	LF	C01
C01	7874515	7875837	BolI0012600	U	LF	C01
C01	7880456	7880791	BolI0012610	U	LF	C01
C01	7882859	7884975	BolI0012620	U	LF	C01
C01	7891640	7892711	BolI0012630	U	LF	C01
C01	7893549	7895918	BolI0012640	U	LF	C01
C01	7903895	7909823	BolI0012650	U	LF	C01
C01	7910651	7916122	BolI0012660	U	LF	C01
C01	7920147	7923488	BolI0012670	U	LF	C01
C01	7925674	7926822	BolI0012680	U	LF	C01
C01	7931748	7932283	BolI0012690	U	LF	C01
C01	7932909	7935257	BolI0012700	U	LF	C01
C01	7954526	7954732	BolI0012710	U	LF	C01
C01	7956607	7957931	BolI0012720	U	LF	C01
C01	7958144	7959348	BolI0012730	U	LF	C01
C01	7973629	7975680	BolI0012740	U	LF	C01
C01	7979403	7981184	BolI0012750	U	LF	C01
C01	8002291	8008794	BolI0012760	U	LF	C01
C01	8013491	8015774	BolI0012770	U	LF	C01
C01	8015826	8016782	BolI0012780	U	LF	C01
C01	8017031	8019472	BolI0012790	U	LF	C01
C01	8020564	8023106	BolI0012800	U	LF	C01
C01	8023486	8024302	BolI0012810	U	LF	C01
C01	8026095	8027157	BolI0012820	U	LF	C01
C01	8027708	8030087	BolI0012830	U	LF	C01
C01	8031158	8032278	BolI0012840	U	LF	C01
C01	8033622	8036364	BolI0012850	U	LF	C01
C01	8039218	8039729	BolI0012860	U	LF	C01
C01	8040019	8040333	BolI0012870	U	LF	C01
C01	8045253	8048110	BolI0012880	U	LF	C01
C01	8071925	8073976	BolI0012890	U	LF	C01
C01	8107627	8113006	BolI0012900	U	LF	C01
C01	8114148	8115645	BolI0012910	U	LF	C01
C01	8117971	8118457	BolI0012920	U	LF	C01
C01	8121579	8122108	BolI0012930	U	LF	C01
C01	8125623	8126852	BolI0012940	U	LF	C01
C01	8129180	8129476	BolI0012950	U	LF	C01
C01	8144494	8145723	BolI0012960	U	LF	C01
C01	8146452	8150973	BolI0012970	U	LF	C01
C01	8171007	8172507	BolI0012980	U	LF	C01
C01	8187860	8188368	BolI0012990	U	LF	C01
C01	8189235	8190051	BolI0013000	U	LF	C01
C01	8191596	8195190	BolI0013010	U	LF	C01
C01	8198738	8201059	BolI0013020	U	LF	C01
C01	8239397	8239906	BolI0013030	U	LF	C01
C01	8257614	8259220	BolI0013040	U	LF	C01
C01	8269275	8270919	BolI0013050	U	LF	C01
C01	8279313	8282807	BolI0013060	U	LF	C01
C01	8283338	8284900	BolI0013070	U	LF	C01
C01	8293339	8297038	BolI0013080	U	LF	C01
C01	8298988	8299509	BolI0013090	U	LF	C01
C01	8303378	8309996	BolI0013100	U	LF	C01
C01	8312420	8314818	BolI0013110	U	LF	C01
C01	8317433	8322109	BolI0013120	U	LF	C01
C01	8322720	8326661	BolI0013130	U	LF	C01
C01	8327114	8329073	BolI0013140	U	LF	C01
C01	8335552	8337720	BolI0013150	U	LF	C01
C01	8349956	8351320	BolI0013160	U	LF	C01
C01	8357941	8360564	BolI0013170	U	LF	C01
C01	8363197	8372090	BolI0013180	U	LF	C01
C01	8373548	8374168	BolI0013190	U	LF	C01
C01	8375073	8376456	BolI0013200	U	LF	C01
C01	8377451	8378811	BolI0013210	U	LF	C01
C01	8405909	8406574	BolI0013220	U	LF	C01
C01	8417314	8417792	BolI0013230	U	LF	C01
C01	8418140	8419044	BolI0013240	U	LF	C01
C01	8420451	8422217	BolI0013250	U	LF	C01
C01	8422715	8425573	BolI0013260	U	LF	C01
C01	8425681	8426633	BolI0013270	U	LF	C01
C01	8430744	8431682	BolI0013280	U	LF	C01
C01	8437366	8439344	BolI0013290	U	LF	C01
C01	8440971	8445016	BolI0013300	U	LF	C01
C01	8454207	8455450	BolI0013310	U	LF	C01
C01	8460355	8461578	BolI0013320	U	LF	C01
C01	8474416	8475616	BolI0013330	U	LF	C01
C01	8490123	8495946	BolI0013340	U	LF	C01
C01	8504928	8505929	BolI0013350	U	LF	C01
C01	8542353	8546953	BolI0013360	U	LF	C01
C01	8555501	8556574	BolI0013370	U	LF	C01
C01	8557016	8558716	BolI0013380	U	LF	C01
C01	8562188	8571208	BolI0013390	U	LF	C01
C01	8581123	8589108	BolI0013400	U	LF	C01
C01	8589667	8590383	BolI0013410	U	LF	C01
C01	8597660	8599277	BolI0013420	U	LF	C01
C01	8603280	8604120	BolI0013430	U	LF	C01
C01	8611556	8614007	BolI0013440	U	LF	C01
C01	8615767	8625205	BolI0013450	U	LF	C01
C01	8628243	8630027	BolI0013460	U	LF	C01
C01	8631207	8632103	BolI0013470	U	LF	C01
C01	8637611	8640884	BolI0013480	U	LF	C01
C01	8652668	8654965	BolI0013490	U	LF	C01
C01	8667753	8668133	BolI0013500	U	LF	C01
C01	8673868	8675282	BolI0013510	U	LF	C01
C01	8676388	8678882	BolI0013520	U	LF	C01
C01	8694230	8694862	BolI0013530	U	LF	C01
C01	8706421	8708133	BolI0013540	U	LF	C01
C01	8708440	8709323	BolI0013550	U	LF	C01
C01	8709404	8710939	BolI0013560	U	LF	C01
C01	8718694	8720814	BolI0013570	U	LF	C01
C01	8725123	8729596	BolI0013580	U	LF	C01
C01	8730657	8732600	BolI0013590	U	LF	C01
C01	8735103	8738108	BolI0013600	U	LF	C01
C01	8741304	8745309	BolI0013610	U	LF	C01
C01	8746388	8756792	BolI0013620	U	LF	C01
C01	8758606	8760273	BolI0013630	U	LF	C01
C01	8764450	8768530	BolI0013640	U	LF	C01
C01	8772028	8774081	BolI0013650	U	LF	C01
C01	8782298	8783461	BolI0013660	U	LF	C01
C01	8790389	8792673	BolI0013670	U	LF	C01
C01	8813415	8816661	BolI0013680	U	LF	C01
C01	8823263	8825188	BolI0013690	U	LF	C01
C01	8834532	8837785	BolI0013700	U	LF	C01
C01	8847921	8848760	BolI0013710	U	LF	C01
C01	8849728	8852806	BolI0013720	U	LF	C01
C01	8853490	8855498	BolI0013730	U	LF	C01
C01	8879412	8883864	BolI0013740	U	LF	C01
C01	8902536	8906278	BolI0013750	U	LF	C01
C01	8907290	8916188	BolI0013760	U	LF	C01
C01	8916460	8917869	BolI0013770	U	LF	C01
C01	8918723	8920721	BolI0013780	U	LF	C01
C01	8923044	8924229	BolI0013790	U	LF	C01
C01	8925952	8930377	BolI0013800	U	LF	C01
C01	8930894	8933210	BolI0013810	U	LF	C01
C01	8933749	8934144	BolI0013820	U	LF	C01
C01	8934288	8937852	BolI0013830	U	LF	C01
C01	8940030	8940824	BolI0013840	U	LF	C01
C01	8949552	8951436	BolI0013850	U	LF	C01
C01	8958573	8960756	BolI0013860	U	LF	C01
C01	8961427	8962862	BolI0013870	U	LF	C01
C01	8963094	8965394	BolI0013880	U	LF	C01
C01	8966121	8966521	BolI0013890	U	LF	C01
C01	8987372	8987947	BolI0013900	U	LF	C01
C01	8988900	8990524	BolI0013910	U	LF	C01
C01	8994087	8995670	BolI0013920	U	LF	C01
C01	8997084	8998664	BolI0013930	U	LF	C01
C01	9000339	9001943	BolI0013940	U	LF	C01
C01	9008877	9009500	BolI0013950	U	LF	C01
C01	9020963	9025688	BolI0013960	U	LF	C01
C01	9032660	9033416	BolI0013970	U	LF	C01
C01	9045692	9046846	BolI0013980	U	LF	C01
C01	9049139	9050718	BolI0013990	U	LF	C01
C01	9052871	9053512	BolI0014000	U	LF	C01
C01	9067780	9077405	BolI0014010	U	LF	C01
C01	9080643	9089425	BolI0014020	U	LF	C01
C01	9094744	9095166	BolI0014030	U	LF	C01
C01	9101356	9102924	BolI0014040	U	LF	C01
C01	9103257	9103704	BolI0014050	U	LF	C01
C01	9106847	9108020	BolI0014060	U	LF	C01
C01	9117173	9118423	BolI0014070	U	LF	C01
C01	9120820	9121194	BolI0014080	U	LF	C01
C01	9125086	9126621	BolI0014090	U	LF	C01
C01	9127229	9130773	BolI0014100	U	LF	C01
C01	9131776	9134535	BolI0014110	U	LF	C01
C01	9141300	9144858	BolI0014120	U	LF	C01
C01	9162835	9166136	BolI0014130	U	LF	C01
C01	9174905	9177019	BolI0014140	U	LF	C01
C01	9199451	9199825	BolI0014150	U	LF	C01
C01	9204216	9204548	BolI0014160	U	LF	C01
C01	9211261	9217071	BolI0014170	U	LF	C01
C01	9220437	9221545	BolI0014180	U	LF	C01
C01	9224503	9225871	BolI0014190	U	LF	C01
C01	9227281	9228444	BolI0014200	U	LF	C01
C01	9230331	9231071	BolI0014210	U	LF	C01
C01	9245152	9246061	BolI0014220	U	LF	C01
C01	9248113	9248844	BolI0014230	U	LF	C01
C01	9256858	9257334	BolI0014240	U	LF	C01
C01	9257911	9259591	BolI0014250	U	LF	C01
C01	9261527	9263630	BolI0014260	U	LF	C01
C01	9264873	9269950	BolI0014270	U	LF	C01
C01	9278451	9279721	BolI0014280	U	LF	C01
C01	9283173	9284764	BolI0014290	U	LF	C01
C01	9285514	9285804	BolI0014300	U	LF	C01
C01	9287284	9287592	BolI0014310	U	LF	C01
C01	9289284	9291920	BolI0014320	U	LF	C01
C01	9293033	9294667	BolI0014330	U	LF	C01
C01	9296902	9300382	BolI0014340	U	LF	C01
C01	9301441	9302805	BolI0014350	U	LF	C01
C01	9303001	9305775	BolI0014360	U	LF	C01
C01	9309926	9310759	BolI0014370	U	LF	C01
C01	9313696	9314076	BolI0014380	U	LF	C01
C01	9314113	9314826	BolI0014390	U	LF	C01
C01	9316701	9317423	BolI0014400	U	LF	C01
C01	9321241	9322151	BolI0014410	U	LF	C01
C01	9322924	9324357	BolI0014420	U	LF	C01
C01	9338673	9343444	BolI0014430	U	LF	C01
C01	9344268	9345975	BolI0014440	U	LF	C01
C01	9346068	9347786	BolI0014450	U	LF	C01
C01	9348583	9351219	BolI0014460	U	LF	C01
C01	9351589	9353068	BolI0014470	U	LF	C01
C01	9373854	9378657	BolI0014480	U	LF	C01
C01	9379357	9380933	BolI0014490	U	LF	C01
C01	9384240	9387089	BolI0014500	U	LF	C01
C01	9396142	9397383	BolI0014510	U	LF	C01
C01	9399004	9400583	BolI0014520	U	LF	C01
C01	9401134	9403834	BolI0014530	U	LF	C01
C01	9407656	9408147	BolI0014540	U	LF	C01
C01	9421294	9422162	BolI0014550	U	LF	C01
C01	9422827	9425379	BolI0014560	U	LF	C01
C01	9425454	9426125	BolI0014570	U	LF	C01
C01	9426858	9427861	BolI0014580	U	LF	C01
C01	9432114	9432935	BolI0014590	U	LF	C01
C01	9454845	9456501	BolI0014600	U	LF	C01
C01	9457503	9468674	BolI0014610	U	LF	C01
C01	9470275	9471378	BolI0014620	U	LF	C01
C01	9472602	9476378	BolI0014630	U	LF	C01
C01	9480243	9483626	BolI0014640	U	LF	C01
C01	9487627	9494849	BolI0014650	U	LF	C01
C01	9503083	9503685	BolI0014660	U	LF	C01
C01	9504087	9508255	BolI0014670	U	LF	C01
C01	9513491	9513901	BolI0014680	U	LF	C01
C01	9526986	9528244	BolI0014690	U	LF	C01
C01	9546502	9547338	BolI0014700	U	LF	C01
C01	9548703	9550497	BolI0014710	U	LF	C01
C01	9550863	9552907	BolI0014720	U	LF	C01
C01	9553235	9555840	BolI0014730	U	LF	C01
C01	9565911	9567313	BolI0014740	U	LF	C01
C01	9573516	9574838	BolI0014750	U	LF	C01
C01	9575459	9576142	BolI0014760	U	LF	C01
C01	9583760	9584546	BolI0014770	U	LF	C01
C01	9585108	9587848	BolI0014780	U	LF	C01
C01	9588303	9593274	BolI0014790	U	LF	C01
C01	9594100	9599209	BolI0014800	U	LF	C01
C01	9599783	9600412	BolI0014810	U	LF	C01
C01	9602034	9603172	BolI0014820	U	LF	C01
C01	9615956	9617672	BolI0014830	U	LF	C01
C01	9625743	9627249	BolI0014840	U	LF	C01
C01	9629528	9631249	BolI0014850	U	LF	C01
C01	9638679	9640359	BolI0014860	U	LF	C01
C01	9655902	9659016	BolI0014870	U	LF	C01
C01	9660491	9664784	BolI0014880	U	LF	C01
C01	9666176	9667206	BolI0014890	U	LF	C01
C01	9669542	9674268	BolI0014900	U	LF	C01
C01	9674776	9683264	BolI0014910	U	LF	C01
C01	9683455	9683908	BolI0014920	U	LF	C01
C01	9684424	9686449	BolI0014930	U	LF	C01
C01	9706075	9706455	BolI0014940	U	LF	C01
C01	9707004	9708402	BolI0014950	U	LF	C01
C01	9722374	9725133	BolI0014960	U	LF	C01
C01	9725923	9726374	BolI0014970	U	LF	C01
C01	9726775	9732966	BolI0014980	U	LF	C01
C01	9733268	9734732	BolI0014990	U	LF	C01
C01	9736662	9737087	BolI0015000	U	LF	C01
C01	9739475	9753462	BolI0015010	U	LF	C01
C01	9756275	9756848	BolI0015020	U	LF	C01
C01	9759788	9760832	BolI0015030	U	LF	C01
C01	9760867	9762717	BolI0015040	U	LF	C01
C01	9786423	9788387	BolI0015050	U	LF	C01
C01	9808194	9811273	BolI0015060	U	LF	C01
C01	9822324	9824529	BolI0015070	U	LF	C01
C01	9824843	9826974	BolI0015080	U	LF	C01
C01	9833920	9834270	BolI0015090	U	LF	C01
C01	9835688	9846839	BolI0015100	U	LF	C01
C01	9852068	9854314	BolI0015110	U	LF	C01
C01	9855134	9855975	BolI0015120	U	LF	C01
C01	9856786	9858416	BolI0015130	U	LF	C01
C01	9858770	9860384	BolI0015140	U	LF	C01
C01	9861719	9868293	BolI0015150	U	LF	C01
C01	9872106	9874077	BolI0015160	U	LF	C01
C01	9877897	9878592	BolI0015170	U	LF	C01
C01	9879498	9884987	BolI0015180	U	LF	C01
C01	9888453	9891961	BolI0015190	U	LF	C01
C01	9894884	9896380	BolI0015200	U	LF	C01
C01	9897303	9897830	BolI0015210	U	LF	C01
C01	9898820	9903294	BolI0015220	U	LF	C01
C01	9903402	9905297	BolI0015230	U	LF	C01
C01	9906082	9912814	BolI0015240	U	LF	C01
C01	9923977	9928084	BolI0015250	U	LF	C01
C01	9928648	9929448	BolI0015260	U	LF	C01
C01	9954285	9955085	BolI0015270	U	LF	C01
C01	9958003	9964716	BolI0015280	U	LF	C01
C01	9979446	10002764	BolI0015290	U	LF	C01
C01	10029719	10030519	BolI0015300	U	LF	C01
C01	10033435	10035445	BolI0015310	U	LF	C01
C01	10053782	10054713	BolI0015320	U	LF	C01
C01	10078653	10105692	BolI0015330	U	LF	C01
C01	10117255	10117608	BolI0015340	U	LF	C01
C01	10124344	10127914	BolI0015350	U	LF	C01
C01	10131364	10134887	BolI0015360	U	LF	C01
C01	10154558	10164215	BolI0015370	U	LF	C01
C01	10164301	10166610	BolI0015380	U	LF	C01
C01	10180173	10180694	BolI0015390	U	LF	C01
C01	10180967	10183396	BolI0015400	U	LF	C01
C01	10193004	10194745	BolI0015410	U	LF	C01
C01	10202310	10202771	BolI0015420	U	LF	C01
C01	10204486	10205329	BolI0015430	U	LF	C01
C01	10205724	10207313	BolI0015440	U	LF	C01
C01	10208454	10208846	BolI0015450	U	LF	C01
C01	10221912	10234827	BolI0015460	U	LF	C01
C01	10235132	10236611	BolI0015470	U	LF	C01
C01	10250155	10253623	BolI0015480	U	LF	C01
C01	10266222	10268234	BolI0015490	U	LF	C01
C01	10270571	10273541	BolI0015500	U	LF	C01
C01	10281806	10287865	BolI0015510	U	LF	C01
C01	10291149	10295363	BolI0015520	U	LF	C01
C01	10320512	10320883	BolI0015530	U	LF	C01
C01	10325027	10327826	BolI0015540	U	LF	C01
C01	10340514	10344317	BolI0015550	U	LF	C01
C01	10344940	10347004	BolI0015560	U	LF	C01
C01	10349648	10350880	BolI0015570	U	LF	C01
C01	10351650	10352223	BolI0015580	U	LF	C01
C01	10352530	10354200	BolI0015590	U	LF	C01
C01	10357246	10360319	BolI0015600	U	LF	C01
C01	10360864	10365315	BolI0015610	U	LF	C01
C01	10365362	10366562	BolI0015620	U	LF	C01
C01	10375439	10376894	BolI0015630	U	LF	C01
C01	10379992	10380999	BolI0015640	U	LF	C01
C01	10383654	10384259	BolI0015650	U	LF	C01
C01	10388238	10392073	BolI0015660	U	LF	C01
C01	10394150	10394662	BolI0015670	U	LF	C01
C01	10410157	10410544	BolI0015680	U	LF	C01
C01	10410921	10411123	BolI0015690	U	LF	C01
C01	10436490	10437295	BolI0015700	U	LF	C01
C01	10439127	10439415	BolI0015710	U	LF	C01
C01	10443531	10444562	BolI0015720	U	LF	C01
C01	10445618	10446241	BolI0015730	U	LF	C01
C01	10447014	10448985	BolI0015740	U	LF	C01
C01	10450313	10452551	BolI0015750	U	LF	C01
C01	10453449	10455170	BolI0015760	U	LF	C01
C01	10471851	10472646	BolI0015770	U	LF	C01
C01	10493622	10494736	BolI0015780	U	LF	C01
C01	10495380	10496520	BolI0015790	U	LF	C01
C01	10515541	10516385	BolI0015800	U	LF	C01
C01	10516776	10518962	BolI0015810	U	LF	C01
C01	10525482	10528292	BolI0015820	U	LF	C01
C01	10529083	10530671	BolI0015830	U	LF	C01
C01	10531305	10532575	BolI0015840	U	LF	C01
C01	10532975	10533587	BolI0015850	U	LF	C01
C01	10533865	10535578	BolI0015860	U	LF	C01
C01	10537665	10538141	BolI0015870	U	LF	C01
C01	10544911	10550280	BolI0015880	U	LF	C01
C01	10554651	10555061	BolI0015890	U	LF	C01
C01	10562079	10563093	BolI0015900	U	LF	C01
C01	10583035	10584102	BolI0015910	U	LF	C01
C01	10587415	10589244	BolI0015920	U	LF	C01
C01	10592373	10592819	BolI0015930	U	LF	C01
C01	10605099	10605443	BolI0015940	U	LF	C01
C01	10606244	10607098	BolI0015950	U	LF	C01
C01	10607831	10612184	BolI0015960	U	LF	C01
C01	10635363	10637050	BolI0015970	U	LF	C01
C01	10646714	10648027	BolI0015980	U	LF	C01
C01	10648975	10650616	BolI0015990	U	LF	C01
C01	10663399	10666208	BolI0016000	U	LF	C01
C01	10677190	10677659	BolI0016010	U	LF	C01
C01	10679192	10680007	BolI0016020	U	LF	C01
C01	10687760	10688239	BolI0016030	U	LF	C01
C01	10696657	10697487	BolI0016040	U	LF	C01
C01	10698955	10700109	BolI0016050	U	LF	C01
C01	10706608	10708668	BolI0016060	U	LF	C01
C01	10710713	10712015	BolI0016070	U	LF	C01
C01	10727292	10728866	BolI0016080	U	LF	C01
C01	10733551	10734756	BolI0016090	U	LF	C01
C01	10740218	10742663	BolI0016100	U	LF	C01
C01	10744903	10746603	BolI0016110	U	LF	C01
C01	10751863	10753982	BolI0016120	U	LF	C01
C01	10791421	10791919	BolI0016130	U	LF	C01
C01	10794176	10796023	BolI0016140	U	LF	C01
C01	10800998	10801517	BolI0016150	U	LF	C01
C01	10803825	10805673	BolI0016160	U	LF	C01
C01	10810377	10812225	BolI0016170	U	LF	C01
C01	10825328	10827617	BolI0016180	U	LF	C01
C01	10834583	10835102	BolI0016190	U	LF	C01
C01	10838200	10840429	BolI0016200	U	LF	C01
C01	10854895	10855393	BolI0016210	U	LF	C01
C01	10857646	10859875	BolI0016220	U	LF	C01
C01	10878129	10879891	BolI0016230	U	LF	C01
C01	10897992	10898412	BolI0016240	U	LF	C01
C01	10917532	10920312	BolI0016250	U	LF	C01
C01	10920905	10922374	BolI0016260	U	LF	C01
C01	10928560	10929107	BolI0016270	U	LF	C01
C01	10960210	10961982	BolI0016280	U	LF	C01
C01	10966696	10967777	BolI0016290	U	LF	C01
C01	10969001	10970749	BolI0016300	U	LF	C01
C01	10970914	10972325	BolI0016310	U	LF	C01
C01	11018808	11021024	BolI0016320	U	LF	C01
C01	11046188	11047732	BolI0016330	U	LF	C01
C01	11057318	11066854	BolI0016340	U	LF	C01
C01	11069209	11069785	BolI0016350	U	LF	C01
C01	11069887	11070540	BolI0016360	U	LF	C01
C01	11079965	11080942	BolI0016370	U	LF	C01
C01	11100522	11101260	BolI0016380	U	LF	C01
C01	11101270	11103197	BolI0016390	U	LF	C01
C01	11108710	11109657	BolI0016400	U	LF	C01
C01	11122819	11124171	BolI0016410	U	LF	C01
C01	11131948	11135057	BolI0016420	U	LF	C01
C01	11135533	11136900	BolI0016430	U	LF	C01
C01	11153412	11155042	BolI0016440	U	LF	C01
C01	11155144	11156737	BolI0016450	U	LF	C01
C01	11158237	11160305	BolI0016460	U	LF	C01
C01	11161070	11162308	BolI0016470	U	LF	C01
C01	11163638	11166233	BolI0016480	U	LF	C01
C01	11168019	11169826	BolI0016490	U	LF	C01
C01	11177822	11183387	BolI0016500	U	LF	C01
C01	11192298	11192850	BolI0016510	U	LF	C01
C01	11203676	11206320	BolI0016520	U	LF	C01
C01	11207836	11210309	BolI0016530	U	LF	C01
C01	11211414	11212493	BolI0016540	U	LF	C01
C01	11213443	11215417	BolI0016550	U	LF	C01
C01	11216604	11216927	BolI0016560	U	LF	C01
C01	11221835	11224713	BolI0016570	U	LF	C01
C01	11225268	11228420	BolI0016580	U	LF	C01
C01	11241816	11242234	BolI0016590	U	LF	C01
C01	11243668	11244418	BolI0016600	U	LF	C01
C01	11245687	11249401	BolI0016610	U	LF	C01
C01	11250168	11264849	BolI0016620	U	LF	C01
C01	11266123	11268166	BolI0016630	U	LF	C01
C01	11268630	11268896	BolI0016640	U	LF	C01
C01	11273343	11273864	BolI0016650	U	LF	C01
C01	11280840	11281758	BolI0016660	U	LF	C01
C01	11288601	11296570	BolI0016670	U	LF	C01
C01	11297452	11299423	BolI0016680	U	LF	C01
C01	11308041	11308410	BolI0016690	U	LF	C01
C01	11316647	11318353	BolI0016700	U	LF	C01
C01	11323594	11326779	BolI0016710	U	LF	C01
C01	11337336	11339669	BolI0016720	U	LF	C01
C01	11348561	11350713	BolI0016730	U	LF	C01
C01	11350889	11351840	BolI0016740	U	LF	C01
C01	11366687	11368219	BolI0016750	U	LF	C01
C01	11378048	11379022	BolI0016760	U	LF	C01
C01	11382685	11383905	BolI0016770	U	LF	C01
C01	11385466	11386633	BolI0016780	U	LF	C01
C01	11393557	11396582	BolI0016790	U	LF	C01
C01	11396851	11398200	BolI0016800	U	LF	C01
C01	11405549	11406788	BolI0016810	U	LF	C01
C01	11414951	11415900	BolI0016820	U	LF	C01
C01	11417681	11420561	BolI0016830	U	LF	C01
C01	11424344	11431608	BolI0016840	U	LF	C01
C01	11431616	11438924	BolI0016850	U	LF	C01
C01	11453752	11456307	BolI0016860	U	LF	C01
C01	11456580	11459974	BolI0016870	U	LF	C01
C01	11460108	11460784	BolI0016880	U	LF	C01
C01	11470424	11473269	BolI0016890	U	LF	C01
C01	11473527	11475260	BolI0016900	U	LF	C01
C01	11479115	11480065	BolI0016910	U	LF	C01
C01	11486934	11487458	BolI0016920	U	LF	C01
C01	11488585	11498916	BolI0016930	U	LF	C01
C01	11499294	11501961	BolI0016940	U	LF	C01
C01	11504870	11505175	BolI0016950	U	LF	C01
C01	11506761	11509256	BolI0016960	U	LF	C01
C01	11511088	11511844	BolI0016970	U	LF	C01
C01	11513870	11514605	BolI0016980	U	LF	C01
C01	11515221	11515985	BolI0016990	U	LF	C01
C01	11523091	11525434	BolI0017000	U	LF	C01
C01	11575121	11578021	BolI0017010	U	LF	C01
C01	11589617	11592268	BolI0017020	U	LF	C01
C01	11592496	11593331	BolI0017030	U	LF	C01
C01	11599040	11601673	BolI0017040	U	LF	C01
C01	11602581	11613548	BolI0017050	U	LF	C01
C01	11615540	11617653	BolI0017060	U	LF	C01
C01	11718576	11721766	BolI0017070	U	LF	C01
C01	11728293	11729650	BolI0017080	U	LF	C01
C01	11729708	11734568	BolI0017090	U	LF	C01
C01	11735422	11742380	BolI0017100	U	LF	C01
C01	11746348	11747756	BolI0017110	U	LF	C01
C01	11750891	11751912	BolI0017120	U	LF	C01
C01	11753167	11760391	BolI0017130	U	LF	C01
C01	11786118	11786835	BolI0017140	U	LF	C01
C01	11788345	11789448	BolI0017150	U	LF	C01
C01	11825113	11827057	BolI0017160	U	LF	C01
C01	11835526	11837492	BolI0017170	U	LF	C01
C01	11838854	11839621	BolI0017180	U	LF	C01
C01	11851283	11852539	BolI0017190	U	LF	C01
C01	11854546	11856801	BolI0017200	U	LF	C01
C01	11867060	11869882	BolI0017210	U	LF	C01
C01	11870357	11871125	BolI0017220	U	LF	C01
C01	11875666	11876052	BolI0017230	U	LF	C01
C01	11883633	11886054	BolI0017240	U	LF	C01
C01	11897182	11898708	BolI0017250	U	LF	C01
C01	11899010	11906581	BolI0017260	U	LF	C01
C01	11907597	11909167	BolI0017270	U	LF	C01
C01	11909715	11911895	BolI0017280	U	LF	C01
C01	11921886	11922237	BolI0017290	U	LF	C01
C01	11923929	11924300	BolI0017300	U	LF	C01
C01	11945505	11946431	BolI0017310	U	LF	C01
C01	11977235	11977609	BolI0017320	U	LF	C01
C01	11977886	11979381	BolI0017330	U	LF	C01
C01	12009928	12012745	BolI0017340	U	LF	C01
C01	12013109	12015607	BolI0017350	U	LF	C01
C01	12026080	12027177	BolI0017360	U	LF	C01
C01	12030363	12037301	BolI0017370	U	LF	C01
C01	12037925	12041917	BolI0017380	U	LF	C01
C01	12042277	12044534	BolI0017390	U	LF	C01
C01	12044614	12044985	BolI0017400	U	LF	C01
C01	12054927	12055948	BolI0017410	U	LF	C01
C01	12057309	12060276	BolI0017420	U	LF	C01
C01	12061408	12062999	BolI0017430	U	LF	C01
C01	12080906	12082827	BolI0017440	U	LF	C01
C01	12085073	12085664	BolI0017450	U	LF	C01
C01	12091533	12092331	BolI0017460	U	LF	C01
C01	12094117	12094998	BolI0017470	U	LF	C01
C01	12100789	12102778	BolI0017480	U	LF	C01
C01	12115521	12118121	BolI0017490	U	LF	C01
C01	12118159	12119001	BolI0017500	U	LF	C01
C01	12127228	12131543	BolI0017510	U	LF	C01
C01	12153047	12154706	BolI0017520	U	LF	C01
C01	12166102	12167262	BolI0017530	U	LF	C01
C01	12167423	12172841	BolI0017540	U	LF	C01
C01	12174968	12176962	BolI0017550	U	LF	C01
C01	12200409	12201790	BolI0017560	U	LF	C01
C01	12234513	12236997	BolI0017570	U	LF	C01
C01	12240071	12241932	BolI0017580	U	LF	C01
C01	12261546	12262233	BolI0017590	U	LF	C01
C01	12262550	12264257	BolI0017600	U	LF	C01
C01	12267147	12268571	BolI0017610	U	LF	C01
C01	12276292	12278389	BolI0017620	U	LF	C01
C01	12285739	12286458	BolI0017630	U	LF	C01
C01	12287358	12289443	BolI0017640	U	LF	C01
C01	12309731	12311356	BolI0017650	U	LF	C01
C01	12332831	12334163	BolI0017660	U	LF	C01
C01	12335936	12337176	BolI0017670	U	LF	C01
C01	12338077	12346348	BolI0017680	U	LF	C01
C01	12346505	12347235	BolI0017690	U	LF	C01
C01	12347719	12348389	BolI0017700	U	LF	C01
C01	12350120	12353750	BolI0017710	U	LF	C01
C01	12358068	12358244	BolI0017720	U	LF	C01
C01	12361508	12363357	BolI0017730	U	LF	C01
C01	12363505	12364928	BolI0017740	U	LF	C01
C01	12367056	12369111	BolI0017750	U	LF	C01
C01	12369285	12375257	BolI0017760	U	LF	C01
C01	12379916	12389812	BolI0017770	U	LF	C01
C01	12392069	12394513	BolI0017780	U	LF	C01
C01	12394554	12396121	BolI0017790	U	LF	C01
C01	12397542	12399694	BolI0017800	U	LF	C01
C01	12402973	12404246	BolI0017810	U	LF	C01
C01	12404896	12406296	BolI0017820	U	LF	C01
C01	12415247	12416418	BolI0017830	U	LF	C01
C01	12421966	12424266	BolI0017840	U	LF	C01
C01	12428326	12429073	BolI0017850	U	LF	C01
C01	12429114	12429904	BolI0017860	U	LF	C01
C01	12439851	12440631	BolI0017870	U	LF	C01
C01	12441906	12442981	BolI0017880	U	LF	C01
C01	12450844	12452569	BolI0017890	U	LF	C01
C01	12459647	12460207	BolI0017900	U	LF	C01
C01	12475938	12479263	BolI0017910	U	LF	C01
C01	12479546	12483357	BolI0017920	U	LF	C01
C01	12498985	12499554	BolI0017930	U	LF	C01
C01	12526242	12528129	BolI0017940	U	LF	C01
C01	12529804	12532154	BolI0017950	U	LF	C01
C01	12533498	12534032	BolI0017960	U	LF	C01
C01	12534277	12536204	BolI0017970	U	LF	C01
C01	12539443	12540391	BolI0017980	U	LF	C01
C01	12551060	12560305	BolI0017990	U	LF	C01
C01	12560818	12561783	BolI0018000	U	LF	C01
C01	12578233	12578773	BolI0018010	U	LF	C01
C01	12579486	12583864	BolI0018020	U	LF	C01
C01	12584007	12585127	BolI0018030	U	LF	C01
C01	12592248	12593243	BolI0018040	U	LF	C01
C01	12594777	12597693	BolI0018050	U	LF	C01
C01	12598689	12602832	BolI0018060	U	LF	C01
C01	12612525	12614300	BolI0018070	U	LF	C01
C01	12615381	12617768	BolI0018080	U	LF	C01
C01	12621520	12622436	BolI0018090	U	LF	C01
C01	12637768	12638121	BolI0018100	U	LF	C01
C01	12639546	12640070	BolI0018110	U	LF	C01
C01	12642194	12643145	BolI0018120	U	LF	C01
C01	12643448	12644176	BolI0018130	U	LF	C01
C01	12645019	12648420	BolI0018140	U	LF	C01
C01	12649044	12651343	BolI0018150	U	LF	C01
C01	12662643	12664984	BolI0018160	U	LF	C01
C01	12665420	12666031	BolI0018170	U	LF	C01
C01	12666288	12670925	BolI0018180	U	LF	C01
C01	12671249	12673386	BolI0018190	U	LF	C01
C01	12702266	12705269	BolI0018200	U	LF	C01
C01	12707624	12712737	BolI0018210	U	LF	C01
C01	12718798	12722691	BolI0018220	U	LF	C01
C01	12722893	12724062	BolI0018230	U	LF	C01
C01	12760649	12762685	BolI0018240	U	LF	C01
C01	12763243	12767025	BolI0018250	U	LF	C01
C01	12773022	12773408	BolI0018260	U	LF	C01
C01	12775154	12778054	BolI0018270	U	LF	C01
C01	12789468	12793624	BolI0018280	U	LF	C01
C01	12811664	12812674	BolI0018290	U	LF	C01
C01	12824045	12825758	BolI0018300	U	LF	C01
C01	12829099	12830142	BolI0018310	U	LF	C01
C01	12831858	12833475	BolI0018320	U	LF	C01
C01	12834024	12838578	BolI0018330	U	LF	C01
C01	12839203	12839958	BolI0018340	U	LF	C01
C01	12859420	12861922	BolI0018350	U	LF	C01
C01	12875120	12875678	BolI0018360	U	LF	C01
C01	12878349	12882174	BolI0018370	U	LF	C01
C01	12888393	12889805	BolI0018380	U	LF	C01
C01	12891135	12893157	BolI0018390	U	LF	C01
C01	12898486	12902944	BolI0018400	U	LF	C01
C01	12920889	12922089	BolI0018410	U	LF	C01
C01	12948386	12949933	BolI0018420	U	LF	C01
C01	12950994	12951838	BolI0018430	U	LF	C01
C01	12952563	12956245	BolI0018440	U	LF	C01
C01	12966939	12967737	BolI0018450	U	LF	C01
C01	12977951	12978520	BolI0018460	U	LF	C01
C01	12979987	12980427	BolI0018470	U	LF	C01
C01	12981359	12982616	BolI0018480	U	LF	C01
C01	12985776	12987334	BolI0018490	U	LF	C01
C01	12988226	12989641	BolI0018500	U	LF	C01
C01	12990238	12995717	BolI0018510	U	LF	C01
C01	13004406	13006540	BolI0018520	U	LF	C01
C01	13007722	13010457	BolI0018530	U	LF	C01
C01	13014596	13015300	BolI0018540	U	LF	C01
C01	13015625	13017937	BolI0018550	U	LF	C01
C01	13047562	13052656	BolI0018560	U	LF	C01
C01	13060770	13061099	BolI0018570	U	LF	C01
C01	13064525	13080144	BolI0018580	U	LF	C01
C01	13088872	13091521	BolI0018590	U	LF	C01
C01	13094143	13094793	BolI0018600	U	LF	C01
C01	13095279	13096430	BolI0018610	U	LF	C01
C01	13099228	13101290	BolI0018620	U	LF	C01
C01	13122143	13124875	BolI0018630	U	LF	C01
C01	13125721	13128749	BolI0018640	U	LF	C01
C01	13129069	13129581	BolI0018650	U	LF	C01
C01	13130047	13131122	BolI0018660	U	LF	C01
C01	13131364	13133828	BolI0018670	U	LF	C01
C01	13135889	13138742	BolI0018680	U	LF	C01
C01	13166715	13170028	BolI0018690	U	LF	C01
C01	13170863	13172335	BolI0018700	U	LF	C01
C01	13173290	13180025	BolI0018710	U	LF	C01
C01	13180877	13183314	BolI0018720	U	LF	C01
C01	13184256	13186159	BolI0018730	U	LF	C01
C01	13208095	13212249	BolI0018740	U	LF	C01
C01	13213501	13217428	BolI0018750	U	LF	C01
C01	13217592	13219133	BolI0018760	U	LF	C01
C01	13219796	13222245	BolI0018770	U	LF	C01
C01	13228740	13242661	BolI0018780	U	LF	C01
C01	13243304	13247220	BolI0018790	U	LF	C01
C01	13248340	13250517	BolI0018800	U	LF	C01
C01	13255690	13258330	BolI0018810	U	LF	C01
C01	13259903	13261622	BolI0018820	U	LF	C01
C01	13277535	13280499	BolI0018830	U	LF	C01
C01	13281030	13285367	BolI0018840	U	LF	C01
C01	13291233	13292180	BolI0018850	U	LF	C01
C01	13292711	13298463	BolI0018860	U	LF	C01
C01	13301590	13307566	BolI0018870	U	LF	C01
C01	13308477	13309631	BolI0018880	U	LF	C01
C01	13310258	13316990	BolI0018890	U	LF	C01
C01	13317932	13321252	BolI0018900	U	LF	C01
C01	13341585	13343754	BolI0018910	U	LF	C01
C01	13350634	13351566	BolI0018920	U	LF	C01
C01	13355106	13355780	BolI0018930	U	LF	C01
C01	13361334	13364232	BolI0018940	U	LF	C01
C01	13366448	13370056	BolI0018950	U	LF	C01
C01	13373228	13378728	BolI0018960	U	LF	C01
C01	13395658	13399370	BolI0018970	U	LF	C01
C01	13399827	13400243	BolI0018980	U	LF	C01
C01	13400583	13403694	BolI0018990	U	LF	C01
C01	13404502	13405545	BolI0019000	U	LF	C01
C01	13406386	13407327	BolI0019010	U	LF	C01
C01	13408341	13411115	BolI0019020	U	LF	C01
C01	13411681	13414197	BolI0019030	U	LF	C01
C01	13416641	13418642	BolI0019040	U	LF	C01
C01	13431625	13433131	BolI0019050	U	LF	C01
C01	13440231	13441757	BolI0019060	U	LF	C01
C01	13447066	13450129	BolI0019070	U	LF	C01
C01	13462820	13465718	BolI0019080	U	LF	C01
C01	13466772	13469066	BolI0019090	U	LF	C01
C01	13469379	13470107	BolI0019100	U	LF	C01
C01	13471024	13473228	BolI0019110	U	LF	C01
C01	13479878	13482250	BolI0019120	U	LF	C01
C01	13489570	13493610	BolI0019130	U	LF	C01
C01	13502132	13502762	BolI0019140	U	LF	C01
C01	13504352	13505923	BolI0019150	U	LF	C01
C01	13511888	13514680	BolI0019160	U	LF	C01
C01	13517055	13518776	BolI0019170	U	LF	C01
C01	13519239	13520174	BolI0019180	U	LF	C01
C01	13521347	13521778	BolI0019190	U	LF	C01
C01	13525571	13526515	BolI0019200	U	LF	C01
C01	13532309	13534640	BolI0019210	U	LF	C01
C01	13535751	13537534	BolI0019220	U	LF	C01
C01	13538279	13539125	BolI0019230	U	LF	C01
C01	13544464	13554397	BolI0019240	U	LF	C01
C01	13555105	13555461	BolI0019250	U	LF	C01
C01	13555558	13556445	BolI0019260	U	LF	C01
C01	13558447	13559479	BolI0019270	U	LF	C01
C01	13561054	13561510	BolI0019280	U	LF	C01
C01	13567575	13569210	BolI0019290	U	LF	C01
C01	13579672	13580020	BolI0019300	U	LF	C01
C01	13581356	13582556	BolI0019310	U	LF	C01
C01	13588970	13590009	BolI0019320	U	LF	C01
C01	13592382	13594602	BolI0019330	U	LF	C01
C01	13597026	13597525	BolI0019340	U	LF	C01
C01	13602634	13604492	BolI0019350	U	LF	C01
C01	13606971	13607253	BolI0019360	U	LF	C01
C01	13610049	13610344	BolI0019370	U	LF	C01
C01	13629320	13629635	BolI0019380	U	LF	C01
C01	13655877	13658433	BolI0019390	U	LF	C01
C01	13665058	13665578	BolI0019400	U	LF	C01
C01	13668822	13670662	BolI0019410	U	LF	C01
C01	13671226	13672318	BolI0019420	U	LF	C01
C01	13673134	13673852	BolI0019430	U	LF	C01
C01	13674702	13678315	BolI0019440	U	LF	C01
C01	13678735	13679763	BolI0019450	U	LF	C01
C01	13680147	13681805	BolI0019460	U	LF	C01
C01	13689371	13690738	BolI0019470	U	LF	C01
C01	13697588	13699103	BolI0019480	U	LF	C01
C01	13700243	13703716	BolI0019490	U	LF	C01
C01	13704387	13705526	BolI0019500	U	LF	C01
C01	13705918	13706811	BolI0019510	U	LF	C01
C01	13707447	13708584	BolI0019520	U	LF	C01
C01	13709105	13712854	BolI0019530	U	LF	C01
C01	13742927	13744999	BolI0019540	U	LF	C01
C01	13749922	13751015	BolI0019550	U	LF	C01
C01	13753587	13757937	BolI0019560	U	LF	C01
C01	13768936	13774386	BolI0019570	U	LF	C01
C01	13774465	13775191	BolI0019580	U	LF	C01
C01	13775998	13777922	BolI0019590	U	LF	C01
C01	13785803	13786894	BolI0019600	U	LF	C01
C01	13788829	13790837	BolI0019610	U	LF	C01
C01	13791121	13791291	BolI0019620	U	LF	C01
C01	13792979	13796457	BolI0019630	U	LF	C01
C01	13796490	13799678	BolI0019640	U	LF	C01
C01	13804365	13806945	BolI0019650	U	LF	C01
C01	13809147	13809746	BolI0019660	U	LF	C01
C01	13818906	13819303	BolI0019670	U	LF	C01
C01	13819477	13820064	BolI0019680	U	LF	C01
C01	13823329	13823868	BolI0019690	U	LF	C01
C01	13824595	13826175	BolI0019700	U	LF	C01
C01	13826374	13827938	BolI0019710	U	LF	C01
C01	13843935	13845269	BolI0019720	U	LF	C01
C01	13847559	13849026	BolI0019730	U	LF	C01
C01	13849667	13850853	BolI0019740	U	LF	C01
C01	13852267	13853915	BolI0019750	U	LF	C01
C01	13855150	13857815	BolI0019760	U	LF	C01
C01	13867258	13869396	BolI0019770	U	LF	C01
C01	13869758	13870668	BolI0019780	U	LF	C01
C01	13906679	13911378	BolI0019790	U	LF	C01
C01	13920487	13921358	BolI0019800	U	LF	C01
C01	13927043	13927736	BolI0019810	U	LF	C01
C01	13927746	13928446	BolI0019820	U	LF	C01
C01	13942313	13943625	BolI0019830	U	LF	C01
C01	13950823	13951872	BolI0019840	U	LF	C01
C01	13957533	13958976	BolI0019850	U	LF	C01
C01	13974262	13974988	BolI0019860	U	LF	C01
C01	13976377	13977569	BolI0019870	U	LF	C01
C01	13978892	13979236	BolI0019880	U	LF	C01
C01	13979341	13996697	BolI0019890	U	LF	C01
C01	14018333	14019059	BolI0019900	U	LF	C01
C01	14024211	14024555	BolI0019910	U	LF	C01
C01	14026271	14026507	BolI0019920	U	LF	C01
C01	14030377	14032284	BolI0019930	U	LF	C01
C01	14033121	14035400	BolI0019940	U	LF	C01
C01	14043298	14045279	BolI0019950	U	LF	C01
C01	14046211	14048919	BolI0019960	U	LF	C01
C01	14054112	14054447	BolI0019970	U	LF	C01
C01	14075078	14077781	BolI0019980	U	LF	C01
C01	14081275	14085116	BolI0019990	U	LF	C01
C01	14086565	14087559	BolI0020000	U	LF	C01
[truncated: 56,088 more rows]
