# Supplementary material for: Chromosome-scale reference genome of broccoli (Brassica oleracea var. italica Plenck) provides insights into glucosinolate biosynthesis
Source: Hortic Res. 2024 Feb 28;11(5):uhae063. doi: 10.1093/hr/uhae063 (PMC11077082; doi:10.1093/hr/uhae063)
Supplement: Web_Material_uhae063 [file web_material_uhae063.zip › Table S7-Multispecies comparative analysis of glucosinolate biosynthesis related genes.xlsx]

## Sheet: Sheet2
AT5G23010	MAM1ab	Side-chain elongation
AT5G23020	MAM3ab	Side-chain elongation
AT3G49680	BCAT3ab	Side-chain elongation
AT3G19710	BCAT4b	Side-chain elongation
AT1G50110	BCAT6b	Side-chain elongation
AT3G58990	IPMI1ab	Side-chain elongation
AT4G13430	IIL1ab	Side-chain elongation
AT2G43100	IPMI2ab	Side-chain elongation
AT5G14200	IMDH1ab	Side-chain elongation
AT1G16410	CYP79F1ab	Core structure synthesis
AT4G13770	CYP83A1ab	Core structure synthesis
AT1G16400	CYP79F2ab	Core structure synthesis
AT5G05260	CYP79A2ab	Core structure synthesis
AT4G39950	CYP79B2ab	Core structure synthesis
AT2G22330	CYP79B3ab	Core structure synthesis
AT4G31500	CYP83B1ab	Core structure synthesis
AT1G79370	CYP79C1	Core structure synthesis
AT1G58260	CYP79C2	Core structure synthesis
AT2G46650	CYTB5C	Core structure synthesis
AT4G30530	GGP1a	Core structure synthesis
AT2G30860	GSTF9	Core structure synthesis
AT2G30870	GSTF10	Core structure synthesis
AT3G03190	GSTF11	Core structure synthesis
AT1G27130	GSTU13	Core structure synthesis
AT1G78370	GSTU20	Core structure synthesis
AT2G20610	SUR1ab	Core structure synthesis
AT1G24100	UGT74B1ab	Core structure synthesis
AT2G31790	UGT74C1	Core structure synthesis
AT1G74100	SOT16ab	Core structure synthesis
AT1G18590	SOT17ab	Core structure synthesis
AT1G74090	SOT18ab	Core structure synthesis
AT4G37430	CYP81F1a	Side-chain modification
AT5G57220	CYP81F2a	Side-chain modification
AT4G37400	CYP81F3a	Side-chain modification
AT4G37410	CYP81F4a	Side-chain modification
AT1G21100	IGMT1a	Side-chain modification
AT1G21120	IGMT2a	Side-chain modification
AT1G76790	IGMT5	Side-chain modification
AT1G65860	FMOGS-OX1a	Side-chain modification
AT1G62540	FMOGS-OX2a	Side-chain modification
AT1G62560	FMOGS-OX3a	Side-chain modification
AT1G62570	FMOGS-OX4a	Side-chain modification
AT1G12140	FMOGS-OX5a	Side-chain modification
AT1G12130	FMOGS-OX6	Side-chain modification
AT1G12160	FMOGS-OX7	Side-chain modification
AT4G03060	AOP2a	Side-chain modification
AT4G03050	AOP3a	Side-chain modification
AT2G25450	GSL-OHa	Side-chain modification
AT5G54810	TSB1	Co-substrate pathways
AT5G05730	ASA1	Co-substrate pathways
AT2G14750	APK1	Co-substrate pathways
AT4G39940	APK2	Co-substrate pathways
AT4G23100	GSH1	Co-substrate pathways
AT5G27380	GSH2	Co-substrate pathways
AT3G22890	APS1	Co-substrate pathways
AT4G14680	APS3	Co-substrate pathways
AT4G04610	APR1	Co-substrate pathways
AT1G62180	APR2	Co-substrate pathways
AT4G21990	APR3	Co-substrate pathways
AT4G14880	OASA1	Co-substrate pathways
AT5G65940	CHY1	Co-substrate pathways
AT1G04580	AAO4	Co-substrate pathways
AT1G65880	BZO1a	Co-substrate pathways
AT3G12203	SCPL17	Co-substrate pathways
AT5G26000	TGG1a	GSL degradation
AT5G25980	TGG2a	GSL degradation
AT1G47600	TGG4a	GSL degradation
AT1G51470	TGG5a	GSL degradation
AT1G54040	ESPa	GSL degradation
AT3G44310	NIT1a	GSL degradation
AT3G44300	NIT2a	GSL degradation
AT3G44320	NIT3a	GSL degradation
AT5G22300	NIT4a	GSL degradation
AT3G16400	NSP1a	GSL degradation
AT2G33070	NSP2a	GSL degradation
AT3G16390	NSP3a	GSL degradation
AT3G16410	NSP4a	GSL degradation
AT5G48180	NSP5a	GSL degradation
AT3G09260	PYK10	GSL degradation
AT2G44490	PEN2a	GSL degradation
AT1G59870	PEN3	GSL degradation
AT3G14210	ESM1	GSL degradation
AT5G44070	PCS1	GSL degradation
AT2G44460	BGLU28	GSL degradation
AT3G60140	BGLU30	GSL degradation

## Sheet: 硫苷合成基因相关Orthogroups
Gene Symbol	Class	OrthoGroup	Atha	Brassica_cretica	Bnig	Korso	OX-heart	TO1000	HDEM	Brassica_oleracea_JZS	Brap	BrapZ	Broc	Rsat	Tomato
SOT17ab;SOT18ab;SOT16ab;	Core structure synthesis	OG0000087	AT1G18590, AT1G74090, AT1G74100	DY000_02012814, DY000_02045739, DY000_02062594, DY000_02062595, DY000_02062596, DY000_02062597, DY000_02063865	BniB02g035710.2N.1_Bnig, BniB03g038560.2N.1_Bnig, BniB03g038630.2N.1_Bnig, BniB03g052540.2N.1_Bnig, BniB03g052550.2N.1_Bnig, BniB03g052560.2N.1_Bnig, BniB04g019280.2N.1_Bnig, BniB04g020560.2N.1_Bnig, BniB04g020570.2N.1_Bnig, BniB04g033130.2N.1_Bnig, BniB05g070980.2N.1_Bnig, BniB06g047640.2N.1_Bnig, BniB06g047650.2N.1_Bnig, BniB06g047660.2N.1_Bnig, BniB06g047670.2N.1_Bnig, BniB06g047680.2N.1_Bnig,…	BolK_1g37750, BolK_2g31760, BolK_5g15450, BolK_6g33120, BolK_6g33180, BolK_6g33190, BolK_6g34340, BolK_6g34350, BolK_6g47180, BolK_6g47190, BolK_6g47200, BolK_9g20190, BolK_9g20210, BolK_9g21930, BolK_9g21960, BolK_9g21970	BolO_1g35940, BolO_1g35950, BolO_2g33090, BolO_5g16960, BolO_6g33620, BolO_6g33650, BolO_6g33700, BolO_6g33730, BolO_6g33750, BolO_6g33760, BolO_6g35070, BolO_6g35090, BolO_6g48060, BolO_6g48110, BolO_6g48120, BolO_9g16380, BolO_9g21140, BolO_9g21160, BolO_9g22920, BolO_9g22940, BolO_9g22960	rna-XM_013732794.1_Bole, rna-XM_013733021.1_Bole, rna-XM_013734034.1_Bole, rna-XM_013734566.1_Bole, rna-XM_013752260.1_Bole, rna-XM_013753866.1_Bole, rna-XM_013754515.1_Bole, rna-XM_013754962.1_Bole, rna-XM_013766107.1_Bole, rna-XM_013775406.1_Bole, rna-XM_013783166.1_Bole	BolC1t03715, BolC2t09190, BolC5t30386, BolC6t38471, BolC6t38477, BolC6t38480, BolC6t38481, BolC6t39855, BolC6t39856, BolC6t39857, BolC9t55010, BolC9t55012, BolC9t55220, BolC9t55222, BolC9t55223, BolC9t55225	BolC02g030760.2J, BolC05g016200.2J, BolC06g031830.2J, BolC06g031860.2J, BolC06g031900.2J, BolC06g031930.2J, BolC06g033000.2J, BolC06g033010.2J, BolC06g045520.2J, BolC06g045530.2J, BolC06g045540.2J, BolC09g014990.2J, BolC09g019600.2J, BolC09g019610.2J, BolC09g021280.2J, BolC09g021290.2J, BolC09g021310.2J, BolC09g021320.2J	BraA01g028570, BraA02g022100, BraA06g014220, BraA07g027460, BraA07g028430, BraA07g028440, BraA07g028450, BraA07g038050, BraA07g038070, BraA07g038080, BraA09g012950, BraA09g016680, BraA09g016690, BraA09g018070, BraA09g018100, BraA09g018130	BraA02t06957, BraA06t24591, BraA07t30593, BraA07t30594, BraA07t30595, BraA07t31541, BraA07t31543, BraA09t36999, BraA09t37340, BraA09t37341, BraA09t37474, BraA09t37475	BolI0034420.1, BolI0083180.1, BolI0274090.1, BolI0345170.1, BolI0345180.1, BolI0345230.1, BolI0346180.1, BolI0346190.1, BolI0357810.1, BolI0357820.1, BolI0357830.1, BolI0500950.1, BolI0500960.1, BolI0502590.1, BolI0502630.1, BolI0502650.1	Rsa10001150, Rsa10001853, Rsa10005219, Rsa10022357, Rsa10022358, Rsa10023484, Rsa10023487, Rsa10023489, Rsa10023490, Rsa10023491, Rsa10030573, Rsa10030574, Rsa10030575, Rsa10034274, Rsa10034275	Solyc02g077620.1.1, Solyc11g067320.1.1
GGP1a;GGP3;	Core structure synthesis	OG0000585	AT2G23970, AT4G30530, AT4G30540, AT4G30550	DY000_02002803, DY000_02010241, DY000_02027641, DY000_02036950, DY000_02057126	BniB02g021290.2N.1_Bnig, BniB02g084810.2N.1_Bnig, BniB03g010940.2N.1_Bnig, BniB03g010950.2N.1_Bnig, BniB05g007160.2N.1_Bnig, BniB05g007170.2N.1_Bnig	BolK_1g08920, BolK_3g32440, BolK_3g87680, BolK_3g87690, BolK_7g58030, BolK_8g48360	BolO_1g07890, BolO_3g32380, BolO_3g86770, BolO_3g86780, BolO_7g59800, BolO_8g47020	rna-XM_013742577.1_Bole, rna-XM_013743258.1_Bole, rna-XM_013750006.1_Bole, rna-XM_013767844.1_Bole, rna-XM_013767892.1_Bole	BolC1t00820, BolC3t15608, BolC3t21171, BolC3t21172, BolC7t46258, BolC8t51536	BolC01g008500.2J, BolC03g029910.2J, BolC03g082130.2J, BolC03g082140.2J, BolC07g055380.2J, BolC08g047610.2J	BraA01g007240, BraA03g055850, BraA08g018020, BraA08g018030, BraA09g054030	BraA01t00708, BraA03t15051, BraA08t33879, BraA08t33880, BraA09t41060	BolI0008350.1, BolI0143200.1, BolI0192700.1, BolI0192710.1, BolI0418200.1, BolI0467710.1	Rsa10010315, Rsa10010316, Rsa10019051, Rsa10023137	Solyc01g106060.3.1, Solyc07g006090.3.1
CYP79C2;	Core structure synthesis	OG0001224	AT1G58260, AT1G58265	DY000_02029511, DY000_02035821	BniB01g003800.2N.1_Bnig, BniB04g007960.2N.1_Bnig, BniB06g009140.2N.1_Bnig	BolK_2g45800, BolK_2g45810, BolK_2g45860, BolK_2g45880, BolK_4g14180, BolK_4g68030	BolO_2g54530, BolO_4g13590, BolO_4g61280	rna-XM_013762333.1_Bole, rna-XM_013777103.1_Bole, rna-XM_013780963.1_Bole	BolC2t11356, BolC2t11357, BolC2t11360, BolC4t22996, BolC4t28429	BolC02g052240.2J, BolC02g052270.2J, BolC04g014280.2J, BolC04g065410.2J	BraA02g036870, BraA02g036880, BraA04g029520, BraA05g010390	BraA02t08457, BraA02t08458, BraA02t08459, BraA04t18645, BraA05t20042	BolI0101320.1, BolI0101340.1, BolI0101400.1, BolI0210330.1, BolI0257460.1	Rsa10001286, Rsa10011252, Rsa10011253, Rsa10020783, Rsa10027088, Rsa10038697
CYP83A1ab;CYP83B1ab;	Core structure synthesis	OG0001673	AT4G13770, AT4G31500	DY000_02033117	BniB01g003820.2N.1_Bnig, BniB06g067060.2N.1_Bnig, BniB07g013920.2N.1_Bnig	BolK_4g41640, BolK_4g67990, BolK_8g10480	BolO_4g38630, BolO_8g08770	rna-XM_013749594.1_Bole, rna-XM_013778451.1_Bole, rna-XM_013781410.1_Bole	BolC4t25797, BolC4t28428, BolC8t47784	BolC04g041440.2J, BolC04g065370.2J, BolC04g065390.2J, BolC08g009600.2J	BraA04g008320, BraA04g029510, BraA08g007500	BraA04t16535, BraA04t18644, BraA08t32795	BolI0233710.1, BolI0257440.1, BolI0432780.1	Rsa10004699, Rsa10030406	Solyc01g010490.5.1, Solyc07g053493.1.1, Solyc09g092560.4.1, Solyc09g092580.4.1, Solyc09g092590.2.1, Solyc09g092600.3.1, Solyc09g092620.4.1, Solyc09g092640.3.1, Solyc09g092670.3.1, Solyc11g006590.2.1, Solyc11g006593.2.1
CYP79B3ab;CYP79B2ab;	Core structure synthesis	OG0001731	AT2G22330, AT4G39950	DY000_02036243	BniB01g021760.2N.1_Bnig, BniB02g088940.2N.1_Bnig, BniB03g014770.2N.1_Bnig, BniB05g000130.2N.1_Bnig	BolK_1g01200, BolK_3g77810, BolK_4g50670, BolK_7g62560	BolO_1g01020, BolO_3g76890, BolO_5g53950, BolO_7g64200	rna-XM_013738169.1_Bole, rna-XM_013739216.1_Bole, rna-XM_013769331.1_Bole, rna-XM_013776791.1_Bole	BolC1t00094, BolC3t20109, BolC4t26732, BolC7t46690	BolC01g000930.2J, BolC03g073270.2J, BolC04g049480.2J, BolC07g059740.2J	BraA01g000830, BraA03g061220, BraA04g016310, BraA08g022020	BraA01t00085, BraA03t15631, BraA04t17315	BolI0000980.1, BolI0184160.1, BolI0241800.1, BolI0422480.1	Rsa10009991, Rsa10026308, Rsa10027010, Rsa10037345
GSTF9;GSTF10;	Core structure synthesis	OG0003277	AT2G30860, AT2G30870	DY000_02001621, DY000_02034884	BniB01g013320.2N.1_Bnig, BniB08g019200.2N.1_Bnig, BniB08g019210.2N.1_Bnig	BolK_3g19640, BolK_3g19660, BolK_4g58700	BolO_3g19670, BolO_3g19680, BolO_4g51640	rna-XM_013766626.1_Bole, rna-XM_013766931.1_Bole, rna-XM_013781054.1_Bole	BolC3t14411, BolC3t14412, BolC4t27502	BolC03g018460.2J, BolC03g018470.2J, BolC04g057100.2J	BraA03g016420, BraA03g016430, BraA04g022100	BraA03t10995, BraA03t10996, BraA04t17883	BolI0131720.1, BolI0131740.1, BolI0248930.1	Rsa10032310	Solyc12g094430.1.1
GSTF11;GSTF12;	Core structure synthesis	OG0004133	AT3G03190, AT5G17220	DY000_02018785	BniB01g061730.2N.1_Bnig, BniB02g045700.2N.1_Bnig	BolK_2g08440, BolK_5g61830, BolK_9g57160	BolO_2g08700, BolO_5g64220, BolO_9g59030	rna-XM_013730029.1_Bole, rna-XM_013754528.1_Bole, rna-XM_013763606.1_Bole	BolC5t35031, BolC9t58832	BolC05g063320.2J, BolC09g056110.2J	BraA02g006880, BraA05g041710, BraA10g022740	BraA10t44276, BraSC90t46710	BolI0062620.1, BolI0316010.1, BolI0534730.1	Rsa10003824, Rsa10015104, Rsa10018713	Solyc02g081340.3.1
CYP79A2ab;CYP79A3P;CYP79A4P;	Core structure synthesis	OG0004413	AT5G05260, AT5G35917, AT5G35920	DY000_02054496, DY000_02054498	BniB02g055340.2N.1_Bnig, BniB02g055360.2N.1_Bnig, BniB02g055420.2N.1_Bnig, BniB05g029220.2N.1_Bnig, BniB08g051390.2N.1_Bnig	BolK_9g68010	BolO_9g69650	rna-XM_013753876.1_Bole, rna-XM_013759858.1_Bole, rna-XM_013759945.1_Bole, rna-XM_013763726.1_Bole	BolC2t06193, BolC9t59907	BolC02g002250.2J, BolC09g066700.2J, BolC09g066710.2J	BraA02g001640, BraA10g028190	BraA02t04840, BraA10t45138	BolI0056630.1, BolI0545230.1	Rsa10002991, Rsa10020966
UGT74C1;	Core structure synthesis	OG0005193	AT2G31790	DY000_02008928, DY000_02029896	BniB01g012360.2N.1_Bnig, BniB06g020830.2N.1_Bnig	BolK_4g17690, BolK_4g59730, BolK_5g09600, BolK_5g09610	BolO_4g17270, BolO_4g52660	rna-XM_013781672.1_Bole, rna-XM_013782006.1_Bole	BolC4t23346, BolC4t27616, BolC4t27617	BolC04g017450.2J, BolC04g058020.2J	BraA04g022880, BraA05g012890	BraA04t17962, BraA05t20311	BolI0213510.1, BolI0249800.1	Rsa10016624, Rsa10038489
GSTU13;ATGSTU14;	Core structure synthesis	OG0006266	AT1G27130, AT1G27140	DY000_02023526, DY000_02046412	BniB03g031270.2N.1_Bnig, BniB04g039630.2N.1_Bnig	BolK_5g22430, BolK_7g21200	BolO_5g23790, BolO_7g21470	rna-XM_013738320.1_Bole, rna-XM_013782789.1_Bole	BolC5t31085, BolC7t42517	BolC05g022730.2J, BolC07g019530.2J	BraA07g013480, BraA07g013640, BraA09g039000	BraA07t29108, BraA09t39548	BolI0280560.1, BolI0384220.1	Rsa10040035
CYTB5C;	Core structure synthesis	OG0010341	AT2G46650	DY000_02028350	BniB01g000830.2N.1_Bnig	BolK_4g01500, BolK_4g71270	BolO_4g01550, BolO_4g64390	rna-XM_013779012.1_Bole, rna-XM_013781561.1_Bole	BolC4t21783, BolC4t28718	BolC04g001960.2J, BolC04g068100.2J	BraA04g032210, BraA05g001180	BraA04t18911, BraA05t19113	BolI0198520.1, BolI0260370.1	Rsa10006327
CYP79F2ab;CYP79F1ab;	Core structure synthesis	OG0015143	AT1G16400, AT1G16410	DY000_02045524	BniB06g041700.2N.1_Bnig	BolK_5g13250	BolO_5g14660	rna-XM_013782219.1_Bole	BolC5t30183	BolC05g014000.2J	BraA06g012350	BraA06t24399	BolI0272060.1	Rsa10038067
UGT74B1ab;	Core structure synthesis	OG0015211	AT1G24100	DY000_02046341	BniB04g039340.2N.1_Bnig	BolK_5g21990	BolO_5g23150	rna-XM_013730524.1_Bole	BolC5t31022	BolC05g022270.2J	BraA09g039260	BraA09t39573	BolI0280040.1	Rsa10040057	Solyc05g006140.1.1
SUR1ab;	Core structure synthesis	OG0018513	AT2G20610	DY000_02020094	BniB03g070290.2N.1_Bnig	BolK_7g11460	BolO_7g00320	rna-XM_013743482.1_Bole	BolC7t40482	BolC07g000300.2J	BraA07g000220	BraA07t27807	BolI0367060.1	Rsa10031178
CYP79C1;	Core structure synthesis	OG0020805	AT1G79370	DY000_02001396	BniB08g040770.2N.1_Bnig, BniB08g040830.2N.1_Bnig, BniB08g040860.2N.1_Bnig, BniB08g040890.2N.1_Bnig		BolO_3g16930	rna-XM_013772032.1_Bole		BolC03g015900.2J	BraA03g014160	BraA03t10783
GSTU20;	Core structure synthesis	OG0022497	AT1G78370	DY000_02062223	BniB06g050340.2N.1_Bnig			rna-XM_013737293.1_Bole	BolC6t38215	BolC06g029190.2J	BraA07g026620	BraA07t30399	BolI0342800.1	Rsa10029860
scpl18;scpl6;scpl3;scpl5;scpl2;scpl4;SCPL12;SCPL11;SCPL13;SNG1;scpl10;SCPL9;SCPL7;SCPL17;scpl16;scpl14;SCPL15;scpl1;	Co-substrate pathways	OG0000067	AT1G33540, AT1G73270, AT1G73280, AT1G73290, AT1G73300, AT1G73310, AT2G22920, AT2G22970, AT2G22980, AT2G22990, AT2G23000, AT2G23010, AT3G10450, AT3G12203, AT3G12220, AT3G12230, AT3G12240, AT5G36180	DY000_02000673, DY000_02002816, DY000_02004024, DY000_02019417, DY000_02023025, DY000_02033601, DY000_02033602, DY000_02033660, DY000_02034516, DY000_02043361, DY000_02046815, DY000_02047609, DY000_02050983, DY000_02062549, DY000_02062550, DY000_02062552, DY000_02063807, DY000_02063810	BniB01g020840.2N.1_Bnig, BniB01g026810.2N.1_Bnig, BniB01g027570.2N.1_Bnig, BniB01g054560.2N.1_Bnig, BniB02g019610.2N.1_Bnig, BniB02g046230.2N.1_Bnig, BniB03g024810.2N.1_Bnig, BniB03g034600.2N.1_Bnig, BniB03g039000.2N.1_Bnig, BniB03g039030.2N.1_Bnig, BniB03g051670.2N.1_Bnig, BniB04g046310.2N.1_Bnig, BniB04g047990.2N.1_Bnig, BniB04g048020.2N.1_Bnig, BniB06g022830.2N.1_Bnig, BniB07g056470.2N.1_Bnig,…	BolK_1g52190, BolK_2g08130, BolK_3g45180, BolK_4g45560, BolK_4g46160, BolK_4g51720, BolK_5g55470, BolK_6g46470, BolK_7g16390, BolK_8g48980, BolK_9g57640	BolO_2g08410, BolO_4g42830, BolO_4g43370, BolO_4g46740, BolO_5g57900, BolO_6g34290, BolO_7g16140, BolO_8g47620	rna-XM_013728557.1_Bole, rna-XM_013731787.1_Bole, rna-XM_013732153.1_Bole, rna-XM_013736184.1_Bole, rna-XM_013736229.1_Bole, rna-XM_013736525.1_Bole, rna-XM_013737587.1_Bole, rna-XM_013748955.1_Bole, rna-XM_013755606.1_Bole, rna-XM_013760610.1_Bole, rna-XM_013768726.1_Bole, rna-XM_013774795.1_Bole, rna-XM_013775750.1_Bole, rna-XM_013777062.1_Bole, rna-XM_013779530.1_Bole, rna-XM_013780221.1_Bole,…	BolC1t05251, BolC1t05253, BolC3t13405, BolC3t15619, BolC3t16821, BolC3t16827, BolC4t26217, BolC4t26273, BolC4t26807, BolC5t31708, BolC5t31868, BolC5t34417, BolC6t38523, BolC6t38524, BolC6t39784, BolC7t41995, BolC8t51592, BolC9t58882	BolC01g050620.2J, BolC01g050630.2J, BolC02g007650.2J, BolC03g008460.2J, BolC03g041700.2J, BolC04g045170.2J, BolC04g045600.2J, BolC04g050400.2J, BolC05g028750.2J, BolC05g030180.2J, BolC05g056110.2J, BolC06g032310.2J, BolC06g032330.2J, BolC06g032350.2J, BolC06g044810.2J, BolC06g044820.2J, BolC07g015010.2J, BolC08g048130.2J, BolC09g056640.2J	BraA01g039090, BraA07g037470	BraA03t10112, BraA03t11942, BraA04t16917, BraA04t16969, BraA04t17377, BraA05t22663, BraA07t28763, BraA07t29382, BraA07t30623, BraA07t30624, BraA07t31475, BraA07t31476, BraA09t38961, BraA09t39084, BraA09t41114, BraA10t44320	BolI0047520.1, BolI0047540.1, BolI0062350.1, BolI0121500.1, BolI0143320.1, BolI0155100.1, BolI0237380.1, BolI0237830.1, BolI0242510.1, BolI0286080.1, BolI0287420.1, BolI0310000.1, BolI0345630.1, BolI0345640.1, BolI0345650.1, BolI0357140.1, BolI0357160.1, BolI0379730.1, BolI0468260.1, BolI0535230.1	Rsa10010043, Rsa10011073, Rsa10011074, Rsa10015071, Rsa10018678, Rsa10020701, Rsa10023199, Rsa10023447, Rsa10023448, Rsa10025674, Rsa10028807, Rsa10028809, Rsa10029312, Rsa10034670, Rsa10034671, Rsa10034672, Rsa10035276, Rsa10035320, Rsa10039578, Rsa10042780	Solyc04g077670.3.1, Solyc12g019560.1.1, Solyc12g088250.2.1, Solyc12g088280.3.1
CHY1;	Co-substrate pathways	OG0000890	AT2G30650, AT2G30660, AT5G65940	DY000_02030059, DY000_02030062	BniB01g014490.2N.1_Bnig, BniB01g014580.2N.1_Bnig, BniB04g000010.2N.1_Bnig, BniB06g018370.2N.1_Bnig, BniB06g018440.2N.1_Bnig, BniB06g018590.2N.1_Bnig, BniB06g018600.2N.1_Bnig	BolK_2g64480, BolK_4g21110, BolK_4g21120, BolK_4g57370, BolK_4g57460	BolO_0g13240	rna-XM_013762569.1_Bole, rna-XM_013776310.1_Bole, rna-XM_013778516.1_Bole, rna-XM_013779892.1_Bole, rna-XM_013779932.1_Bole	BolC2t12562, BolC4t23682, BolC4t27370, BolC7t42693	BolC02g063610.2J, BolC04g020810.2J, BolC04g020830.2J, BolC04g055770.2J, BolC04g055910.2J	BraA02g045840, BraA04g020930, BraA04g021030, BraA05g014750, BraA05g014780	BraA02t09380, BraA04t17780, BraA04t17786, BraA05t20511, BraA05t20513	BolI0112510.1, BolI0216360.1, BolI0247640.1, BolI0247710.1	Rsa10007228, Rsa10010245, Rsa10016044, Rsa10020303, Rsa10020308	Solyc01g080930.4.1, Solyc01g094090.4.1, Solyc01g108790.3.1, Solyc01g108800.4.1
APR2;APR1;APR3;	Co-substrate pathways	OG0001296	AT1G62180, AT4G04610, AT4G21990	DY000_02027037, DY000_02031670, DY000_02037755	BniB02g079650.2N.1_Bnig, BniB05g015070.2N.1_Bnig, BniB08g047710.2N.1_Bnig	BolK_1g16380, BolK_4g27740, BolK_7g51930, BolK_9g31450	BolO_0g14700, BolO_1g15690, BolO_7g53320, BolO_9g32360	rna-XM_013743151.1_Bole, rna-XM_013747679.1_Bole, rna-XM_013757845.1_Bole, rna-XM_013781409.1_Bole	BolC4t24355, BolC7t45653, BolC9t56166	BolC01g015360.2J, BolC04g028240.2J, BolC05g063700.2J, BolC07g049530.2J, BolC09g030170.2J	BraA01g012700, BraA03g049900, BraA03g064230, BraA09g025690	BraA01t01280, BraA01t02724, BraA03t14386, BraA09t38189	BolI0015440.1, BolI0221790.1, BolI0412330.1, BolI0510920.1	Rsa10007142, Rsa10014198, Rsa10019279	Solyc02g032860.3.1, Solyc02g080640.4.1, Solyc03g031620.3.1
APS1;APS3;ATPS4;	Co-substrate pathways	OG0001662	AT3G22890, AT4G14680, AT5G43780	DY000_02004824, DY000_02024319, DY000_02039247, DY000_02049115	BniB01g039550.2N.1_Bnig, BniB02g061130.2N.1_Bnig, BniB03g024880.2N.1_Bnig, BniB05g021440.2N.1_Bnig	BolK_1g28400, BolK_3g52290, BolK_5g39230, BolK_7g27340	BolO_0g04640, BolO_3g52570, BolO_5g41300, BolO_7g27800	rna-XM_013731128.1_Bole, rna-XM_013738080.1_Bole, rna-XM_013752442.1_Bole, rna-XM_013774858.1_Bole	BolC1t02786, BolC3t17551	BolC01g027020.2J, BolC03g048340.2J, BolC05g039450.2J, BolC07g025470.2J	BraA01g022010, BraA03g040590, BraA05g024300, BraA06g043580	BraA01t02212, BraA03t13446	BolI0026910.1, BolI0161980.1, BolI0294630.1, BolI0389680.1	Rsa10010417	Solyc03g005250.5.1, Solyc03g005260.3.1, Solyc09g082860.3.1
TSB2;TSB1;	Co-substrate pathways	OG0001836	AT4G27070, AT5G54810	DY000_02017127, DY000_02020447, DY000_02027396	BniB02g033500.2N.1_Bnig, BniB02g082740.2N.1_Bnig, BniB05g034690.2N.1_Bnig	BolK_4g02680, BolK_7g02130, BolK_7g43060, BolK_7g55680, BolK_9g42980	BolO_7g57280, BolO_9g44620	rna-XM_013738879.1_Bole, rna-XM_013739559.1_Bole, rna-XM_013742220.1_Bole, rna-XM_013757248.1_Bole	BolC4t21878, BolC7t40746, BolC7t44816, BolC7t46009, BolC9t57401	BolC04g002860.2J, BolC07g003150.2J, BolC07g053090.2J, BolC09g042250.2J	BraA03g053470, BraA10g012880	BraA03t14773, BraA10t43309	BolI0199560.1, BolI0369410.1, BolI0415850.1, BolI0521270.1	Rsa10005839, Rsa10008702, Rsa10036776	Solyc07g064280.3.1, Solyc10g006400.3.1
BZO1a;AAE12;AtAAE11;	Co-substrate pathways	OG0001969	AT1G65880, AT1G65890, AT1G66120, AT1G68270	DY000_02004557, DY000_02063074	BniB01g016850.2N.1_Bnig, BniB03g043260.2N.1_Bnig, BniB03g043300.2N.1_Bnig, BniB03g043330.2N.1_Bnig, BniB05g061790.2N.1_Bnig	BolK_2g23040, BolK_3g49980, BolK_6g38450	BolO_0g19720, BolO_2g23540, BolO_3g49930, BolO_6g39410	rna-XM_013774939.1_Bole	BolC2t08302, BolC3t17309, BolC6t39017	BolC02g022010.2J, BolC03g046090.2J, BolC06g037140.2J	BraA02g016850, BraA06g022640, BraA07g031810	BraA02t06398, BraA06t25396, BraA07t30928	BolI0075630.1, BolI0159700.1, BolI0349750.1	Rsa10015752, Rsa10033891	Solyc02g081360.4.1, Solyc02g081370.2.1, Solyc03g031870.3.1
ASA2;ASA1;	Co-substrate pathways	OG0002396	AT2G29690, AT3G55870, AT5G05730	DY000_02000239, DY000_02002628	BniB02g054940.2N.1_Bnig, BniB08g002350.2N.1_Bnig, BniB08g031020.2N.1_Bnig	BolK_3g02970, BolK_3g30820, BolK_9g67690	BolO_3g02760, BolO_3g30720, BolO_9g69290	rna-XM_013756186.1_Bole, rna-XM_013766379.1_Bole, rna-XM_013774808.1_Bole	BolC3t12829, BolC3t15468, BolC9t59873	BolC03g002500.2J, BolC03g028550.2J, BolC09g066270.2J	BraA03g002200, BraA03g024690, BraA10g028500	BraA03t09603, BraA03t11830, BraA10t45103	BolI0115250.1, BolI0141710.1, BolI0544930.1	Rsa10020933, Rsa10036490	Solyc06g005980.5.1, Solyc06g006100.3.1
APK2;	Co-substrate pathways	OG0003392	AT4G39940	DY000_02009205, DY000_02036242	BniB02g088950.2N.1_Bnig, BniB03g014780.2N.1_Bnig, BniB05g000140.2N.1_Bnig	BolK_1g01190, BolK_3g77760, BolK_7g62570	BolO_1g01010, BolO_3g76860, BolO_7g64210	rna-XM_013738703.1_Bole, rna-XM_013739234.1_Bole, rna-XM_013770914.1_Bole	BolC1t00093, BolC3t20107, BolC7t46691	BolC01g000920.2J, BolC03g073230.2J, BolC07g059750.2J, BolC07g059810.2J	BraA01g000790, BraA03g061240, BraA08g022030	BraA01t00084, BraA03t15632, BraA08t34277	BolI0000970.1, BolI0184120.1, BolI0422490.1	Rsa10026307, Rsa10037346
AAO4;AOdelta;	Co-substrate pathways	OG0003772	AT1G04580, AT2G27150	DY000_02034492	BniB01g016700.2N.1_Bnig, BniB06g046290.2N.1_Bnig	BolK_4g55330, BolK_5g01360	BolO_4g50390, BolO_5g02830	rna-XM_013731433.1_Bole, rna-XM_013780751.1_Bole	BolC4t27172, BolC5t29057	BolC04g053960.2J, BolC05g002740.2J	BraA04g019480, BraA10g003130	BraA04t17636, BraA10t42570	BolI0245870.1, BolI0366260.1	Rsa10017372, Rsa10020170	Solyc01g009230.4.1, Solyc01g088170.4.1, Solyc01g088200.4.1, Solyc01g088230.3.1, Solyc11g071580.2.1, Solyc11g071600.2.1, Solyc11g071610.2.1, Solyc11g071620.3.1
GSH1;	Co-substrate pathways	OG0004657	AT4G23100	DY000_02027117, DY000_02027119, DY000_02037943	BniB02g080290.2N.1_Bnig, BniB05g014010.2N.1_Bnig	BolK_1g18000	BolO_1g17410, BolO_3g82900, BolO_7g54300	rna-XM_013737472.1_Bole, rna-XM_013748612.1_Bole	BolC1t01707, BolC3t20748, BolC7t45742	BolC01g016760.2J, BolC03g078480.2J, BolC07g050340.2J	BraA01g013720, BraA03g050750	BraA01t01385, BraA03t14471	BolI0016830.1, BolI0413140.1, BolI0578650.1	Rsa10014287, Rsa10036547	Solyc08g081010.3.1
OASA1;	Co-substrate pathways	OG0006831	AT4G14880	DY000_02039222, DY000_02053799	BniB05g021220.2N.1_Bnig, BniB07g020470.2N.1_Bnig	BolK_1g27960, BolK_8g14780	BolO_0g01560, BolO_0g04980	rna-XM_013744306.1_Bole, rna-XM_013746445.1_Bole	BolC1t02754, BolC8t48250	BolC01g026690.2J, BolC08g014200.2J	BraA01g021750, BraA08g010980	BraA01t02179, BraA08t33145	BolI0026610.1, BolI0436590.1	Rsa10015928, Rsa10018788	Solyc09g082060.3.1
GSH2;	Co-substrate pathways	OG0009187	AT5G27380	DY000_02011221	BniB02g079220.2N.1_Bnig, BniB07g038410.2N.1_Bnig	BolK_7g41050, BolK_9g05060	BolO_7g42160, BolO_9g05680	rna-XM_013737650.1_Bole, rna-XM_013757484.1_Bole	BolC7t44598, BolC9t53499	BolC07g039320.2J, BolC09g005320.2J	BraA06g034080, BraA09g004950	BraA06t26680, BraA09t36163	BolI0402130.1, BolI0487010.1	Rsa10009310	Solyc01g098610.4.1
APK1;	Co-substrate pathways	OG0009571	AT2G14750	DY000_02005224	BniB02g011750.2N.1_Bnig, BniB06g037540.2N.1_Bnig	BolK_3g55460, BolK_9g11700	BolO_0g10260, BolO_9g12470	rna-XM_013751414.1_Bole, rna-XM_013769907.1_Bole	BolC3t17899, BolC9t54139	BolC03g051190.2J, BolC09g011620.2J	BraA03g042630, BraA09g010100	BraA03t13660, BraA09t36694	BolI0164950.1, BolI0493250.1	Rsa10041726
TGG2a;TGG1a;TGG3;	GSL degradation	OG0000331	AT5G25980, AT5G26000, AT5G48375	DY000_02054790, DY000_02062866	BniB03g041680.2N.1_Bnig, BniB04g004440.2N.1_Bnig, BniB04g004450.2N.1_Bnig, BniB04g004480.2N.1_Bnig, BniB04g004500.2N.1_Bnig, BniB04g004520.2N.1_Bnig, BniB04g027030.2N.1_Bnig, BniB05g033120.2N.1_Bnig	BolK_2g58080, BolK_2g58090, BolK_2g58100, BolK_2g58560, BolK_2g58590, BolK_6g36670, BolK_8g25710, BolK_9g11810, BolK_9g11820	BolO_0g18950, BolO_0g21720, BolO_0g22160, BolO_0g22310, BolO_2g60430, BolO_2g60940, BolO_2g60960, BolO_3g34990, BolO_8g23920, BolO_9g12580, BolO_9g12600, BolO_9g12610	rna-XM_013747705.1_Bole	BolC2t11930, BolC2t11932, BolC2t11935, BolC2t11975, BolC2t11983, BolC6t38826, BolC8t49324, BolC9t54147, BolC9t54148, BolC9t54149	BolC02g057570.2J, BolC02g057910.2J, BolC02g057970.2J, BolC02g057980.2J, BolC02g058090.2J, BolC03g032200.2J, BolC06g035330.2J, BolC08g025430.2J, BolC09g011690.2J, BolC09g011700.2J, BolC09g011710.2J		BraA02t08878, BraA02t08880, BraA02t08882, BraA02t08914, BraA03t12106, BraA07t30802, BraA08t35098, BraA09t36700, BraA09t36702, BraA09t39181	BolI0106420.1, BolI0106430.1, BolI0106450.1, BolI0106470.1, BolI0106890.1, BolI0106950.1, BolI0107000.1, BolI0348150.1, BolI0446490.1, BolI0493320.1, BolI0493350.1, BolI0493360.1, BolI0493370.1, BolI0493380.1	Rsa10002250, Rsa10002251, Rsa10006493, Rsa10009433, Rsa10027428
BGLU21;BGLU22;PYK10;BGLU24;	GSL degradation	OG0001059	AT1G66270, AT1G66280, AT3G09260, AT5G28510	DY000_02043617, DY000_02053292	BniB01g055440.2N.1_Bnig, BniB07g017250.2N.1_Bnig, BniB07g024230.2N.1_Bnig, BniB07g058310.2N.1_Bnig	BolK_1g54600, BolK_3g43270, BolK_5g56540, BolK_8g12210	BolO_1g53940, BolO_3g43260, BolO_5g58980, BolO_5g58990	rna-XM_013728813.1_Bole, rna-XM_013728910.1_Bole, rna-XM_013747244.1_Bole, rna-XM_013760370.1_Bole, rna-XM_013761059.1_Bole, rna-XM_013770364.1_Bole	BolC1t05467, BolC3t16643, BolC5t34521, BolC5t34524, BolC5t34525, BolC8t47984	BolC01g052950.2J, BolC03g039780.2J, BolC05g057120.2J, BolC08g011610.2J	BraA01g040820, BraA03g033950, BraA05g037140, BraA05g037150	BraA01t04308, BraA03t12779, BraA05t22750, BraA05t22751	BolI0049650.1, BolI0153190.1, BolI0311060.1, BolI0311070.1, BolI0434300.1	Rsa10018460, Rsa10018461, Rsa10034525, Rsa10034527
NSP2a;NSP3a;NSP1a;NSP4a;	GSL degradation	OG0001238	AT2G33070, AT3G16390, AT3G16400, AT3G16410	DY000_02042781, DY000_02050395	BniB01g048320.2N.1_Bnig, BniB01g048340.2N.1_Bnig, BniB01g048410.2N.1_Bnig, BniB01g048480.2N.1_Bnig, BniB06g026420.2N.1_Bnig, BniB07g053370.2N.1_Bnig, BniB08g015230.2N.1_Bnig	BolK_1g47810, BolK_5g48610, BolK_5g48690, BolK_5g48750	BolO_1g47130, BolO_5g51140, BolO_5g51220, BolO_5g51270	rna-XM_013728112.1_Bole, rna-XM_013731603.1_Bole, rna-XM_013731604.1_Bole, rna-XM_013754187.1_Bole	BolC1t04757, BolC5t33742, BolC5t33748, BolC5t33753	BolC01g046450.2J, BolC05g049780.2J, BolC05g049790.2J, BolC05g049830.2J, BolC05g049880.2J	BraA01g035980, BraA05g030710, BraA05g030730, BraA05g030760, BraA05g030780	BraA01t03844, BraA05t22131, BraA05t22134	BolI0043420.1, BolI0303300.1, BolI0303340.1, BolI0303370.1, BolI0303390.1	Rsa10034925
PCS2;PCS1;	GSL degradation	OG0001439	AT1G03980, AT5G44070	DY000_02013326, DY000_02024378	BniB02g001450.2N.1_Bnig, BniB02g061370.2N.1_Bnig, BniB04g012770.2N.1_Bnig	BolK_2g44630, BolK_7g27680, BolK_8g60770, BolK_9g24680	BolO_2g46900, BolO_7g28180, BolO_8g59450, BolO_9g25680	rna-XM_013742676.1_Bole, rna-XM_013746944.1_Bole, rna-XM_013754676.1_Bole, rna-XM_013765426.1_Bole	BolC2t10505, BolC7t43198, BolC8t52782, BolC9t55535	BolC02g044130.2J, BolC07g025820.2J, BolC08g059550.2J, BolC09g024110.2J	BraA02g031060, BraA06g043350, BraA09g020220, BraA09g065150	BraA02t07857, BraA06t27618, BraA09t37683, BraA09t42146	BolI0094290.1, BolI0390010.1, BolI0480150.1, BolI0505190.1	Rsa10002898, Rsa10012302, Rsa10012304, Rsa10017116, Rsa10021597	Solyc09g072620.4.1
TGG4a;TGG5a;TGG6;	GSL degradation	OG0001562	AT1G47600, AT1G51470, AT1G51490	DY000_02048501, DY000_02048520	BniB02g060190.2N.1_Bnig, BniB06g029310.2N.1_Bnig, BniB06g030290.2N.1_Bnig, BniB07g004260.2N.1_Bnig, BniB07g004280.2N.1_Bnig, BniB07g004290.2N.1_Bnig	BolK_3g89390, BolK_5g34010, BolK_5g34130, BolK_6g12780	BolO_3g88340, BolO_5g36780, BolO_6g12840, BolO_6g12890	rna-XM_013729130.1_Bole	BolC5t32056, BolC5t32066, BolC6t36459, BolC6t36463	BolC03g083660.2J, BolC05g032440.2J, BolC06g012830.2J	BraA08g002600	BraA05t20860, BraA05t20900	BolI0194040.1, BolI0194060.1, BolI0194070.1, BolI0194080.1, BolI0194100.1, BolI0289040.1, BolI0289110.1, BolI0328080.1	Rsa10010481, Rsa10014059, Rsa10027551, Rsa10027552, Rsa10027577	Solyc01g074040.2.1
BGLU28;BGLU29;BGLU30;	GSL degradation	OG0001659	AT2G44460, AT2G44470, AT3G60140	DY000_02028690, DY000_02032162, DY000_02035975, DY000_02056694	BniB01g002030.2N.1_Bnig, BniB06g002890.2N.1_Bnig, BniB06g002900.2N.1_Bnig	BolK_4g06170, BolK_4g32360, BolK_8g43940	BolO_4g05690, BolO_4g31280, BolO_4g63190, BolO_8g42530	rna-XM_013744957.1_Bole, rna-XM_013776403.1_Bole, rna-XM_013776969.1_Bole, rna-XM_013778906.1_Bole, rna-XM_013780549.1_Bole	BolC4t22177, BolC4t24820	BolC04g005900.2J, BolC04g032580.2J, BolC04g066960.2J, BolC08g043480.2J	BraA04g002030, BraA05g004360, BraA05g004370, BraA09g049980	BraA04t15906, BraA05t19438	BolI0202600.1, BolI0225570.1, BolI0259220.1, BolI0463400.1	Rsa10005246, Rsa10024070, Rsa10039349, Rsa10039350, Rsa10039351
ATPDR7;PEN3;	GSL degradation	OG0001784	AT1G15210, AT1G59870	DY000_02045386, DY000_02054936, DY000_02062034	BniB03g006310.2N.1_Bnig, BniB06g051980.2N.1_Bnig	BolK_5g11990, BolK_6g28480, BolK_8g25780	BolO_5g13480, BolO_5g13500, BolO_6g28930, BolO_8g23980	rna-XM_013730060.1_Bole, rna-XM_013730061.1_Bole, rna-XM_013734976.1_Bole, rna-XM_013750456.1_Bole	BolC5t30070, BolC6t38037, BolC8t49331	BolC05g012840.2J, BolC05g012850.2J, BolC06g027440.2J, BolC08g025500.2J	BraA06g011250, BraA06g011260, BraA07g025410, BraA08g029950	BraA06t24299, BraA06t24300, BraA07t30272, BraA08t35091	BolI0270890.1, BolI0270910.1, BolI0341140.1, BolI0446580.1	Rsa10029736, Rsa10037983, Rsa10040977	Solyc03g120980.4.1
ESPa;	GSL degradation	OG0001890	AT1G54040	DY000_02024466, DY000_02060609	BniB04g012590.2N.1_Bnig, BniB06g026580.2N.1_Bnig	BolK_2g45070, BolK_6g09120, BolK_6g15480, BolK_7g28260	BolO_2g47380, BolO_6g09000, BolO_6g15570, BolO_7g28750, BolO_7g28770	rna-XM_013732458.1_Bole, rna-XM_013743565.1_Bole, rna-XM_013743662.1_Bole, rna-XM_013763132.1_Bole	BolC6t36745, BolC7t43256	BolC02g044590.2J, BolC06g009100.2J, BolC06g015450.2J, BolC07g026370.2J, BolC07g026430.2J, BolC07g026460.2J, BolC07g026490.2J	BraA05g016540, BraA06g000940, BraA06g000990, BraA06g043050	BraA05t20667, BraA06t23274, BraA06t23299, BraA06t27588	BolI0094590.1, BolI0324860.1, BolI0390510.1, BolI0390530.1	Rsa10012280
NSP5a;	GSL degradation	OG0009228	AT5G48180	DY000_02025610	BniB02g069390.2N.1_Bnig, BniB04g006100.2N.1_Bnig	BolK_2g55980, BolK_7g39250	BolO_2g58220, BolO_7g40260	rna-XM_013737602.1_Bole, rna-XM_013764585.1_Bole	BolC2t11690, BolC7t44414	BolC02g055310.2J, BolC07g037340.2J	BraA02g039460, BraA06g035760	BraA02t08715, BraA06t26848	BolI0104330.1, BolI0400380.1	Rsa10024804, Rsa10027284
ESM1;	GSL degradation	OG0010366	AT3G14210	DY000_02050652	BniB01g050910.2N.1_Bnig, BniB01g050940.2N.1_Bnig	BolK_5g51260	BolO_5g53750, BolO_5g53790	rna-XM_013728577.1_Bole	BolC5t33997, BolC5t33998, BolC5t34004, BolC5t34011	BolC05g052270.2J, BolC05g052290.2J	BraA05g032820, BraA05g032830	BraA05t22330	BolI0305950.1	Rsa10000618, Rsa10013116
NIT2a;NIT1a;NIT3a;	GSL degradation	OG0014164	AT3G44300, AT3G44310, AT3G44320	DY000_02001254	BniB08g014590.2N.1_Bnig	BolK_3g15630	BolO_3g15380	rna-XM_013771723.1_Bole	BolC3t14010	BolC03g014470.2J	BraA03g012980	BraA03t10656	BolI0127890.1	Rsa10032660
NIT4a;	GSL degradation	OG0021405	AT5G22300		BniB05g041970.2N.1_Bnig	BolK_2g12390	BolO_2g12350	rna-XM_013765735.1_Bole	BolC2t07149	BolC02g011540.2J	BraA02g009700	BraA02t05651	BolI0066300.1		Solyc11g068730.2.1
PEN2a;	GSL degradation	OG0022559	AT2G44490	DY000_02028698	BniB06g002930.2N.1_Bnig	BolK_4g06210	BolO_4g05730	rna-XM_013782071.1_Bole		BolC04g005930.2J		BraA05t19440	BolI0202620.1	Rsa10039353
MAM1ab;MAM3ab;	Side-chain elongation	OG0001258	AT5G23010, AT5G23020	DY000_02026261, DY000_02035287	BniB02g076300.2N.1_Bnig, BniB04g003060.2N.1_Bnig, BniB05g055400.2N.1_Bnig, BniB08g036280.2N.1_Bnig	BolK_2g38030, BolK_2g39590, BolK_2g60380, BolK_4g62610, BolK_7g44810, BolK_7g44830	BolO_2g39520, BolO_2g41320, BolO_4g55500	rna-XM_013738231.1_Bole, rna-XM_013762486.1_Bole, rna-XM_013762587.1_Bole, rna-XM_013763569.1_Bole	BolC2t09830, BolC2t12156, BolC4t27895, BolC7t44978	BolC02g036950.2J, BolC02g038580.2J, BolC02g059940.2J, BolC02g059950.2J, BolC03g062920.2J, BolC04g060450.2J, BolC07g042920.2J	BraA02g042670, BraA03g043750, BraA04g024970	BraA02t07492, BraA02t09063	BolI0088930.1, BolI0090270.1, BolI0108770.1, BolI0108790.1, BolI0405710.1, BolI0405730.1	Rsa10015836, Rsa10018392, Rsa10019680	Solyc08g014230.5.1, Solyc08g014240.4.1
ATIMD3;ATIMD2;IMDH1ab;	Side-chain elongation	OG0003216	AT1G31180, AT1G80560, AT5G14200	DY000_02064363	BniB05g024330.2N.1_Bnig, BniB05g075620.2N.1_Bnig, BniB06g068370.2N.1_Bnig	BolK_0g00500, BolK_2g06440, BolK_2g36890	BolO_0g18730, BolO_2g06700, BolO_2g38410	rna-XM_013735794.1_Bole, rna-XM_013762778.1_Bole, rna-XM_013764952.1_Bole	BolC2t06605, BolC2t09727, BolC6t40408	BolC02g006120.2J, BolC02g035990.2J, BolC06g050880.2J	BraA02g005320, BraA02g025810, BraA07g042910	BraA02t05207, BraA02t07337, BraA07t32014	BolI0060690.1, BolI0088010.1, BolI0363010.1	Rsa10025187	Solyc05g009030.5.1
IPMI SSU1;IPMI1ab;	Side-chain elongation	OG0005733	AT2G43090, AT3G58990	DY000_02002366, DY000_02028602	BniB05g076190.2N.1_Bnig, BniB06g001990.2N.1_Bnig, BniB08g028010.2N.1_Bnig	BolK_3g27870, BolK_4g04620	BolO_3g28120, BolO_4g04360	rna-XM_013766628.1_Bole, rna-XM_013776395.1_Bole	BolC3t15222, BolC4t22054	BolC03g026160.2J, BolC04g004580.2J	BraA03g022560, BraA05g003380	BraA03t11610, BraA05t19344	BolI0139380.1, BolI0201400.1	Rsa10039254	Solyc06g060790.1.1
BCAT3ab;	Side-chain elongation	OG0005831	AT3G49680	DY000_02040555, DY000_02055661	BniB05g048020.2N.1_Bnig, BniB08g063340.2N.1_Bnig	BolK_1g30650, BolK_8g33310	BolO_1g29380, BolO_8g31690	rna-XM_013744563.1_Bole, rna-XM_013745961.1_Bole	BolC1t03003, BolC8t50083	BolC01g029190.2J, BolC08g033700.2J	BraA01g023540, BraA06g017480	BraA01t02371, BraA06t24893	BolI0028810.1, BolI0453590.1	Rsa10006817, Rsa10032850	Solyc02g091970.4.1, Solyc03g043880.3.1
IIL1ab;	Side-chain elongation	OG0006828	AT4G13430	DY000_02033162, DY000_02033164	BniB07g011910.2N.1_Bnig, BniB07g011950.2N.1_Bnig	BolK_4g41920, BolK_8g06740	BolO_4g38950, BolO_8g07360	rna-XM_013758476.1_Bole, rna-XM_013781924.1_Bole	BolC4t25824, BolC8t47666	BolC04g041670.2J, BolC08g008400.2J	BraA04g008640, BraA08g006460	BraA04t16563, BraA08t32699	BolI0233940.1, BolI0431770.1	Rsa10016403	Solyc03g005730.4.1, Solyc09g090900.4.1
BCAT4b;	Side-chain elongation	OG0009703	AT3G19710	DY000_02004592, DY000_02049808	BniB01g044210.2N.1_Bnig	BolK_3g50290, BolK_5g43850	BolO_3g50320, BolO_5g46290	rna-XM_013728260.1_Bole, rna-XM_013770758.1_Bole	BolC3t17345, BolC5t33230	BolC03g046400.2J, BolC05g044530.2J	BraA03g039020, BraA05g027600	BraA03t13292, BraA05t21834	BolI0160030.1, BolI0298910.1	Rsa10031835
BCAT6b;	Side-chain elongation	OG0018191	AT1G50110	DY000_02059103	BniB04g060340.2N.1_Bnig	BolK_6g04730	BolO_6g04690	rna-XM_013732687.1_Bole	BolC6t35625	BolC06g004630.2J	BraA06g003460	BraA06t23545	BolI0321170.1	Rsa10031513
IPMI2ab;	Side-chain elongation	OG0018727	AT2G43100	DY000_02028603	BniB06g002000.2N.1_Bnig	BolK_4g04630	BolO_4g04370	rna-XM_013778224.1_Bole	BolC4t22055	BolC04g004590.2J	BraA05g003390	BraA05t19345	BolI0201410.1	Rsa10039255
2A6;GSL-OHa;	Side-chain modification	OG0000018	AT1G03400, AT1G03410, AT1G04350, AT1G04380, AT1G06620, AT1G06640, AT1G06645, AT1G06650, AT2G25450, AT2G30830, AT2G30840, AT3G61400, AT5G43440, AT5G43450, AT5G59530, AT5G59540	DY000_02001081, DY000_02001082, DY000_02001083, DY000_02001084, DY000_02001085, DY000_02030038, DY000_02034876, DY000_02034877, DY000_02034880, DY000_02034882, DY000_02034883, DY000_02044295, DY000_02044348, DY000_02044349, DY000_02044350, DY000_02044351, DY000_02044356, DY000_02044538, DY000_02044539, DY000_02044590, DY000_02044591, DY000_02051863, DY000_02056819, DY000_02058147, DY000_02058148,…	BniB01g013330.2N.1_Bnig, BniB02g001690.2N.1_Bnig, BniB03g000830.2N.1_Bnig, BniB04g017560.2N.1_Bnig, BniB06g019800.2N.1_Bnig, BniB06g019810.2N.1_Bnig, BniB06g044000.2N.1_Bnig, BniB06g044610.2N.1_Bnig, BniB06g046490.2N.1_Bnig, BniB06g046520.2N.1_Bnig, BniB06g047400.2N.1_Bnig, BniB06g047410.2N.1_Bnig, BniB08g012350.2N.1_Bnig, BniB08g023070.2N.1_Bnig	BolK_3g10790, BolK_3g13690, BolK_4g19290, BolK_4g58650, BolK_4g58690, BolK_5g01140, BolK_5g01170, BolK_5g02790, BolK_5g02800, BolK_5g03360, BolK_5g03370, BolK_8g09750, BolK_8g45060, BolK_8g59390, BolK_8g59410, BolK_8g59420, BolK_8g60570	BolO_3g09780, BolO_3g13100, BolO_3g13110, BolO_3g13120, BolO_3g13130, BolO_3g13140, BolO_4g18920, BolO_4g51610, BolO_5g02590, BolO_5g02600, BolO_5g04850, BolO_5g04860, BolO_8g00990, BolO_8g43640, BolO_8g58010, BolO_8g58040, BolO_8g59210	rna-XM_013729330.1_Bole, rna-XM_013730580.1_Bole, rna-XM_013730943.1_Bole, rna-XM_013730944.1_Bole, rna-XM_013745163.1_Bole, rna-XM_013746909.1_Bole, rna-XM_013747995.1_Bole, rna-XM_013747996.1_Bole, rna-XM_013747997.1_Bole, rna-XM_013767457.1_Bole, rna-XM_013770415.1_Bole, rna-XM_013774178.1_Bole, rna-XM_013781053.1_Bole, rna-XM_013781535.1_Bole, rna-XM_013781538.1_Bole, rna-XM_013781539.1_Bole,…	BolC3t13531, BolC3t13810, BolC3t13811, BolC3t13812, BolC3t13814, BolC3t13815, BolC4t23510, BolC4t27496, BolC4t27497, BolC4t27500, BolC4t27501, BolC5t28970, BolC5t29032, BolC5t29033, BolC5t29038, BolC5t29199, BolC5t29200, BolC5t29256, BolC8t46907, BolC8t51217, BolC8t52635, BolC8t52639, BolC8t52761	BolC03g009650.2J, BolC03g012520.2J, BolC03g012530.2J, BolC03g012540.2J, BolC03g012570.2J, BolC03g012580.2J, BolC04g019040.2J, BolC04g057040.2J, BolC04g057050.2J, BolC04g057060.2J, BolC04g057090.2J, BolC05g001880.2J, BolC05g002510.2J, BolC05g002520.2J, BolC05g002560.2J, BolC05g004150.2J, BolC05g004160.2J, BolC05g004700.2J, BolC08g001030.2J, BolC08g044560.2J, BolC08g058080.2J, BolC08g058100.2J, Bol…	BraA03g011300, BraA03g011310, BraA03g011320, BraA03g017510, BraA04g022050, BraA04g022060, BraA04g022070, BraA04g022080, BraA04g022090, BraA05g029140, BraA08g034920, BraA09g051010, BraA09g063790, BraA09g063800, BraA09g063810, BraA09g063820, BraA09g063830, BraA09g063840, BraA09g063850, BraA09g064940, BraA10g001970, BraA10g001980, BraA10g002870, BraA10g002880, BraA10g002920, BraA10g004650, BraA10g00…	BraA03t10477, BraA03t10478, BraA03t10479, BraA03t10480, BraA03t10481, BraA03t11108, BraA03t11110, BraA04t17878, BraA04t17879, BraA04t17880, BraA04t17882, BraA08t35598, BraA09t40776, BraA09t42023, BraA09t42024, BraA09t42025, BraA10t42468, BraA10t42469, BraA10t42544, BraA10t42545, BraA10t42549, BraA10t42723, BraA10t42790	BolI0122740.1, BolI0125830.1, BolI0125840.1, BolI0214860.1, BolI0248880.1, BolI0248890.1, BolI0248900.1, BolI0248920.1, BolI0262030.1, BolI0262040.1, BolI0262580.1, BolI0262590.1, BolI0262600.1, BolI0366020.1, BolI0366030.1, BolI0366060.1, BolI0425520.1, BolI0464410.1, BolI0478700.1, BolI0478710.1, BolI0479940.1	Rsa10000802, Rsa10012499, Rsa10016552, Rsa10016553, Rsa10017347, Rsa10017349, Rsa10017479, Rsa10017523, Rsa10017524, Rsa10019928, Rsa10019929, Rsa10025788, Rsa10035676, Rsa10035677, Rsa10035678, Rsa10035679, Rsa10035680, Rsa10037760, Rsa10038423, Rsa10038425, Rsa10041458, Rsa10041460	Solyc03g095900.5.1, Solyc03g095907.1.1, Solyc04g007980.3.1, Solyc04g009850.4.1, Solyc04g009860.4.1, Solyc09g010000.5.1, Solyc09g010020.2.1, Solyc09g010040.3.1, Solyc09g089580.4.1, Solyc09g089680.4.1, Solyc09g089690.3.1, Solyc09g089700.4.1, Solyc09g089720.4.1, Solyc09g089740.3.1, Solyc09g089760.1.1, Solyc09g089770.3.1, Solyc12g006380.2.1, Solyc12g162330.1.1
IGMT1a;IGMT3;IGMT2a;IGMT4;	Side-chain modification	OG0000557	AT1G21100, AT1G21110, AT1G21120, AT1G21130	DY000_02023779, DY000_02023783, DY000_02046045, DY000_02055244, DY000_02055245, DY000_02055246	BniB03g008950.2N.1_Bnig, BniB03g008960.2N.1_Bnig, BniB03g029510.2N.1_Bnig, BniB03g029520.2N.1_Bnig, BniB04g035790.2N.1_Bnig	BolK_5g18520, BolK_5g18560, BolK_7g23390, BolK_7g23400, BolK_8g29310, BolK_8g29320	BolO_5g19980, BolO_5g19990, BolO_5g20030, BolO_7g23800, BolO_7g23810	rna-XM_013732204.1_Bole, rna-XM_013743945.1_Bole, rna-XM_013746862.1_Bole, rna-XM_013747047.1_Bole	BolC5t30682, BolC7t42749, BolC7t42750, BolC8t49693, BolC8t49694	BolC05g019210.2J, BolC05g019240.2J, BolC05g019260.2J, BolC07g021580.2J, BolC07g021590.2J, BolC08g029030.2J, BolC08g029040.2J	BraA06g016580, BraA06g016590, BraA07g015330, BraA07g015340, BraA07g015350, BraA08g027460, BraA08g027490	BraA06t24820, BraA07t29265, BraA07t29266, BraA08t34841, BraA08t34842	BolI0276970.1, BolI0276980.1, BolI0277040.1, BolI0386130.1, BolI0386140.1, BolI0449950.1, BolI0449960.1	Rsa10029293, Rsa10040292, Rsa10040293, Rsa10040294, Rsa10040295, Rsa10040737
CYP81F3a;CYP81F4a;	Side-chain modification	OG0001335	AT4G37400, AT4G37410	DY000_02009308	BniB03g014280.2N.1_Bnig, BniB03g014290.2N.1_Bnig, BniB05g001530.2N.1_Bnig, BniB05g001540.2N.1_Bnig	BolK_1g02070, BolK_1g02090, BolK_3g78600, BolK_3g78640, BolK_3g78660	BolO_1g01850, BolO_1g01870, BolO_3g77680, BolO_3g77690, BolO_3g77710	rna-XM_013734519.1_Bole, rna-XM_013759036.1_Bole, rna-XM_013766609.1_Bole, rna-XM_013771746.1_Bole	BolC1t00168, BolC1t00169, BolC3t20180, BolC3t20185, BolC3t20191	BolC01g001660.2J, BolC01g001680.2J, BolC03g073890.2J, BolC03g073910.2J	BraA01g001490, BraA01g001500, BraA08g021490, BraA08g021500	BraA01t00152, BraA01t00153, BraA08t34226, BraA08t34228, BraA08t34230	BolI0001770.1, BolI0001790.1, BolI0184760.1, BolI0184770.1, BolI0184800.1	Rsa10026369, Rsa10026964, Rsa10026966
AOP3a;	Side-chain modification	OG0003358	AT4G03050	DY000_02003241, DY000_02010922	BniB05g055540.2N.1_Bnig, BniB08g039070.2N.1_Bnig, BniB08g045740.2N.1_Bnig, BniB08g045770.2N.1_Bnig	BolK_2g39730, BolK_3g36720	BolO_2g41430, BolO_3g36760, BolO_9g02440	rna-XM_013754356.1_Bole, rna-XM_013760203.1_Bole	BolC2t09994, BolC9t53177	BolC02g038710.2J, BolC03g033940.2J, BolC09g002350.2J	BraA02g027370, BraA03g028740, BraA09g001290	BraA02t07494, BraA03t12246, BraA09t35884	BolI0090370.1, BolI0090380.1, BolI0147130.1, BolI0483900.1, BolI0483910.1		Solyc01g160830.1.1, Solyc06g062300.2.1, Solyc06g066850.1.1
CYP81F2a;	Side-chain modification	OG0003719	AT5G57220	DY000_02017609	BniB02g036600.2N.1_Bnig, BniB05g036790.2N.1_Bnig, BniB08g013930.2N.1_Bnig	BolK_2g16600, BolK_3g15070, BolK_9g46740	BolO_2g16770, BolO_3g14730, BolO_9g48500	rna-XM_013751974.1_Bole, rna-XM_013763252.1_Bole, rna-XM_013770966.1_Bole	BolC2t07573, BolC3t13952, BolC9t57757	BolC02g015480.2J, BolC03g013900.2J, BolC09g045820.2J	BraA02g012430, BraA03g012530, BraA10g015140	BraA02t05935, BraA03t10602, BraA10t43550	BolI0069960.1, BolI0127360.1, BolI0524700.1	Rsa10019374, Rsa10019377, Rsa10023813
CYP81F1a;	Side-chain modification	OG0003947	AT4G37430	DY000_02036333, DY000_02036336, DY000_02062770	BniB03g041020.2N.1_Bnig, BniB05g001500.2N.1_Bnig, BniB05g001510.2N.1_Bnig	BolK_1g01990, BolK_1g02000, BolK_6g36030	BolO_1g01800, BolO_6g36810	rna-XM_013733218.1_Bole, rna-XM_013762388.1_Bole, rna-XM_013764337.1_Bole	BolC1t00164, BolC1t00165, BolC6t38761	BolC01g001620.2J, BolC01g001630.2J, BolC06g034720.2J	BraA01g001460, BraA01g001470	BraA01t00149, BraA01t00150	BolI0001700.1, BolI0001710.1, BolI0347600.1	Rsa10002632, Rsa10026366, Rsa10026367
FMOGS-OX5a;	Side-chain modification	OG0008403	AT1G12140	DY000_02054772, DY000_02057838	BniB02g006840.2N.1_Bnig, BniB03g004970.2N.1_Bnig	BolK_8g24010, BolK_8g56230	BolO_8g22090, BolO_8g54650	rna-XM_013748934.1_Bole, rna-XM_013749606.1_Bole	BolC8t49154, BolC8t52306	BolC08g023820.2J, BolC08g054910.2J	BraA08g031160, BraA09g060940	BraA08t35217, BraA09t41753	BolI0444800.1, BolI0475370.1	Rsa10041588
IGMT5;	Side-chain modification	OG0009546	AT1G76790	DY000_02062324, DY000_02064116	BniB03g055850.2N.1_Bnig	BolK_6g31490, BolK_6g49790	BolO_6g31970	rna-XM_013733318.1_Bole, rna-XM_013737424.1_Bole	BolC6t38308, BolC6t40123	BolC06g030210.2J, BolC06g048200.2J	BraA07g027260, BraA07g040330	BraA07t30472, BraA07t31768	BolI0343770.1, BolI0360340.1	Rsa10000950, Rsa10023608
FMOGS-OX2a;FMOGS-OX3a;FMOGS-OX4a;FMOGS-OX1a;	Side-chain modification	OG0012269	AT1G62540, AT1G62560, AT1G62570, AT1G65860	DY000_02012620	BniB04g021440.2N.1_Bnig	BolK_9g18840	BolO_9g19760	rna-XM_013756842.1_Bole	BolC9t54864	BolC09g018310.2J	BraA09g015770	BraA09t37255	BolI0499660.1	Rsa10033543, Rsa10033546
FMOGS-OX6;FMOGS-OX7;	Side-chain modification	OG0034873	AT1G12130, AT1G12160											Rsa10041089

## Sheet: 青花菜Ortholog
Gene symbol	Class	OrthoGroup	Ath	Broc
CYP79A4P;CYP79A3P;CYP79A2ab;	Core structure synthesis	OG0004413	AT5G35920, AT5G35917, AT5G05260	BolI0056630.1, BolI0545230.1	2
CYP79B2ab;	Core structure synthesis	OG0001731	AT4G39950	BolI0422480.1, BolI0184160.1, BolI0000980.1	3
CYP79B3ab;	Core structure synthesis	OG0001731	AT2G22330	BolI0241800.1	1
CYP79C2;	Core structure synthesis	OG0001224	AT1G58265, AT1G58260	BolI0257460.1, BolI0210330.1, BolI0101340.1, BolI0101400.1, BolI0101320.1	5
CYP79F2ab;CYP79F1ab;	Core structure synthesis	OG0015143	AT1G16400, AT1G16410	BolI0272060.1	1
CYP83A1ab;	Core structure synthesis	OG0001673	AT4G13770	BolI0257440.1, BolI0233710.1	2
CYP83B1ab;	Core structure synthesis	OG0001673	AT4G31500	BolI0432780.1	1
CYTB5C;	Core structure synthesis	OG0010341	AT2G46650	BolI0198520.1, BolI0260370.1	2
GGP1a;	Core structure synthesis	OG0000585	AT4G30540, AT4G30530	BolI0192710.1, BolI0418200.1, BolI0008350.1	3
GSTF10;	Core structure synthesis	OG0003277	AT2G30870	BolI0131740.1	1
GSTF11;	Core structure synthesis	OG0004133	AT3G03190	BolI0316010.1	1
GSTF9;	Core structure synthesis	OG0003277	AT2G30860	BolI0131720.1, BolI0248930.1	2
GSTU13;ATGSTU14;	Core structure synthesis	OG0006266	AT1G27130, AT1G27140	BolI0384220.1, BolI0280560.1	2
GSTU20;	Core structure synthesis	OG0022497	AT1G78370	BolI0342800.1	1
SOT16ab;	Core structure synthesis	OG0000087	AT1G74100	BolI0357830.1, BolI0083180.1	2
SOT17ab;	Core structure synthesis	OG0000087	AT1G18590	BolI0274090.1	1
SOT18ab;	Core structure synthesis	OG0000087	AT1G74090	BolI0500960.1, BolI0034420.1, BolI0500950.1, BolI0502650.1, BolI0502630.1, BolI0502590.1, BolI0346180.1, BolI0345230.1, BolI0345170.1, BolI0346190.1, BolI0345180.1, BolI0357820.1, BolI0357810.1	13
SUR1ab;	Core structure synthesis	OG0018513	AT2G20610	BolI0367060.1	1
UGT74B1ab;	Core structure synthesis	OG0015211	AT1G24100	BolI0280040.1	1
UGT74C1;	Core structure synthesis	OG0005193	AT2G31790	BolI0213510.1, BolI0249800.1	2
AAO4;	Co-substrate pathways	OG0003772	AT1G04580	BolI0366260.1	1
APK1;	Co-substrate pathways	OG0009571	AT2G14750	BolI0493250.1, BolI0164950.1	2
APK2;	Co-substrate pathways	OG0003392	AT4G39940	BolI0000970.1, BolI0184120.1, BolI0422490.1	3
APR1;	Co-substrate pathways	OG0001296	AT4G04610	BolI0510920.1	1
APR2;	Co-substrate pathways	OG0001296	AT1G62180	BolI0221790.1	1
APR3;	Co-substrate pathways	OG0001296	AT4G21990	BolI0412330.1, BolI0015440.1	2
APS1;	Co-substrate pathways	OG0001662	AT3G22890	BolI0294630.1, BolI0161980.1	2
APS3;	Co-substrate pathways	OG0001662	AT4G14680	BolI0026910.1	1
ASA1;	Co-substrate pathways	OG0002396	AT5G05730	BolI0115250.1	1
BZO1a;AAE12;	Co-substrate pathways	OG0001969	AT1G68270, AT1G65880, AT1G65890	BolI0349750.1, BolI0159700.1	2
CHY1;	Co-substrate pathways	OG0000890	AT5G65940	BolI0112510.1	1
GSH1;	Co-substrate pathways	OG0004657	AT4G23100	BolI0413140.1, BolI0578650.1, BolI0016830.1	3
GSH2;	Co-substrate pathways	OG0009187	AT5G27380	BolI0402130.1, BolI0487010.1	2
OASA1;	Co-substrate pathways	OG0006831	AT4G14880	BolI0436590.1	1
SCPL17;	Co-substrate pathways	OG0000067	AT3G12203	BolI0155100.1, BolI0047540.1	2
TSB1;	Co-substrate pathways	OG0001836	AT5G54810	BolI0369410.1, BolI0199560.1	2
BGLU28;	GSL degradation	OG0001659	AT2G44460	BolI0259220.1	1
BGLU30;	GSL degradation	OG0001659	AT3G60140	BolI0225570.1, BolI0463400.1	2
ESM1;	GSL degradation	OG0010366	AT3G14210	BolI0305950.1	1
ESPa;	GSL degradation	OG0001890	AT1G54040	BolI0324860.1, BolI0390530.1, BolI0390510.1, BolI0094590.1	4
NIT3a;NIT2a;NIT1a;	GSL degradation	OG0014164	AT3G44320, AT3G44300, AT3G44310	BolI0127890.1	1
NIT4a;	GSL degradation	OG0021405	AT5G22300	BolI0066300.1	1
NSP2a;NSP3a;NSP1a;NSP4a;	GSL degradation	OG0001238	AT2G33070, AT3G16390, AT3G16400, AT3G16410	BolI0043420.1, BolI0303300.1, BolI0303370.1, BolI0303390.1, BolI0303340.1	5
NSP5a;	GSL degradation	OG0009228	AT5G48180	BolI0104330.1, BolI0400380.1	2
PCS1;	GSL degradation	OG0001439	AT5G44070	BolI0505190.1, BolI0094290.1, BolI0390010.1	3
PEN2a;	GSL degradation	OG0022559	AT2G44490	BolI0202620.1	1
PEN3;	GSL degradation	OG0001784	AT1G59870	BolI0341140.1	1
PYK10;	GSL degradation	OG0001059	AT3G09260	BolI0153190.1, BolI0049650.1	2
TGG1a;TGG2a;TGG3;	GSL degradation	OG0000331	AT5G26000, AT5G25980, AT5G48375	BolI0493360.1, BolI0493370.1, BolI0493350.1, BolI0493320.1, BolI0493380.1, BolI0446490.1, BolI0348150.1, BolI0106470.1, BolI0106450.1, BolI0106430.1, BolI0106420.1, BolI0106950.1, BolI0107000.1, BolI0106890.1	14
TGG4a;TGG5a;	GSL degradation	OG0001562	AT1G47600, AT1G51470	BolI0289040.1, BolI0289110.1, BolI0328080.1	3
ATIMD3;IMDH1ab;	Side-chain elongation	OG0003216	AT1G31180, AT5G14200	BolI0060690.1	1
BCAT3ab;	Side-chain elongation	OG0005831	AT3G49680	BolI0453590.1, BolI0028810.1	2
BCAT4b;	Side-chain elongation	OG0009703	AT3G19710	BolI0298910.1, BolI0160030.1	2
BCAT6b;	Side-chain elongation	OG0018191	AT1G50110	BolI0321170.1	1
IIL1ab;	Side-chain elongation	OG0006828	AT4G13430	BolI0233940.1, BolI0431770.1	2
IPMI1ab;IPMI SSU1;	Side-chain elongation	OG0005733	AT3G58990, AT2G43090	BolI0201400.1, BolI0139380.1	2
IPMI2ab;	Side-chain elongation	OG0018727	AT2G43100	BolI0201410.1	1
MAM1ab;	Side-chain elongation	OG0001258	AT5G23010	BolI0088930.1, BolI0090270.1	2
MAM3ab;	Side-chain elongation	OG0001258	AT5G23020	BolI0108770.1, BolI0108790.1, BolI0405710.1, BolI0405730.1	4
AOP3a;	Side-chain modification	OG0003358	AT4G03050	BolI0090370.1, BolI0090380.1, BolI0147130.1, BolI0483900.1, BolI0483910.1	4	标红是未筛选到的
CYP81F1a;	Side-chain modification	OG0003947	AT4G37430	BolI0001700.1, BolI0347600.1, BolI0001710.1	3
CYP81F2a;	Side-chain modification	OG0003719	AT5G57220	BolI0069960.1, BolI0127360.1, BolI0524700.1	3
CYP81F3a;	Side-chain modification	OG0001335	AT4G37400	BolI0184800.1, BolI0001790.1	2
CYP81F4a;	Side-chain modification	OG0001335	AT4G37410	BolI0001770.1, BolI0184760.1, BolI0184770.1	3
FMOGS-OX2a;FMOGS-OX1a;FMOGS-OX3a;FMOGS-OX4a;	Side-chain modification	OG0012269	AT1G62540, AT1G65860, AT1G62560, AT1G62570	BolI0499660.1	1
FMOGS-OX5a;	Side-chain modification	OG0008403	AT1G12140	BolI0444800.1, BolI0475370.1	2
GSL-OHa;	Side-chain modification	OG0000018	AT2G25450	BolI0248900.1, BolI0122740.1, BolI0248890.1	3
IGMT4;IGMT1a;IGMT3;IGMT2a;	Side-chain modification	OG0000557	AT1G21130, AT1G21100, AT1G21110, AT1G21120	BolI0386140.1, BolI0449960.1, BolI0277040.1, BolI0276980.1, BolI0276970.1, BolI0386130.1, BolI0449950.1	7
IGMT5;	Side-chain modification	OG0009546	AT1G76790	BolI0343770.1, BolI0360340.1	2
