# Supplementary material for: Chromosome-scale reference genome of broccoli (Brassica oleracea var. italica Plenck) provides insights into glucosinolate biosynthesis
Source: Hortic Res. 2024 Feb 28;11(5):uhae063. doi: 10.1093/hr/uhae063 (PMC11077082; doi:10.1093/hr/uhae063)
Supplement: Web_Material_uhae063 [file web_material_uhae063.zip › Table S8-The sample number of transcriptome.xlsx]

## Sheet: Sheet1
Tissues	Stages	Name
root	Rosette leaf stage	RR
leaf	Rosette leaf stage	RL
root	Budding stage	BR
stem	Budding stage	BS
leaf	Budding stage	BL
bud	Budding stage	BB
root	mature period	MR
stem	mature period	MS
Pedicel	mature period	MP
leaf	mature period	ML
bud	mature period	MB
root	Flowering period	FR
stem	Flowering period	FS
Pedicel	Flowering period	FP
leaf	Flowering period	FL
bud	Flowering period	FB
flower	Flowering period	FF
