# Supplementary material for: Chromosome-scale reference genome of broccoli (Brassica oleracea var. italica Plenck) provides insights into glucosinolate biosynthesis
Source: Hortic Res. 2024 Feb 28;11(5):uhae063. doi: 10.1093/hr/uhae063 (PMC11077082; doi:10.1093/hr/uhae063)
Supplement: Web_Material_uhae063 [file web_material_uhae063.zip › Table S9-The glucosinolate biosynthesis related genes expression profile.xlsx]

## Sheet: all
Class	Gene symbol	Gene_ID	Chr	BB_1	BB_2	BB_3	BL_1	BL_2	BL_3	BR_1	BR_2	BR_3	BS_1	BS_2	BS_3	FB_1	FB_2	FB_3	FF_1	FF_2	FF_3	FL_1	FL_2	FL_3	FP_1	FP_2	FP_3	FR_1	FR_2	FR_3	FS_1	FS_2	FS_3	MB_1	MB_2	MB_3	ML_1	ML_2	ML_3	MP_1	MP_2	MP_3	MR_1	MR_2	MR_3	MS_1	MS_2	MS_3	RL_1
Core structure synthesis	CYP79A2	BolI0056630	C02	0	0	0	0	0	0	0	0	0	0	0	0	0.673776	0.250413	0.693117	0	0	0.221324	0	0	0	0	0	0	0.314622	0.368968	10.5405	0	0	0	0	0	0	0	0	0	0	0	0	0.927389	0.0694398	0	0	0	0	0
Core structure synthesis	CYP79A2	BolI0545230	C09	8.12944	5.06661	5.62585	0.760667	0.749124	0.928698	0.935552	1.49413	0.455579	41.0793	0.0423473	0.745093	2.20182	3.08615	0.0983268	2.38731	2.37059	5.2002	0.441288	0.612554	0.245209	7.67732	3.23776	1.64638	0.0446329	0.567044	0.0952418	6.94032	11.248	2.27562	3.91403	13.8625	13.8901	0.120219	0.041617	0.232869	4.99182	5.96478	8.47537	0	0.295526	0	11.1371	13.8627	0.404286	1.41359
Core structure synthesis	CYP79B2	BolI0000980	C01	1.86271	11.2978	11.615	0.0707372	0.797082	0.714986	9.41779	19.8128	3.86483	22.6811	0.121094	3.41669	0.650774	4.44425	8.97404	10.6415	71.2325	9.25883	1.19178	3.0889	4.94728	0.966516	0.131327	0	1.65919	2.76485	0.726264	0.173519	0.0875936	0.17528	1.73709	1.93873	2.63902	26.6805	0.476024	3.55148	7.86547	0.203783	1.7397	17.2876	6.80752	23.3927	7.01395	605.398	0.171271	3.47004
Core structure synthesis	CYP79B2	BolI0184160	C03	0.0260015	0.305039	0.3106	0.172798	0.0231801	0	6.55795	8.259	3.97041	0.705446	0	0.0535882	0.295234	0.0886244	1.01392	0.0467123	40.1268	0.613581	0.097859	0.446953	0.217508	1.09217	0.0305531	0	20.8148	17.1789	18.3908	10.173	0.0489086	0.611681	0.055109	0.157647	0.0624373	2.27938	0.0276867	1.22647	0.0813288	0.199122	0.265174	2.23499	3.32591	2.2642	5.75537	60.111	0	0.05153
Core structure synthesis	CYP79B2	BolI0422480	C07	0.384804	2.46554	2.26297	0.112408	0.343049	0.13526	0.760388	1.48104	0.379537	0.963702	0	0.152513	0.206829	0.908017	0.912234	0.465304	27.7994	1.30784	0.724123	2.06519	2.44518	0	0.0695638	0	0.439437	0.512039	0.685251	0	0.083517	0	0.501893	0.987065	0.959568	8.10327	0.0630375	2.05758	0	0	0.0317765	1.95718	1.9957	1.78853	0.120496	160.775	0	1.49589
Core structure synthesis	CYP79B3	BolI0241800	C04	0.591037	1.22254	0.353011	0.0885983	0.318916	0.383794	0	0.45469	0	0.354467	0	0.576999	1.68453	0.812874	0.156518	4.03768	12.2184	4.09203	0.117075	0.629081	0.92703	0	0	0	0.0355237	0.0347165	0.0379019	0	0	0	0.69227	0.722977	1.15781	1.83393	0.0993701	0.61781	0	0.102095	0	0	0.0784039	0.147418	0.221603	76.8392	0.0357527	0.647311
Core structure synthesis	CYP79C2	BolI0101320	C02	0	0	0	0.118997	0.33522	0	0.146355	0	0	0	0	0	0.0547377	0	0.157665	0	0	0	0	0	0	0	0	0	0	0	0	0	0	0	0	0	0	0	0	0	0	0	0	0	0	0	0	0	0	0
Core structure synthesis	CYP79C2	BolI0101340	C02	0	0	0	0	0	0	0	0	0	0	0	0	0	0	0	0	0	0	0	0	0	0	0	0	0	0	0	0	0	0	0	0	0	0	0	0	0	0	0	0	0	0	0	0	0	0
Core structure synthesis	CYP79C2	BolI0101400	C02	0.473521	0.45488	0.424233	0.130306	0.148361	0.178747	0.0761256	0.0790907	0.0799938	0.48968	0.71568	0.905194	0.260739	0.419086	0.153226	0.0724322	0.224907	0.236025	0.0112998	0.0433697	0.00896992	0.345488	0.171359	0.0936466	0.0235109	0.0497828	0.0334465	0.0639282	0.0258172	0.0181623	0.309083	0.490629	0.560293	0.179425	0.0328834	0.0613334	0.635015	0.686965	0.68883	0.099002	0.0216211	0.0833383	0.352694	0.0373202	0.295781	0.382512
Core structure synthesis	CYP79C2	BolI0210330	C04	0	0	0	0	0	0	0	0	0	0	0	0	0.0331891	0	0.191194	0	0	0	0	0	0	0	0	0	0	0	0	0	0	0	0.201342	0.0191989	0	0	0	0	0	0	0	0	0	0	0	0	0	0
Core structure synthesis	CYP79C2	BolI0257460	C04	0.0175297	0.0205651	0	0	0	0.0160205	1.07461	1.16289	1.226	0.247311	0.0759734	0.162576	0.0306217	0.0199163	0.0220505	0.0472387	0.0342982	0.105616	0	0	0.01833	1.9924	0.638548	1.57045	1.45134	1.71182	0.363097	1.34719	5.47356	0.474241	0.11146	0.0708549	0	0	0	0	0.0365535	0.0767109	0.0376369	0.358257	2.29749	0.643822	0.205158	0.338949	0.16118	0.0521108
Core structure synthesis	CYP79F1	BolI0272060	C05	3.25654	0.912344	0.270951	0.0922899	0.808845	0.310944	11.8805	7.99715	6.15663	74.0935	0.210654	4.49111	1.33019	4.16009	0.6114	0.945968	2.28239	2.89592	0	0.163823	0.0677654	15.3922	2.87471	1.36497	0	0.47012	0	12.5268	1.43234	2.76328	2.33504	7.12172	8.57856	0	0	0.12871	4.07101	4.67936	5.23524	0.331116	0.469607	0	68.0638	6.77449	0.837955	0.128435
Core structure synthesis	CYP83A1	BolI0233710	C04	64.3086	18.0829	13.4321	20.7511	27.4827	34.4474	58.8137	27.2749	42.3404	224.59	0.958247	11.8911	31.303	39.1637	6.54247	33.0632	20.8266	47.9779	12.8386	15.5005	11.4276	213.527	126.884	43.8262	0.384749	9.44717	0.0513133	115.168	9.94173	10.0807	38.5379	133.223	127.246	11.3995	20.9197	20.555	50.5834	84.3149	99.3277	4.20224	2.06986	1.29728	202.618	153.905	1.93615	37.5374
Core structure synthesis	CYP83A1	BolI0257440	C04	1.1336	0.837341	0.30092	0.0398602	0	0	7.79489	5.59404	5.62807	46.0652	0.136472	0.302855	0.220025	0.143104	0	0.113141	0.287516	0.632403	0	0	0	4.4089	0.789357	0.0996391	3.97953	9.51191	3.12051	1.36888	0	0.148154	0.222465	1.9516	1.28544	0	0	0.0416927	1.57588	2.98561	2.8846	3.73508	1.95769	4.65091	8.41742	1.52215	0.193021	0.332827
Core structure synthesis	CYP83B1	BolI0432780	C08	77.9017	155.785	152.563	24.7578	40.1994	38.3897	182.796	214.587	107.296	435.636	9.04433	62.4325	27.4445	119.171	131.681	75.3346	349.806	207.619	89.0836	266.386	206.97	14.6883	9.71123	3.78502	131.231	285.071	136.812	47.6588	102.292	11.8894	64.4897	134.855	104.649	294.199	50.7497	111.421	116.142	89.2591	121.697	250.304	150.171	306.259	85.646	1813.55	4.59462	72.0826
Core structure synthesis	CYTB5C	BolI0198520	C04	5.2643	2.24577	2.57255	0.45435	0.799957	0.546715	21.0951	18.2952	11.8542	73.4254	0.259266	3.08226	2.29898	10.8066	4.5902	3.22413	44.6529	16.8199	0.450288	5.08104	3.12763	4.72991	2.1791	2.83937	5.39687	4.13928	2.04087	2.36837	9.45202	3.51824	4.24744	27.0814	22.5529	0.858695	0.127398	1.42572	4.36597	5.62832	14.6421	6.11292	3.76942	6.37867	19.2989	233.291	0.412532	2.54893
Core structure synthesis	CYTB5C	BolI0260370	C04	14.4437	24.6776	19.3078	1.63246	3.88338	4.60962	51.8678	52.845	43.8277	65.6232	0	2.89412	5.45672	22.7268	3.8933	18.0198	79.6785	32.8066	1.83359	3.36142	5.63372	13.9496	4.31039	3.26456	7.39631	22.5803	6.2154	4.60512	3.93514	2.08996	16.3998	98.8085	58.0815	8.87379	0.671344	4.43954	33.8835	34.864	49.1012	37.9667	23.2585	33.9531	17.5575	203.157	0.724637	10.5071
Core structure synthesis	GGP1	BolI0008350	C01	66.9773	91.4086	88.9979	23.8453	26.9422	21.0614	36.14	79.6699	55.9695	112.132	4.20373	10.8819	39.2885	106.223	89.2409	41.9518	203.362	100.094	47.9778	190.843	164.473	15.3886	9.76918	10.9382	110.666	156.627	100.552	29.0425	131.389	24.6021	52.9242	76.9364	70.6444	55.6615	17.7053	47.0441	79.899	54.062	109.95	112.327	45.622	126.735	16.239	558.69	7.00729	49.516
Core structure synthesis	GGP1	BolI0192710	C03	3.15217	11.094	10.7042	2.74795	5.23145	4.22155	33.3575	56.0834	45.0623	5.16357	0.0429606	0.592451	3.61897	10.8116	35.7358	10.4177	209.442	44.4139	13.6915	19.0437	21.3313	0.955196	2.46931	1.85842	144.849	158.528	123.216	3.69356	34.382	1.98212	4.97916	13.5424	6.85522	24.9611	12.8348	21.065	0.950815	4.40283	4.46933	75.8615	62.4347	87.5626	3.93427	61.6923	0	4.89153
Core structure synthesis	GGP1	BolI0418200	C07	78.3559	86.062	75.9273	72.3902	79.0685	54.7542	78.1938	83.5021	71.2636	101.569	1.99043	6.15869	92.0136	102.103	487.61	91.704	149.859	121.012	33.5092	200.315	103.934	32.0456	33.5881	35.4295	110.096	89.4429	94.0086	9.18386	18.36	30.9428	99.882	106.924	94.6072	75.9187	96.5011	131.467	42.1884	48.0464	62.9757	57.479	61.4267	71.7068	4.58661	306.069	1.97062	28.1788
Core structure synthesis	GSTF10	BolI0131740	C03	50.5979	60.9022	68.2615	25.1855	25.6884	39.6584	94.2629	64.0908	22.0256	85.0344	21.8362	76.4431	12.0346	14.8751	1.79794	12.043	16.9473	31.7771	1.69451	1.27183	2.21197	35.74	32.3813	7.59821	1.24051	9.57098	0.626949	4.72672	4.46299	8.23802	38.5641	100.756	55.8423	35.1131	17.0459	18.2246	29.5067	75.464	72.8535	54.5392	23.3803	72.8501	70.3449	83.3945	36.6339	19.5452
Core structure synthesis	GSTF11	BolI0316010	C05	15.5088	7.12372	6.8615	3.42778	4.97444	4.87455	13.1746	4.61316	9.85192	35.5317	0	1.60662	5.94869	11.3273	0.722537	2.65353	1.72593	6.26235	1.54415	0.74675	1.20125	19.6668	9.64218	2.58028	0	2.74735	0.199962	24.843	6.32833	2.55777	13.3916	26.2438	20.6896	0.673071	1.83489	1.22229	19.6775	29.2208	32.5493	1.97297	0.827283	0.583309	28.6436	15.9656	0.0943118	4.30949
Core structure synthesis	GSTF9	BolI0131720	C03	395.117	424.415	480.133	215.386	202.353	309.085	874.23	598.325	416.616	2391.92	153.022	517.63	121.533	149.565	86.5618	245.247	500.05	378.347	81.933	115.102	129.371	205.703	188.661	162.412	35.268	126.068	34.0278	293.118	232.793	225	297.523	661.676	459.792	494.087	236.65	273.944	730.711	600.119	673.124	359.977	317.184	615.687	910.728	2892.02	143.637	284.809
Core structure synthesis	GSTF9	BolI0248930	C04	352.106	361.334	368.944	47.6758	63.3005	60.4808	653.234	406.929	437.429	764.619	42.727	115.411	151.1	144.317	101.51	217.15	545.693	397.863	72.376	131.549	117.232	269.752	162.387	52.8439	53.7463	90.0616	37.2335	142.288	98.3763	53.2985	245.128	439.276	309.507	88.6475	53.182	75.4585	660.193	556.967	532.24	149.944	119.8	111.566	534.671	1224.23	40.1781	178.676
Core structure synthesis	GSTU13	BolI0280560	C05	92.3602	162.648	182.28	28.0579	50.4713	39.871	185.032	165.966	182.557	400.147	31.6728	77.4002	59.914	128.553	215.314	109.186	525.138	290.914	67.7583	136.487	89.5975	92.8925	146.704	225.153	300.808	406.608	254.66	71.0267	377.296	159.245	108.274	177.802	131.893	140.335	32.3254	74.8668	185.969	331.371	430.703	148.739	199.497	188.933	93.2578	936.854	36.4627	82.9939
Core structure synthesis	GSTU13	BolI0384220	C07	220.085	249.51	274.774	17.0178	15.2785	29.8337	117.414	75.3417	82.6257	566.066	239.156	161.648	47.3504	66.3948	2.7864	59.7978	41.0882	61.9895	1.59058	4.126	1.03622	76.9134	62.675	15.5287	83.9437	262.341	60.869	5.15871	17.7631	3.2912	101.187	180.249	127.975	2.86886	2.60698	2.83645	261.95	349.031	332.167	35.6351	29.1644	40.5745	87.1176	278.684	236.873	37.9502
Core structure synthesis	GSTU20	BolI0342800	C06	100.64	96.0668	93.3199	33.4583	36.5342	44.3725	52.4738	44.3152	59.2471	43.3847	2.44362	2.94657	54.9168	49.6816	7.42163	48.2846	36.5397	47.423	25.632	19.093	20.7762	40.0204	32.3184	16.5006	11.1397	18.155	9.41796	13.8475	10.5271	4.10776	57.1561	102.107	70.9873	24.2445	18.1244	22.7016	83.8084	80.6385	81.7589	29.513	22.016	45.4886	43.1493	22.1377	3.73277	48.7408
Core structure synthesis	SOT16	BolI0083180	C02	49.8083	99.1305	101.986	10.6365	21.0888	8.7895	254.191	265.143	179.723	339.998	3.65631	57.9686	45.7144	82.5839	78.1049	83.6013	304.049	122.058	46.4836	118.607	55.9991	13.716	31.0481	23.8252	482.825	508.197	298.67	64.9139	459.846	55.8876	25.6049	73.5191	60.5721	132.412	7.68958	53.4826	52.8107	69.7382	178.053	314.324	221.99	298.733	70.2992	942.609	1.93925	99.3461
Core structure synthesis	SOT16	BolI0357830	C06	2.62438	15.3941	13.1025	0.830518	0.539912	0.368992	20.39	37.2632	11.2951	37.2442	0.218732	16.469	0.705293	7.26308	18.1989	8.55308	173.103	27.7047	4.6853	18.5075	16.5004	0	0	0.0798485	15.715	37.6625	12.5035	0.861921	38.3841	1.42473	2.92376	7.58182	6.78669	64.0616	1.0748	12.0616	2.31527	1.91408	3.97315	30.9028	22.0063	46.0809	3.83502	1022.17	0.154682	7.13475
Core structure synthesis	SOT17	BolI0274090	C05	6.34415	15.0834	16.6483	2.69115	4.57274	2.55975	49.6087	64.8439	14.6327	140.628	2.19379	14.7443	3.80216	10.7351	11.928	7.69932	84.612	13.8594	3.65138	6.96083	8.68038	2.25125	0.71375	1.08114	13.7961	43.9503	12.7872	5.46189	15.6149	2.14342	3.50459	18.7549	10.4127	12.4212	4.59938	5.19411	7.98669	9.15568	15.1427	63.7329	51.5424	83.5988	15.3168	948.278	0.7757	5.38362
Core structure synthesis	SOT18	BolI0034420	C01	0	0	0	0	0	0	0	0	0.177271	0	0	0	0	0	0	0	0	0	0	0	0	0	0	0	1.2157	0	3.05742	0	0	0	0	0	0	0	0	0.15102	0	0	0	0	0	0	0	0	0	0
Core structure synthesis	SOT18	BolI0345170	C06	0.0616169	0	0.0368022	2.51055	2.24302	2.07886	0.0599564	0.0230935	0.0598528	0.0334346	0	0.0105825	0.0448481	0.0466705	0.0129179	0	0	0	0.212576	0.18172	0.558393	0	0	0	0.023455	0.0630357	0.162664	0	0.00965843	0	0.0544144	0.0726411	0.154126	2.05849	3.14384	4.41571	0.0107072	0.0224699	0	0.0370375	0.0647091	0.0486675	0.0209024	0.353699	0.0118031	0.732679
Core structure synthesis	SOT18	BolI0345180	C06	0	0	0	0	0	0	0	0	0	0	0	0	0	0	0	0	0	0	0	0	0	0	0	0	0	0	0	0	0	0	0	0	0	0	0	0	0	0	0	0	0	0	0	0	0	0
Core structure synthesis	SOT18	BolI0345230	C06	0	0	0	0.201777	0.315787	0.194237	0	0	0	0	0	0	0	0	0	0	0	0	0.0666576	0	0.0370395	0	0	0	0	0	0	0	0	0	0	0.0357942	0.0425297	0.0363186	0.264027	0.31658	0	0	0	0	0	0	0	0.0428073	0	0.0702003
Core structure synthesis	SOT18	BolI0346180	C06	0	0	0	0	0	0	0	0	0	0	0	0	0	0	0	0	0	0	0	0	0	0	0	0	0	0	0	0	0	0	0	0	0	0	0	0	0	0	0	0	0	0	0	0	0	0
Core structure synthesis	SOT18	BolI0346190	C06	0	0	0	0	0	0	0	0	0	0	0	0	0	0	0	0	0	0	0	0	0	0	0	0	0	0	0	0	0	0	0	0	0	0	0	0	0	0	0	0	0	0	0	0	0	0
Core structure synthesis	SOT18	BolI0357810	C06	8.33132	6.05056	6.95071	2.13435	1.76841	2.59846	14.3606	6.72826	3.54541	112.48	1.50449	9.94804	3.08974	8.90217	3.86759	4.21701	9.73526	7.33689	1.8042	5.683	3.941	7.43361	7.53655	5.33527	3.47343	5.7928	3.54483	6.62146	17.4746	6.06646	3.71376	16.1026	16.0365	5.83035	1.47855	2.49512	13.0296	14.974	31.1615	4.37198	2.66649	4.85697	44.3114	51.4201	2.73586	2.06389
Core structure synthesis	SOT18	BolI0357820	C06	11.6705	12.8768	12.8746	5.83807	6.95573	3.56532	9.1105	5.94764	8.86354	6.02766	9.81503	12.9461	8.89384	9.54072	5.65583	7.06795	6.27455	9.4948	8.95878	8.08992	9.40309	11.2729	12.5868	23.891	16.008	13.246	17.8853	26.8323	25.8077	30.2545	11.4916	9.75511	10.3999	8.40656	9.15293	5.90949	9.78942	11.2124	11.4992	10.8107	10.416	7.44213	9.92549	9.34911	12.7674	3.60362
Core structure synthesis	SOT18	BolI0500950	C09	0.132821	0.116865	0.0198326	0.0945736	0.0888064	0.0758664	0.0581586	0	0	0.0180178	0.0719554	0.102652	0.0725055	0.0377259	0.167074	0.029827	0.113695	0.0833589	0.124971	0.100726	0	0.34869	0.214598	0.216707	0.0568793	0.018529	0.182062	0.270655	0.0936882	0.117172	0.175942	0.0503307	0.0598016	0.0340454	0.106072	0.115408	0.207722	0.0181635	0.0712928	0.0199594	0.0418458	0.0393401	0.0675853	0	0.114492	0
Core structure synthesis	SOT18	BolI0500960	C09	0.741852	0	0	0	0	0	0.072186	0	0	0	0	0	0	0	0	0	0	0.0620787	0	0	0	0	0	0	0	0	0.0753245	0	0	0	0.458595	0.49976	0	0	0	0	0	0	0	0	0	0	0	0	0	0
Core structure synthesis	SOT18	BolI0502590	C09	2.06172	0.624188	1.11224	0.189423	0.118581	0.273517	5.78551	7.73962	3.02342	0.938291	1.87357	2.36444	0.319489	1.05787	0	0.179223	0	0.534275	0.156441	0.336243	0.20863	0.492986	0.859644	0.236752	1.51899	1.96693	1.05344	0.154885	0	0.5476	2.85442	4.63717	0.239555	1.43199	0.672768	0.0330219	15.2898	10.5138	0.892459	2.0788	1.42483	4.6489	1.65825	0.56261	0.535075	0
Core structure synthesis	SOT18	BolI0502630	C09	0	0	0	0.0651349	0	0	0	0	0	0	0	0	0	0.155896	0	0	0	0	0	0	0	0	0	0	0	0	0	0	0	0	0	0.138655	0	0	0	0	0.0715313	0.0750574	0	0	0	0	0	0	0	0
Core structure synthesis	SOT18	BolI0502650	C09	0.134188	0.511628	0.561028	1.71985	1.43553	0.950427	0.313372	0.678949	0	6.00708	0.0726961	0.483975	4.62952	9.56668	39.7933	3.13394	20.9711	15.7991	3.25112	13.8737	5.12147	0.911783	0.551873	1.71169	0.459719	0.486712	0.408746	1.48439	0.441712	0.631351	7.64341	1.42377	4.7931	24.6619	9.5733	13.2254	0	0	0.180067	0.806595	0.338213	0.397451	1.22906	3.12166	0.0771137	1.36292
Core structure synthesis	SUR1	BolI0367060	C07	18.954	20.4848	19.3555	5.064	7.14774	4.38423	38.7798	37.3233	22.211	99.4445	4.14368	13.1365	11.061	24.1835	23.4835	31.3394	107.465	58.1434	3.3616	9.32828	9.71676	17.987	10.8009	4.85643	12.1251	10.8761	11.9149	13.0666	12.1786	9.39135	21.0994	42.9842	44.1247	10.0436	3.8579	7.17901	24.8335	26.865	38.8044	24.339	15.8537	20.8264	75.4847	195.164	4.54971	6.64838
Core structure synthesis	UGT74B1	BolI0280040	C05	14.6307	14.9198	11.9457	2.43542	4.43815	2.76164	19.7236	18.1125	10.1869	100.363	1.08351	7.45992	6.00014	19.8829	8.69602	12.3415	34.3683	24.2314	10.4728	13.4529	15.8669	11.3338	12.3638	9.54453	6.90162	11.3303	6.46307	10.3281	17.6448	8.02927	10.5053	34.7969	26.5713	11.0556	1.29631	2.76327	15.0955	23.2838	35.1	15.8639	15.9448	24.2879	37.1685	130.098	1.74902	9.19834
Core structure synthesis	UGT74C1	BolI0213510	C04	5.81746	3.11329	1.87716	0.345806	0.649438	0.19022	3.53616	1.94241	1.38291	53.6239	0.13531	1.97324	2.64509	5.84094	0.96872	2.21551	1.26244	6.88674	0	0.126275	0.0217641	8.03558	3.7542	0.666837	0.0713067	0.243903	0.0253602	3.75661	1.38985	0.942562	6.81562	26.7426	29.5633	0.0640216	0	0.35137	10.7202	17.3854	21.4838	0.275243	0.20984	0.0493187	30.3221	9.24379	0.598054	0.195933
Core structure synthesis	UGT74C1	BolI0249800	C04	1.30268	0.92705	1.1776	1.82356	1.83442	2.0164	0.059382	0.0703762	0.155038	1.70666	0.0169544	0.0886867	0.123005	0.151115	0.029525	0.527095	0.271719	0.329974	0.971721	0.498403	0.58495	0.275476	0.422902	0.185677	0.10275	0.0261952	0.338418	0.0637727	0.0294335	0.0460142	0.157534	0.458552	0.206663	2.06564	2.95335	2.86303	1.70489	1.0143	0.755922	0	0.0197197	0	0.0358306	0.264742	0.121397	1.55443
Co-substrate pathways	AAO4	BolI0366260	C06	4.13748	4.59474	4.51855	2.11658	3.32446	3.31016	4.04162	3.57563	2.73138	6.66259	5.97001	5.0432	17.1158	10.4969	55.0264	3.95109	25.2488	16.2492	0.743315	1.57732	0.973085	6.76575	8.53562	5.4418	2.94351	3.18297	2.72455	4.96592	4.86727	6.2133	8.37901	3.24055	7.78911	2.80753	2.62343	2.80559	5.79364	4.91466	5.39038	3.20334	2.32021	3.23622	8.61896	3.35766	10.1263	1.41306
Co-substrate pathways	APK1	BolI0164950	C03	12.2207	16.2577	17.1777	10.1153	12.0582	12.1011	21.8893	21.2646	8.24272	123.894	5.81065	13.3757	6.6323	22.1613	51.5794	37.1526	157.718	69.3645	17.1918	40.0701	36.996	7.85667	14.2205	13.1777	3.41442	9.98402	2.5154	7.70912	13.6806	6.81045	9.05286	25.5852	22.0519	33.3321	6.14	11.6643	14.5476	17.6531	31.2822	16.0609	16.6867	27.5796	50.8102	216.624	7.17286	10.2049
Co-substrate pathways	APK1	BolI0493250	C09	33.7892	48.0334	51.3417	8.90377	9.88964	8.96288	52.9708	68.4212	45.4768	189.861	8.59374	20.5436	17.3423	37.9937	41.8966	35.1414	146.64	72.9724	34.1117	60.2848	53.5721	17.4788	27.9598	20.5081	29.6819	68.362	31.3425	17.2232	62.1713	17.7447	20.7291	53.0436	47.1964	23.2702	10.4999	10.4307	44.281	43.1513	75.0493	52.7975	49.3017	71.9688	88.9808	226.901	12.8424	28.5698
Co-substrate pathways	APK2	BolI0000970	C01	1.51827	3.33969	3.01518	0.0720711	0	0.034689	2.0609	3.28617	0.774269	53.5085	0.185067	1.42765	0.547013	1.29373	3.60479	0.869423	46.9542	3.60185	0.10714	0.172709	0.87317	3.77484	0.40141	0	0.15171	0.360066	0.138742	0.508274	0.107094	0.133939	0.442462	2.33966	2.11913	1.61506	0.0404167	0.301538	1.5434	1.34957	1.83362	2.05339	1.24368	2.31593	11.0477	142.059	0.436251	0.357309
Co-substrate pathways	APK2	BolI0184120	C03	0.403922	0.13539	0	0.0273913	0	0	0.505332	1.20028	0.336306	11.7729	0	0.267579	1.15918	1.70454	0	0	0.225801	0	0	0	0	0.392082	0.0678042	0	0.724852	1.09477	0.140614	0.335955	0	0	0.794945	0.0874634	2.11307	0.207071	0	0	0.180487	0.126256	0.371672	1.94236	0.436312	1.64074	1.55619	9.69292	0.0663204	0
Co-substrate pathways	APK2	BolI0422490	C07	0.416396	2.58617	2.01888	0.348812	0.371213	0.179082	6.34932	4.07596	1.48466	34.5828	0	1.71636	0	2.78286	2.18756	1.87016	54.3461	7.08364	1.68238	5.845	5.01997	2.0577	0.0575632	0.0290644	0.979	0.683397	0.984852	0.827118	0.345546	0.115243	0.752749	2.84637	1.70569	3.6666	0.208651	1.58101	0.383066	0.509136	0.841428	4.56416	3.76586	5.89092	6.83006	342.122	0.112607	1.432
Co-substrate pathways	APR1;	BolI0510920	C09	12.2915	16.918	17.6545	7.32587	13.2696	8.45869	39.9796	65.3319	33.1277	55.599	3.33515	7.0609	20.8821	24.7679	14.1088	45.0918	92.6907	38.5948	80.975	53.8924	35.6919	17.6596	25.2445	11.1327	14.6144	41.5294	7.62942	30.5154	14.8715	5.35656	19.1475	22.0288	20.1748	26.8263	9.51863	13.127	20.7507	10.0103	21.6826	24.256	25.7723	42.0137	31.8409	42.32	4.26477	79.0949
Co-substrate pathways	APR2;	BolI0221790	C04	28.8866	30.8432	33.1745	52.3515	70.6554	70.012	25.9178	47.6417	29.5083	46.9288	1.13264	5.92471	40.0824	45.7057	18.7161	37.0906	52.7181	36.7049	130.602	161.863	123.117	16.1216	26.2047	6.6569	7.02335	24.0135	15.1357	78.0656	13.4037	5.38971	42.0038	46.989	42.5271	126.598	68.5303	54.8448	35.6399	13.3424	25.9791	11.2685	15.9622	28.6298	39.4511	79.798	8.14995	225.418
Co-substrate pathways	APR3;	BolI0015440	C01	22.0587	25.7269	30.4891	8.15216	13.5642	14.9083	55.3841	148.112	80.8003	91.015	2.49499	9.31423	24.4545	23.3015	38.224	53.1416	155.964	62.9295	90.8362	82.8863	46.4016	27.7836	29.9663	15.092	40.9439	111.49	35.0581	69.2639	29.4495	6.22715	29.3287	41.4056	22.0147	51.9196	11.3661	9.93741	31.4355	6.16852	19.4526	66.6719	50.0108	137.301	48.4679	56.4101	7.59352	159.447
Co-substrate pathways	APR3;	BolI0412330	C07	24.1755	31.1547	36.0403	19.2944	32.7046	30.7974	143.772	327.088	172.662	118.051	5.22943	12.8911	25.8981	27.1472	60.9838	53.308	137.817	81.5221	158.31	188.601	92.1095	46.5785	39.0889	25.7845	72.5169	188.815	51.0009	137.451	81.7269	12.1942	33.4406	37.989	23.8291	143.864	50.5398	57.8147	47.275	27.6085	49.5125	177.737	115.402	346.013	41.7616	153.35	9.62678	194.176
Co-substrate pathways	APS1	BolI0161980	C03	10.7761	16.1415	13.6747	15.1532	19.0883	16.1998	31.074	23.4074	24.6306	56.6766	7.58083	10.0746	9.65762	17.5131	10.628	16.5678	33.1237	24.4962	47.9775	53.1072	64.5381	13.0622	12.4055	8.7099	13.8755	18.7891	12.3116	19.5311	22.9577	22.0991	12.5286	22.9147	24.789	27.2696	21.2694	13.9423	13.6289	21.1863	23.6061	16.785	15.0957	30.6594	24.9851	75.9469	6.47988	22.7644
Co-substrate pathways	APS1	BolI0294630	C05	29.5712	33.3049	29.3813	45.9699	77.3164	74.984	76.9382	99.8952	74.8339	63.6492	11.6882	12.7914	30.5034	52.9609	40.9152	55.4411	158.171	75.9263	116.408	195.51	183.141	24.9503	22.1105	17.7687	68.3644	110.35	50.0945	36.7852	95.2639	24.2573	30.1717	40.1852	41.2217	213.802	68.1334	110.107	21.3304	28.669	33.5432	54.3221	49.7022	98.2181	58.8855	381.79	13.9648	54.0003
Co-substrate pathways	APS3	BolI0026910	C01	11.1829	13.5119	10.4344	16.8533	16.5478	15.6763	19.8027	31.5037	18.4752	28.5151	11.506	8.7835	14.8588	11.5849	3.3229	8.11524	9.9581	11.0704	8.61643	9.74055	11.0858	8.09355	8.77414	2.88379	1.91057	3.695	2.38179	8.61276	7.68523	2.48576	12.8213	11.6562	11.1643	19.0316	15.9582	11.3848	10.2457	7.53322	10.0767	22.5901	19.1309	29.0644	14.8398	15.5575	10.3836	13.0182
Co-substrate pathways	ASA1	BolI0115250	C03	27.2929	35.4766	33.7333	26.9238	30.6118	32.5204	33.7994	40.0499	26.3392	56.7812	8.00955	22.1739	24.644	37.3112	19.5169	32.7707	59.4839	40.9054	41.0449	51.0996	58.6062	30.4174	25.1581	26.2725	40.6222	58.2584	47.3415	24.9445	29.8043	21.8295	28.212	27.8942	27.7056	41.4962	30.6948	31.2074	21.3858	23.2788	25.9939	43.5561	36.9467	49.071	17.119	275.273	8.01432	39.6529
Co-substrate pathways	BZO1	BolI0159700	C03	0	0	0	0.0604111	0.198545	0.116307	1.486	1.00164	1.33509	0.0690556	0	0.0327857	0.0277887	0	0	8.43079	2.92576	2.90731	0	0.5469	0.432489	0	0	0	1.16265	1.13624	0.426418	0.0740944	22.6814	0.187116	0.0337162	0	0.0381996	0.0978628	0.101634	0.347536	0	0	0.0341549	0.152994	0.100237	0.82927	0	6.84391	0	0.0945795
Co-substrate pathways	BZO1	BolI0349750	C06	0	0	0	0	0	0	0	0	0	0	0	0	0.291449	0.103395	0	0	0	0	0	0	0	0	0	0	0	0	0	0	0	0	0.0642939	0	0	0	0	0	0	0	0	0	0	0	0	0.0366594	0	0
Co-substrate pathways	CHY1	BolI0112510	C02	33.5908	33.9507	28.0303	55.359	54.0797	46.2813	16.5068	15.4101	14.5593	23.9199	25.7359	22.9688	32.9337	39.3664	49.3699	32.9665	35.8652	36.4728	50.2419	51.6812	56.9695	27.2139	29.3384	29.3631	27.3339	22.0176	32.5227	39.8291	34.3691	33.5175	38.8786	30.0619	37.4601	49.0825	57.7351	49.367	24.0702	23.4701	22.0766	15.5655	16.5639	12.8168	30.6084	21.568	31.1891	55.5273
Co-substrate pathways	GSH1	BolI0016830	C01	174.451	183.619	217.413	101.495	116.567	126.836	234.959	197.016	214.285	479.606	97.4812	134.814	112.005	114.417	216.841	115.073	378.056	197.314	137.13	199.514	184.514	146.072	163.065	170.882	172.418	205.694	152.586	140.209	297.601	146.926	119.547	148.462	144.67	238.487	115.82	136.72	151.918	121.66	150.492	153.351	132.48	153.942	159.781	636.511	108.756	101.097
Co-substrate pathways	GSH1	BolI0413140	C07	45.0026	41.2507	46.7886	18.8343	20.5885	22.1018	58.4979	48.0003	41.452	67.9117	41.7045	49.8918	25.7955	27.8063	7.68889	15.1237	23.4693	29.4988	12.2883	13.7933	11.1251	44.2175	37.8611	29.3858	53.2441	51.5615	76.7919	55.2351	53.2532	35.5076	37.8651	36.7421	39.3689	28.3078	22.7997	20.806	40.1689	39.739	39.7352	32.1291	35.4495	39.3067	97.6457	76.9989	52.9474	23.2802
Co-substrate pathways	GSH1	BolI0578650	ctg_461	0	0	0	0	0	0	0	0	0	0	0	0	0	0	0	0	0	0	0	0	0	0	0	0	0	0	0	0	0	0	0	6.99421	0	0	7.04314	0	0	5.73735	0	0	4.46553	0	0	5.25284	0	0
Co-substrate pathways	GSH2	BolI0402130	C07	30.7254	40.5081	33.1222	28.969	32.6983	28.2224	60.5928	64.7377	52.9725	123.005	5.45401	17.2225	26.2189	53.4954	70.9669	18.188	51.7895	34.4599	24.1334	124.286	81.9099	19.8965	17.1465	18.4559	228.014	220.119	219.521	30.2784	221.696	28.7395	46.8556	49.6368	49.5042	36.5915	30.1874	69.9389	24.5311	25.9415	40.5132	65.6992	61.6183	61.4633	27.8155	242.882	10.9858	18.6627
Co-substrate pathways	GSH2	BolI0487010	C09	29.5412	31.5435	28.8086	59.9196	72.0671	66.0948	27.7665	27.2646	27.0007	42.751	20.1101	30.0942	39.2728	42.0413	12.4112	21.3208	33.7476	32.4467	142.949	126.242	201.696	43.7406	46.0823	45.9436	23.8743	31.9871	36.5476	50.5138	99.5239	29.2466	40.5342	31.9698	36.6655	100.757	139.108	173.45	29.8678	18.3486	22.868	27.3714	37.0437	22.8928	34.7338	50.9191	78.437	28.212
Co-substrate pathways	OASA1	BolI0436590	C08	93.4879	95.9866	97.9894	61.133	47.6716	54.0091	148.78	97.884	169.15	118.739	33.2152	44.9047	50.271	55.1754	26.9349	52.6	77.1038	74.928	38.7724	44.9773	42.5858	69.7264	70.098	47.6633	62.5173	82.6945	59.1009	56.7506	75.6102	38.799	63.2999	88.5152	74.9772	34.6889	33.5241	36.1786	96.5286	93.4503	101.787	52.9193	59.7449	50.1674	125.556	70.2771	48.7561	38.2
Co-substrate pathways	SCPL17	BolI0047540	C01	5.44931	8.57386	6.19023	1.34577	1.18084	0.82826	2.83551	2.70427	2.04508	55.7083	0.843472	1.79598	2.56752	5.25395	0.365387	0.354855	0.227335	1.20174	0.52475	2.10299	0.631771	2.26799	3.30401	2.17836	1.95049	1.16704	1.79793	1.93471	5.33269	2.10468	7.04303	10.696	10.7697	0.524172	0.371162	0.911506	6.45685	4.1439	14.9928	2.51428	1.72781	2.69808	2.97979	39.4703	0.86802	0.75988
Co-substrate pathways	SCPL17	BolI0155100	C03	0	0.0645388	0	0	0	0	0.546008	0.603086	0.641253	0	0	0	0	0	0	0	0	0	0.0129404	0	0	0	0	0	1.57058	1.61164	0.703805	0.0640583	0.103479	0	0	0	0	0	0	0	0	0	0	0.231475	0.138656	0.277002	0.027993	0	0	0
Co-substrate pathways	TSB1	BolI0199560	C04	0	0	0	0	0	0	0	0	0	0	0	0	0	0	0	0	0	0	0	0	0	0	0	0	0	0	0	0	0	0	0	0	0	0	0	0	0	0	0	0	0	0	0.0459714	0	0	0
Co-substrate pathways	TSB1	BolI0369410	C07	0	0	0	0	0	0	0	0	0	0	0	0	0	0	0	0	0	0	0	0	0	0	0	0	0	0	0	0	0	0	0	0	0	0	0	0	0	0	0	0	0	0	0	0	0	0
GSL degradation	BGLU28	BolI0259220	C04	0	0.0202283	0.0411942	0	0	0	0	0	0	0	0	0	0.0301202	0.117541	0	0.278791	0.354234	1.1947	0	0.00871742	0	0	0	0	0	0	0	0	0.0162166	0	8.63375	1.60297	0.124214	0	0	0	0	0	0	0	0	0	0	0	0	0
GSL degradation	BGLU30	BolI0225570	C04	0	0.0220688	0	0	0.0167702	0	0	0	0	0	0	0	3.64753	2.55401	111.392	0.895571	48.2343	11.2489	0	0.0760845	0	0	0	0	0.0214822	0	0.068761	0	0	0	16.1872	1.7108	17.0185	0.0771497	0.0801225	0.0373607	0	0	0	0.361837	0.0711195	0	0	0	0	0
GSL degradation	BGLU30	BolI0463400	C08	0	0	0	0.0795642	0.104597	0	0.117428	0.0188458	0.0781502	0	0	0	0.117117	1.27589	353.417	7.01606	57.1937	63.4362	0.741216	1.7287	0.736108	0	0	0	0.421099	0.018706	0.285912	0	0	0	11.3501	0.423429	29.7739	0.80771	2.65928	1.11517	0	0	0	2.78071	0.401333	0.397159	0	0.0202556	0	0
GSL degradation	ESM1	BolI0305950	C05	0	0	0	0	0	0	238.26	119.388	261.263	0	0	0.566369	0	0	0	1.44924	0.86723	0.0356068	0	0	0	0	0	0	108.239	195.076	155.838	1.67222	1.16722	0.333667	0	0	0	0	0	0	0	0	0	33.6977	34.4977	35.1627	0.0360863	3.17102	0	0
GSL degradation	ESP	BolI0094590	C02	0.711733	0.979492	1.1445	0	0	0.0250177	122.614	103.387	243.176	0	0	0	0	0.0311013	0	0	0	0.0274884	0.051513	0	0	0	0.0321663	0	105.896	344.748	320.345	1.6894	0	0	0.0870282	0.0968161	0.0657339	0	0	0.0271836	0.057082	0.0299479	0.0293869	31.4775	127.78	151.911	0.167152	0.661629	0	0
GSL degradation	ESP	BolI0324860	C06	46.531	29.3329	43.4819	239.86	260.542	136.144	8.4629	14.8745	3.17203	365.265	72.5152	50.7259	11.837	24.4586	1.96572	14.3034	11.993	7.0615	289.659	341.663	255.701	36.4152	199.488	19.5022	20.7073	18.4626	8.99499	68.2372	109.292	19.8708	127.087	24.0407	23.518	120.279	87.2735	38.0999	48.1208	55.4449	77.4298	2.97996	3.53126	1.9472	38.9089	112.627	44.9021	229.952
GSL degradation	ESP	BolI0390510	C07	364.1	288.654	200.958	278.213	205.003	166.353	0.124859	0	0.124643	3.74248	9.00807	0.936621	105.164	121.611	85.4462	95.1156	126.421	199.774	106.095	160.374	114.832	29.5254	44.4486	33.1485	0	0	0.293147	19.2996	0	0	340.152	310.546	308.738	233.664	287.301	151.289	26.6178	31.5272	23.6186	0.128551	0.134757	0	0.652937	3.166	0	127.866
GSL degradation	ESP	BolI0390530	C07	156.108	122.407	91.3054	82.2692	58.1241	55.6492	0.0624784	0.0601623	0.0623705	3.22279	7.44979	0.799507	36.1025	43.0104	27.0573	29.463	39.8351	58.9153	35.896	49.9379	36.3396	9.7173	16.2215	7.74599	0	0	0.488961	10.6542	0	0.0629377	117.007	106.002	100.734	61.2801	91.5593	49.548	14.0027	16.0979	9.96604	0	0.0337155	0	0.490086	1.45491	0	50.5022
GSL degradation	NIT2	BolI0127890	C03	0	0	0	0	0	0	0	0	0	0	0	0	0	0	0	0	0	0	0	0	0	0	0	0	0	0	0	0	0	0	0	0	0	0	0	0	0	0	0	0	0	0	0	0	0	0
GSL degradation	NIT4	BolI0066300	C02	10.757	12.389	10.0543	46.75	53.2786	57.9433	2.98514	3.42726	3.46136	1.19514	0.042615	0.526889	16.4377	23.6834	90.9089	13.2309	58.1389	35.032	62.6889	75.8802	72.28	1.28764	1.24783	0.956736	4.24447	4.08219	3.45038	4.90039	11.2452	1.9893	15.6717	23.4886	20.1641	75.6117	58.2552	85.1051	1.18921	1.67812	3.04002	5.79219	5.00613	11.1834	2.82189	23.1	0.0452046	43.6111
GSL degradation	NSP2	BolI0043420	C01	0.800642	0.492005	0.29603	3.98158	2.99102	4.84326	11.6192	25.592	18.3764	0	0	0.157152	1.7316	2.59899	0.0959166	13.7673	17.5115	1.97166	4.6993	4.41408	3.30891	0	0.0447999	0	17.6768	15.1902	12.3102	0.554934	0.502002	0.179381	0.92927	0.616418	1.16728	0.977265	0.608953	1.23046	0	0	0	17.1421	8.50431	30.0832	0.0776007	0.0460744	0	8.46252
GSL degradation	NSP1	BolI0303300	C05	0.0902054	0.0352751	0.107755	0	0	0.10992	3.24766	3.43154	1.54216	0	0	0	0.0262626	0.0341622	0	0	0	0	0	0	0	0	0	0	0.343375	1.14095	0.329727	0.0350125	0.226235	0	0	0	0	0	0	0	0.0313499	0	0.0322791	1.95199	0.284197	1.90588	0	0.0726745	0	0
GSL degradation	NSP1	BolI0303340	C05	0	0	0.13129	0.0869541	0.0816515	0.184151	1.04807	1.42114	1.72953	0.178914	0.119085	0	0.175993	0.145683	0.0460841	0.230361	0	0	0	0	0.0191542	0.0452608	0	0.0434721	0.648479	0.633744	0.312467	0.575908	1.34378	0.129278	0.0388241	0.0740411	0.0659803	0	0	0	0.190986	0.0801604	0.157317	1.95992	1.5005	2.36556	6.33829	0.221369	0.126321	0
GSL degradation	NSP1	BolI0303370	C05	0.106322	0.145521	0	0.0168234	0.205368	0.0485843	0.765579	1.2353	1.36327	0.0192308	0	0	2.07397	0.14093	0	0.0955049	0	0	0	0	0.055588	0	0	0	2.81283	1.06792	1.25227	0.082536	0.616639	0	0	0.107438	0.148931	0	0	0	0.036951	0	0.0380462	2.00249	0.089326	0.713806	0.396744	0.0428294	0	0.0702367
GSL degradation	NSP1	BolI0303390	C05	0.389847	0.16631	0.0423355	0	0.18957	0.0323896	0.827653	1.05599	1.56982	0	0	0	2.42995	0.161063	0	0.031835	0	0	0	0	0.0370586	0	0	0	3.05567	1.16681	1.12273	0.330144	0.766632	0.0416868	0	0.250689	0.170207	0	0	0	0.036951	0.0387726	0.285347	1.53383	0.178652	0.566846	0	0.0856589	0	0.0702367
GSL degradation	NSP5	BolI0104330	C02	0	0.0763903	0.0777829	2.99824	3.07662	0.178528	0.152064	0.549102	0.607207	1.09531	0	0	9.63998	6.06637	756.665	61.2101	358.161	246.67	0	8.98729	0.748965	0	0.306054	0.772654	3.42055	1.27173	3.57021	0.947771	0.183722	3.33171	8.69454	0.230295	36.6665	9.81412	2.66941	0.840598	0	0.21371	0	3.2095	0.656474	4.28158	1.68981	7.86904	0	0.193569
GSL degradation	NSP5	BolI0400380	C07	23.8642	25.9597	20.9277	48.1896	78.1198	12.5204	14.3749	31.4463	29.6201	11.4419	7.52445	11.7754	173.724	322.74	2028.24	131.822	566.266	509.861	124.654	395.595	324.596	13.7272	22.4778	65.8861	92.0307	81.3085	95.4995	28.0821	33.785	22.6491	262.229	67.7509	231.987	350.256	153.272	52.0037	10.1697	8.80618	15.1814	53.3179	41.7696	71.4686	6.36072	23.1555	7.94542	5.19236
GSL degradation	PCS1	BolI0094290	C02	8.08811	16.9451	18.6548	13.384	35.3041	21.2743	65.4558	93.4277	73.1242	7.4761	4.04245	4.87448	4.70181	12.8226	5.81611	3.07606	8.61644	16.3373	24.736	23.7804	31.6559	11.9018	15.3285	10.1982	85.4561	84.3174	54.6965	9.63524	24.174	20.187	9.64438	11.3642	9.80698	43.2127	31.8245	65.8552	15.1846	34.1841	39.0938	101.351	92.004	120.562	26.1989	83.6698	3.32328	7.23555
GSL degradation	PCS1	BolI0390010	C07	20.0023	26.0096	28.079	15.1865	23.874	12.2831	27.4805	28.6898	26.1945	20.8035	6.90781	6.27389	17.6336	25.0096	24.908	12.8209	26.2968	29.0976	25.9537	24.5085	26.0506	20.7022	32.7332	22.8317	25.2035	28.2205	23.2342	16.4861	12.5865	12.279	28.4251	25.0442	24.0847	27.1336	18.2408	24.982	17.4114	22.4641	26.1744	32.7641	28.9351	39.9616	22.5774	53.5856	17.9064	12.1655
GSL degradation	PCS1	BolI0505190	C09	0	0.10471	0.0533093	0	0	0	0.208438	0.100355	0.130049	0	0	0.0229938	0.0584678	0.0760546	0	0	0.0436584	0.0448132	0	0	0	0	0	0	0.15289	0.224124	0.32625	0	0	0	0	0	0.0267908	0.114391	0	0.0664745	0	0	0	0.456027	0.0843602	0.198272	0	0	0	0
GSL degradation	PEN2	BolI0202620	C04	16.7153	26.0611	22.5716	13.1439	31.1313	19.1286	45.7678	51.5753	45.4629	0.34177	19.4627	14.7909	15.4459	20.1745	13.7279	6.85455	18.8527	17.6729	90.8087	76.7679	72.4342	3.90563	7.95618	7.57443	63.0612	56.3969	46.1491	7.7714	0.854386	5.07204	16.2632	20.9789	19.0367	59.5121	36.7194	72.0847	12.5277	16.3786	19.1275	73.5212	62.9049	75.9138	0.517727	124.187	0.835285	23.6807
GSL degradation	PEN3	BolI0341140	C06	48.4664	81.0019	66.0817	94.8968	172.799	104.775	147.457	127.86	146.341	22.2455	14.263	27.4796	53.0064	83.352	162.015	39.6143	170.061	114.299	241.818	281.264	192.028	39.5184	40.8212	43.5307	310.132	221.057	288.838	79.3097	137.353	72.5719	76.618	92.6351	91.5106	263.073	269.955	358.616	20.3824	45.8667	54.0016	100.828	85.3388	160.072	34.6923	391.36	3.52924	108.336
GSL degradation	PYK10	BolI0049650	C01	0	0	0	0.0235065	0	0.0226282	14.0796	23.0369	14.0409	0	0	0	0	0.168784	0.0622903	0.31137	0.0726666	0.0248629	0	0	0	0.0611774	0.014547	0	5.81052	11.6057	4.78162	0	0	0.0291235	0.0262386	0	0.0891832	0.0761588	0	0	0	0	0	19.9877	6.66178	37.6212	0.0377967	0	0	0
GSL degradation	PYK10	BolI0153190	C03	0	0	0	0	0	0	6.87807	12.7022	7.41605	0	0	0	0	0	0	0	0	0	0	0	0	0	0	0	0.801136	1.98433	0.117899	0	0	0	0	0	0	0	0	0	0	0	0	11.0366	2.53032	28.0154	0	0	0	0
GSL degradation	MY	BolI0106420	C02	153.857	115.677	72.4709	76.6868	56.8794	58.4229	4.28192	1.30939	2.23835	8.20136	21.3564	1.68518	24.9742	26.0256	7.88542	34.9877	32.5661	78.2878	68.5177	44.0072	41.2339	11.4178	12.3739	3.39583	0.650797	1.59002	1.07174	12.4784	0	0.0728614	87.8711	58.2504	59.5877	74.4229	76.5783	39.7125	18.781	11.6967	8.27238	0.0744684	0.171739	0.513722	1.50035	0.149717	0.0569558	81.5014
GSL degradation	MY	BolI0106430	C02	138.872	109.926	73.3271	80.9748	57.179	51.8004	5.06105	1.62448	3.00836	7.87989	20.0695	1.89603	19.1659	20.4695	7.70448	32.3561	30.5999	59.3343	66.3548	43.0901	32.3583	10.74	10.2442	4.45446	0.70509	1.22654	0.69211	13.2575	0.0232276	0.0145249	83.3327	48.166	58.7715	72.1681	78.0521	45.862	17.5484	12.4963	6.28355	0.311751	0.155619	0.468163	1.0682	0.582	0.0425781	70.4688
GSL degradation	MY	BolI0106450	C02	67.7463	43.2488	33.6972	38.8336	25.0604	25.7244	2.27164	0.692223	1.82278	3.06004	5.53657	0.532912	10.647	11.2615	4.35227	11.2484	11.7687	28.3886	26.8779	20.0824	16.7764	6.02387	4.2682	2.16237	0.379653	0.700827	0.480082	5.7924	0	0.0579325	28.6545	22.7072	28.6655	30.3496	31.3486	22.7427	6.22633	5.34784	3.62181	0.133223	0.0931029	0.160468	0.451112	0.267842	0.0141519	42.4963
GSL degradation	MY	BolI0106470	C02	140.378	125.435	71.3957	121.727	97.592	84.0123	5.4972	1.44742	4.63025	9.14064	25.4251	1.7561	26.8349	26.2567	15.7612	38.6218	33.0073	75.283	118.966	79.513	69.304	13.2379	14.4783	6.9684	0.700037	1.3409	1.73281	12.9626	0	0.0865252	92.8825	68.0394	70.0675	109.915	120.639	67.813	20.7717	14.7808	8.04165	0.338995	0.200856	0.406707	1.02311	0.311139	0	96.8487
GSL degradation	MY	BolI0106890	C02	60.231	60.2074	39.4705	17.4355	13.7797	14.5899	3.33801	1.40537	1.83201	5.53327	16.4525	1.70885	4.583	9.22352	0.358039	9.1821	5.32695	22.0951	8.33709	7.24524	8.3983	6.48245	6.70374	2.17332	0.847944	0.635319	1.68879	6.38373	0	0	39.2387	34.7397	31.5297	11.1152	17.8818	11.3798	14.8382	5.402	6.35033	0.386816	0.0623829	0.659783	0.869009	1.00201	0	82.86
GSL degradation	MY	BolI0106950	C02	55.7792	53.1625	32.1213	12.1164	13.3405	14.7144	2.39627	1.44586	1.14986	4.70277	14.9445	1.64279	4.89266	8.10554	0.454246	5.60934	5.58349	11.4181	12.7871	5.36135	7.57047	5.97379	5.69224	1.33775	0.50291	0.520972	1.95314	8.19448	0.0497018	0	26.5266	20.862	19.0244	12.8776	18.7946	13.3207	11.0656	7.15936	4.97346	0.328244	0.421787	0.4174	1.21008	0.574774	0	46.5531
GSL degradation	MY	BolI0107000	C02	54.0475	49.352	28.7788	17.1249	14.3484	15.8434	2.35935	1.2951	1.32908	4.24252	16.2831	1.34282	6.04646	7.7242	1.14156	7.10675	6.37404	13.9576	14.0525	7.40772	8.17553	5.94599	6.24332	1.63829	0.620045	0.947888	2.02247	8.69321	0.021885	0	28.7694	26.8098	23.9387	11.6151	16.8324	12.4395	12.9272	8.66395	5.14179	0.345018	0.322573	0.500834	1.00645	0.768638	0	52.945
GSL degradation	MY	BolI0348150	C06	6.5893	9.4813	4.56954	0.167941	0.118275	0.121249	0.129095	0	0	0	0	0	0.65664	0.301466	0	1.50952	0.465082	0.466282	0	0	0	0.191221	0	0	0	0.0987094	0	0	0	0	0.843569	0.279299	0.451324	0.0226713	0.0706346	0.0658731	0.50719	0.362858	0.189899	0	0	0	0	0.0267217	0	0.525856
GSL degradation	MY	BolI0446490	C08	3.27269	4.92153	2.77732	0.0239926	0.202766	0	0.0295088	0	0	0	0	0	0.496642	0.229699	0	0.36321	0.0494462	0.329902	0	0	0	0	0	0	0	0	0.0615836	0	0	0	0.964123	0.829954	0.697877	0	0	0	0.0790463	0.0829429	0.0135648	0	0	0	0	0	0	1.16445
GSL degradation	MY	BolI0493320	C09	207.473	162.821	117.608	35.2026	29.5104	40.7725	2.14564	0.560799	0.963871	3.80321	8.81723	0.595123	17.7349	11.915	0.842029	41.9726	39.2661	88.0827	1.14852	2.9596	1.45481	8.69146	6.01499	0.763155	0.2698	0.937493	0.767633	3.66806	0	0	40.6015	69.8043	55.976	8.86852	7.84059	5.01808	11.8237	9.11821	6.48157	0.236688	0	0.248807	0.213722	0	0	28.2361
GSL degradation	MY	BolI0493350	C09	22.8708	25.2315	17.2968	4.16441	3.2339	4.94956	0.287953	0.177101	0.14651	0.549069	1.76178	0.108208	3.66446	1.82028	0.138092	6.67841	5.19395	10.8512	0.323348	0.344273	0.229584	1.32676	0.861852	0.105722	0.0381549	0.127844	0.110497	0.407576	0	0.00187142	5.30092	6.78296	7.06601	1.44368	0.828431	0.67147	1.18771	0.966028	0.731017	0.0516428	0.00802011	0.0131948	0.0518132	0.00576814	0.00731446	6.2715
GSL degradation	MY	BolI0493360	C09	187.86	169.826	97.3467	25.5672	23.314	34.4798	2.77196	0.774929	0.297545	2.23002	8.67066	0.381414	22.2841	13.9352	1.13988	42.7975	33.8996	74.5141	1.56114	1.93581	1.1077	9.44493	5.80397	0.938971	0.291504	0.655225	0.217713	3.62626	0	0.0150125	48.5158	90.5378	45.6656	9.12101	9.97531	5.29782	9.84723	14.4517	6.37118	0.475653	0	0.468758	0.454613	0	0	40.5465
GSL degradation	MY	BolI0493370	C09	95.2556	65.3562	43.3018	13.6956	6.48146	15.3558	0.790744	0.344799	0.253197	1.59466	4.15329	0.105335	6.79651	5.34226	0.498252	15.8045	13.5625	29.1128	0.625157	1.35659	0.480987	2.88875	2.56742	0.09097	0.131324	0.22816	0.249094	0.773675	0	0.0450881	11.848	46.1976	20.8487	4.24464	4.80276	1.71293	3.49036	7.35278	1.74203	0.0460825	0	0.121105	0.143038	0	0	15.6493
GSL degradation	MY	BolI0493380	C09	31.4639	36.0465	21.9427	6.05321	6.39748	8.74289	0.6735	0.257076	0.29074	1.08838	3.06847	0.123159	6.22698	3.47734	0.40526	12.7754	8.31666	23.3088	0.283576	0.620005	0.266245	2.18269	1.37995	0.104822	0.118682	0.220372	0.27858	1.09519	0	0.0244487	12.4782	30.66	10.9557	2.78646	2.36265	1.25907	2.49761	5.91795	1.43922	0.0624698	0	0.0923462	0.0899008	0.0125594	0	12.7337
GSL degradation	MY4	BolI0289040	C05	0	0	0	0	0	0	0.00884938	0	0	0	0	0	0	0	0	0	0	0	0	0	0	0	0	0	0	0	0	0	0	0	0	0	0	0	0	0	0	0	0	0	0	0	0	0	0	0
GSL degradation	MY4	BolI0289110	C05	0	0	0	0	0	0	0.373023	0.0798211	0.165502	0	0	0	0	0	0	0	0	0	0	0	0	0	0	0	0	0	0	0	0	0	0	0	0	0	0	0	0	0	0	1.19483	0	0	0	0	0	0
GSL degradation	MY4	BolI0328080	C06	0	0	0	0	0	0	0.0365553	0	0	0	0	0	0	0.0711374	0	0	0	0	0	0	0	0	0	0	0	0	0	0	0	0	0	0	0	0	0	0	0	0	0	0.150545	0	0	0	0	0	0
Side-chain elongation	IMDH1	BolI0060690	C02	7.17387	3.37477	1.52724	0.168584	0.949819	0.324568	13.0211	10.2823	6.7063	106.394	0.384795	2.48858	2.51254	6.73834	0.580751	3.82813	2.01511	6.57968	0.0334153	0.143641	0.33422	13.8426	4.88254	0.37927	0.0811128	0.435984	0	5.52072	2.95599	0.793694	4.76088	28.0637	22.3434	0.109239	0	0.176334	12.9597	17.0176	25.1245	1.28084	0.492313	0.126227	29.3839	7.87551	0.367361	0.545464
Side-chain elongation	BCAT3	BolI0028810	C01	29.6715	30.8969	25.9935	21.823	23.2254	21.9643	23.4526	17.8748	20.1347	23.5175	16.7389	13.0996	20.7823	31.4173	19.7529	9.68581	14.4259	17.1803	9.45605	23.152	16.2168	15.4461	11.1064	8.9795	20.4774	18.126	31.4877	19.8002	15.0079	13.5628	27.3072	33.202	33.991	33.7191	17.2305	21.1778	36.0972	35.1116	32.1901	16.8465	16.4347	18.5159	27.3808	26.0618	17.1888	32.8546
Side-chain elongation	BCAT3	BolI0453590	C08	29.3158	30.1216	25.8391	28.9072	27.606	29.1282	9.20003	6.25767	7.6943	15.363	14.7774	13.8877	15.8831	13.8595	6.71586	5.75495	4.13097	6.43346	30.7495	23.1317	28.3196	12.0724	9.90464	5.47132	12.4341	9.94879	12.3992	16.5971	11.2751	11.7225	25.2203	26.3048	23.0962	24.1688	22.8261	21.3517	26.8204	22.0184	20.4944	6.43789	6.3205	6.53624	10.1424	7.5274	13.8903	36.6642
Side-chain elongation	BCAT4	BolI0160030	C03	2.44309	1.07048	0.457096	0.16767	0.341131	0.188305	7.25204	9.89562	6.81063	19.0066	0.063785	0.272989	8.26546	3.0098	0.185129	1.61285	2.07329	6.59131	0	0	0.0923358	13.4003	1.6602	0.209564	0.168069	0.525601	0.251049	9.63117	2.11778	0.882873	1.40368	3.89644	2.61522	0	0	0	0.920677	0.740648	1.32715	0.283089	0.0741886	0.104619	9.49591	1.06714	0.405967	0.262504
Side-chain elongation	BCAT4	BolI0298910	C05	2.68996	1.05192	0.535548	0.0250374	0.564255	0.144611	14.0266	13.5214	10.6209	17.3581	0.142871	0.434818	2.01549	3.26593	0.0663469	1.63455	1.31578	6.64701	0	0.133331	0	24.6962	5.45402	0.0625864	0.0301164	0.0882964	0	9.61176	4.1669	0.589383	1.00611	3.67757	1.86816	0	0	0	2.17219	1.61569	1.81191	0.824312	0.0997044	0.0312447	14.4527	3.64916	0.51528	0
Side-chain elongation	BCAT6	BolI0321170	C06	53.2788	57.4302	64.1695	18.9661	18.4141	21.8084	27.778	21.3697	23.03	40.6552	53.6168	63.5718	31.8077	40.3134	5.02586	10.7669	7.31539	22.7107	11.6228	5.76348	3.71791	58.0101	59.3535	41.2771	31.4995	32.5224	31.0625	36.7925	26.304	25.8048	54.6937	40.6888	46.695	10.9743	14.7343	12.1577	51.7659	46.9189	52.5722	17.4064	14.8976	15.4821	42.2282	8.54944	47.9856	29.1667
Side-chain elongation	IIL1	BolI0233940	C04	50.9195	58.7111	54.6305	51.2759	62.2766	53.4731	56.2664	59.6098	42.9665	61.3951	46.7098	32.5376	41.5846	52.2079	39.8681	36.9304	41.0371	52.7081	51.5466	62.3172	66.3969	42.9609	41.6556	28.672	40.9709	53.5123	42.6848	38.7799	37.7137	51.7599	56.7511	54.8576	68.0553	80.5685	52.5694	71.0078	60.9106	72.9459	80.6241	45.1019	48.6564	50.1453	69.8287	66.8665	46.7049	42.7576
Side-chain elongation	IIL1	BolI0431770	C08	105.611	109.202	109.513	63.6373	72.6795	64.219	122.333	111.987	97.2904	189.451	90.5076	81.2932	79.7517	86.9187	55.0686	64.3563	63.4309	82.0603	70.7044	73.9834	79.134	93.3875	89.2458	64.776	67.9319	71.9938	67.6005	66.7835	68.814	76.5397	107.614	111.639	129.421	75.3671	68.184	76.4612	133.991	123.719	141.386	51.674	53.8385	51.8898	82.3958	57.0535	75.3908	57.8596
Side-chain elongation	IPMI1	BolI0139380	C03	233.081	241.947	233.563	327.105	380.031	374.757	179.851	178.919	181.432	241.526	217.527	191.021	223.017	236.525	177.011	197.706	195.044	185.491	301.888	355.699	452.245	134.84	94.2543	69.157	136.713	159.376	147.109	173.846	140.327	140.052	176.15	329.186	319.596	387.396	253.964	274.185	177.608	271.783	307.159	139.964	148.064	186.66	157.554	179.471	190.245	286.37
Side-chain elongation	IPMI1	BolI0201400	C04	41.3912	47.8268	48.06	11.717	13.1871	9.81325	53.4813	52.5508	50.3248	54.2514	23.2684	26.3539	30.7429	31.5366	18.719	18.8102	23.3192	30.1997	12.6603	18.6513	20.6388	29.9438	16.3345	13.4286	57.9018	64.4923	60.4752	29.6238	29.3324	30.7629	37.8671	74.422	60.6092	22.7953	7.7331	13.6715	49.0084	79.5004	82.9376	60.6868	58.2823	86.0419	41.6701	52.0667	26.4235	14.9225
Side-chain elongation	IPMI2	BolI0201410	C04	9.46828	4.23647	2.6303	0.0836192	0.62816	0.241483	19.1804	14.0625	9.85598	100.794	0.668018	2.6321	4.76958	12.6586	0.997125	4.86565	3.87742	10.1711	0	0.311707	0.0920981	14.6897	2.43214	0.836097	1.25727	1.5236	4.50725	10.9738	2.40225	1.4504	9.56713	48.5505	40.8722	0.0903058	0	1.13702	17.2642	21.9695	30.2095	1.69416	0.721477	0.260875	36.7953	7.504	0.202461	0.349104
Side-chain elongation	MAM1	BolI0088930	C02	0	0	0	0	0	0	0	0	0.0150627	0	0	0	0	0.0734074	0	0.04643	0.101133	0.220593	0	0	0	0	0	0	0	0	0	0	0	0	0.027388	0.0391735	0.077575	0	0	0	0	0	0	0	0	0	0	0	0	0
Side-chain elongation	MAM1	BolI0090270	C02	0	0	0	0	0	0	0	0	0	0	0	0	0	0	0	0.00900972	0	0	0	0	0	0	0	0	0	0	0.012221	0	0	0	0.0212585	0.0456096	0	0	0	0	0	0	0	0	0	0	0	0	0	0
Side-chain elongation	MAM1	BolI0108770	C02	0	0	0	0	0	0	0	0.0656229	0.0583127	0.0271452	0	0	0	0	0	0	0	0	0	0	0	0	0	0	0.0571288	0.0372205	0.0406356	0	0	0	0	0	0	0	0	0	0	0	0	0.160376	0.0105073	0.0790253	0.00848522	0.020152	0	0
Side-chain elongation	MAM1	BolI0108790	C02	2.32095	0.56726	0.134774	0.122416	0.474171	0.206222	8.03615	4.09565	4.80961	22.1619	0.174635	1.26229	1.14029	1.40087	0.831251	0.477772	0.614945	1.74797	0.0758257	0.162974	0.101121	7.80557	1.8371	0.306004	0	0.287806	0	5.499	1.42492	0.597189	0.939423	3.43654	2.16739	0.231358	0	0.128043	1.462	1.73685	1.92925	0.523166	0.314834	0.114574	15.5007	17.4036	0.444594	0.0638846
Side-chain elongation	MAM2	BolI0405710	C07	2.69596	0.186047	0.160294	0.150559	0.424134	0.379056	11.1959	6.39172	7.28042	61.5866	0.0925223	0.98052	1.01221	1.33053	0.322244	0.142452	0.107407	0.306244	0.114779	0.0370047	0.0382675	9.17811	1.92081	0.144752	0.0417926	0.0953003	0.0445905	3.16766	1.07847	0.444816	0.439536	2.73659	2.62174	0	0	0	2.06045	3.04284	3.14298	0.395965	0.13836	0.057811	26.2572	4.70275	0.140207	0.193408
Side-chain elongation	MAM2	BolI0405730	C07	5.28527	0.655087	0.496394	0.135615	0.509382	0.664607	21.2891	12.6007	13.8352	118.986	0.182913	2.62283	1.84878	3.29012	0.604393	0.26829	0.139744	0.665043	0.0977476	0.0656536	0.149367	17.5672	3.49435	0.184909	0.0444889	0.246376	0.0474673	7.18255	2.19838	1.26779	0.96331	5.57696	5.28553	0	0	0	4.45445	5.58327	5.46473	0.343453	0.114556	0.153852	42.8585	8.56853	0.537309	0.591921
Side-chain modification	AOP2	BolI0090380	C02	1.41242	1.31309	0.827685	0	0	0	0	0	0	0.130145	0	0	0.0698289	0.151388	0	0	0	0	0	0	0	0.09877	0.0313146	0	0	0	0	0.0310314	0	0	0.141206	0.336616	0.57594	0	0	0	0.0833557	0	0.114435	0	0	0	0.027121	0	0	0.0264071
Side-chain modification	AOP2	BolI0147130	C03	0.129613	0.337905	0	0.0546903	0.449358	0.23691	0.0336321	0	0.033574	0.265694	0.0312079	0.133564	0.276729	0.654488	0	0	0	0	0	0.116496	0.0903538	0.0711676	0	0	0.0164462	0	0	0.0670779	0	0	0.412065	0.553002	0.501443	0.0590637	0.138014	0.12871	0	0	0.0309205	0	0	0	0.835408	0.017404	0.165522	0.114164
Side-chain modification	AOP2	BolI0483900	C09	0.599359	0.191766	0	0.0775941	0	0	25.4808	9.64907	18.895	19.07	0.17711	0.729926	0.0713856	1.42382	0.239887	0.146831	3.33152	0.465071	0	0	0	0.403887	0	0	0	1.21618	0	4.37779	1.43486	0	0.34645	1.4866	2.35512	0	0	0.21643	0.284046	0.625902	0.848149	0.8843	0	0	2.77256	10.7989	0.219185	0
Side-chain modification	AOP2	BolI0483910	C09	0.63166	0.127035	0.15091	0.068536	0.0482674	0	45.7501	18.4658	30.798	30.5343	0.215098	1.09726	0.0945784	1.92742	0.431334	0.437706	3.51347	1.08736	0	0.109492	0	1.1594	0	0	0.164878	1.45018	0	6.24143	2.24051	0	0.650263	2.06077	2.75192	0	0	0	0.733847	0.927975	1.51119	0.78107	0.0454875	0	5.12432	13.8494	0.933418	0
Side-chain modification	CYP81F1	BolI0001700	C01	0.320043	0.672702	0.525671	0.329165	0.534967	0	0	0.0299873	0	0.564401	0	0	0.279533	1.106	15.1135	0.658814	2.02207	1.82114	0	1.94167	0.223103	2.83361	3.52563	2.31022	0	0.0297648	0	4.54964	14.6487	0.596044	0.904424	0.148226	0.672454	0.451195	0.411783	0.225118	0.111228	0.131299	0.214733	0.0320626	0.100831	0	2.26637	0.0644611	0.0306532	0.118925
Side-chain modification	CYP81F1	BolI0001710	C01	1.5748	1.16324	1.02187	0.590655	2.06255	0	0.54484	1.26789	0.725199	0	0	0	100.324	107.772	4686.19	110.198	853.861	712.044	0	37.332	8.55877	0	0	0	0.177619	0.173583	0.331642	0	0	0.0457371	143.048	3.22196	220.171	12.3391	44.406	0.888102	0	0	0	5.39915	0.19601	1.05957	0	1.17477	0	0
Side-chain modification	CYP81F1	BolI0347600	C06	0	0.0759567	0	0	0	0	2.60822	3.00292	12.3394	0.105396	0	0	0.0565502	0.0735602	42.391	0.523425	2.75528	2.64937	0	0.0327336	0.0338506	0	0	0	18.2257	13.4219	33.9217	0.60313	1.06563	0.266547	0.0686126	0	2.42926	0	0.0344709	0.160736	0	0.0354162	0	10.9943	11.933	6.02155	0.0329454	0.234731	0	0
Side-chain modification	CYP81F2	BolI0069960	C02	0.776357	1.77604	3.26907	0.147413	0.0692116	0.070952	2.58359	3.07703	1.83254	0	0.042059	0.160005	0.135618	0.926158	5.29792	1.39474	48.2474	15.8452	0.69395	1.33452	1.07564	0.0479564	0	0.0460612	1.30771	1.4946	1.04053	0.135602	3.1397	0.0913185	1.02841	0.470705	0.442763	32.9943	0.0826675	4.08603	0.0404722	0	0.0833434	4.7133	4.52501	11.7504	0	0.938215	0	0
Side-chain modification	CYP81F2	BolI0127360	C03	0.922797	0.838134	0.284471	0.197827	0	0.0816149	0	0	0	0.0969152	0	0	5.19996	2.89165	0.131056	0.267392	14.6044	0.792131	0	0	0	0	0.104936	0.353223	0	0.232551	0	0.0693245	0.139982	0.105042	2.94952	2.55682	3.4847	0	0	0.0295603	0.0620726	0.130265	0.0958685	0	0.112541	0.105803	0.272649	0.0359737	0	0.029497
Side-chain modification	CYP81F2	BolI0524700	C09	0.371429	1.07121	0.628561	0.0587717	0.71744	0.339453	44.5088	41.7278	67.6491	0	0	0.191376	0.0811039	0.861579	3.32894	0.097312	38.4713	4.50681	4.95093	14.1934	9.46693	0	0.836528	2.24042	75.8193	19.7763	45.2937	9.13661	44.6995	4.47814	0.360813	0.437884	0.111489	8.18781	2.90035	16.9821	0.0968148	0.237037	0	31.2941	45.5016	37.5513	0.362251	15.5046	0	0.0613419
Side-chain modification	CYP81F3	BolI0001790	C01	0	0	0	0.0560588	0.263201	0.13491	0.224079	0.23237	0.877559	0	0	0	0.128933	0.134173	0.334239	0	0	0.118587	0.638912	1.46279	0.910711	0	0	0	1.7532	3.13018	7.28442	1.27199	0	0.034727	0.0312871	0.0596673	0.0708951	0.39352	0.581588	0.615678	0	0	0	2.09408	1.06038	0.769525	0	2.08721	0	0.994676
Side-chain modification	CYP81F3	BolI0184800	C03	0	0.0254796	0	0	0	0.059547	0.101441	0.26862	0	0.0235701	0	0	0.113818	0.0246757	0	0.0390183	0	0	0	0	0	0.0268318	0.0255207	0	0.297628	0.290865	0.238165	0.0252899	0	0	0.023016	0.0877872	0.0260766	0	0	0	0.0905776	0.0950426	0	0	0	0.0771945	0.154721	0	0	0
Side-chain modification	CYP81F4	BolI0001770	C01	1.55355	4.53304	18.5103	0	0	0	62.979	76.5892	168.621	891.751	7.14309	64.1595	0.695851	2.12712	0	0.0715639	0.272789	0.360006	0	0	0	0.098425	0.234039	0	33.6855	70.5748	23.5883	1.02046	117.601	5.4352	0.168856	0.603792	1.5783	0	0	0.0395571	31.8553	43.8629	61.6218	177.14	347.211	328.426	16.682	233.236	17.1917	0
Side-chain modification	CYP81F4	BolI0184760	C03	3.06756	1.99216	3.62072	0	0.0976681	0	122.573	35.9691	49.187	227.702	5.97474	29.0894	0.0478444	0.0829809	0	0	4.80512	0	0	0	0	0	0	0	13.4493	23.6791	8.43186	0	1.88901	0	0	5.14783	0.460383	0	0	0	5.88258	0.419495	2.2738	9.04385	0.483226	8.02579	7.5816	427.552	3.88243	0.398052
Side-chain modification	CYP81F4	BolI0184770	C03	3.7592	2.53853	4.40293	0	0.0980868	0	165.601	49.1128	69.6614	274.769	7.78854	32.1809	0.0480495	0.104171	0	0	4.12608	0	0	0	0	0	0	0	14.0515	29.6337	9.94265	0	1.82812	0	0.194329	6.20759	0.506391	0	0	0.0546295	7.03583	0.541663	2.51978	12.3453	0.554626	10.1241	10.7307	429.23	4.48921	0.545125
Side-chain modification	FMOGS-OX2	BolI0499660	C09	2.255	1.3695	0.925111	0.421686	0.527962	0.39552	0.625023	0.793934	0.769973	8.60852	0.0370195	0.692428	3.20304	3.23486	3.36662	7.93353	18.5898	13.0146	0.600084	0.719742	0.523989	4.46022	1.49885	0.750029	0	0	0	3.66018	0.182091	0.334903	2.41986	6.91083	8.1976	0.233542	0.194033	0.203572	0.813387	1.43909	3.49058	0.0547663	0.0430576	0	5.88212	4.21845	0.0261794	1.23574
Side-chain modification	FMOGS-OX5	BolI0444800	C08	17.2518	17.1802	22.5281	0.644295	0.509478	0.881364	0.750719	0.602408	0.166538	1.39546	0	0.0368069	5.55308	5.1132	0.449296	4.02657	1.72966	4.19643	0.0672142	0	0.0373488	1.01492	0.713501	0.254298	0.203946	0.0797248	0	0.540684	0.100778	0.336105	9.08436	9.45639	10.7641	0.292975	0.0760662	0.177346	9.53352	10.0816	7.20868	0.257639	0.135038	0.423173	0.908751	0.561141	0.328418	2.0882
Side-chain modification	FMOGS-OX5	BolI0475370	C08	11.2662	9.773	10.9303	25.9888	33.3261	19.7912	20.6564	14.8108	13.4657	31.3421	46.886	69.422	9.67366	9.89782	39.086	19.692	22.7705	23.4303	32.0342	34.2332	58.0256	47.4783	56.9183	47.864	25.7097	19.2324	38.2081	136.802	100.544	130.231	8.12101	9.65079	10.208	40.3415	55.7192	53.345	12.1836	17.5391	14.8162	10.2211	9.27306	11.5635	44.2518	32.782	95.3293	8.27363
Side-chain modification	GSL-OH	BolI0122740	C03	13.7308	4.92201	3.22183	0.465564	0.534323	0.54776	15.4603	7.13725	12.1944	101.322	0.619885	4.57607	6.4723	18.5407	3.5983	3.10793	4.3976	4.92428	0.153801	0.550946	0.569747	17.0306	7.55499	3.71763	0.435562	1.39861	0.464721	4.09229	1.30675	1.60225	12.1835	49.0302	34.9997	0.391062	0	0.486968	10.1973	16.2138	25.6784	0.687789	0.480661	1.22653	37.7622	129.587	0.970675	1.2958
Side-chain modification	GSL-OH	BolI0248890	C04	0.654367	0.127946	0.130279	0.0517706	0.145841	0	1.55999	0.490502	1.46195	3.78744	0	0	2.16709	1.76571	0.137187	0.685758	0.213387	0.492821	0	0.0551385	0.0285101	0.673682	0.384458	0.0647059	0.0622727	0	0	0.317484	0.0512859	0.192424	0.491195	3.88477	1.40765	0	0	0	0.682255	0.357943	0.702475	0.262224	0.0687206	0.193817	2.24756	5.89799	0	0.135087
Side-chain modification	GSL-OH	BolI0248900	C04	0	0	0	0	0	0	0.563708	0.304303	0.383682	0	0	0	0.0127776	0	0	0.00657047	0	0	0.00344117	0	0	0.00903667	0	0	0.0584721	0.87348	0.0178247	0	0	0	0	0	0	0	0.0155775	0	0	0	0	0.0351743	0.00921807	0.112659	0	0	0	0.00724813
Side-chain modification	IGMT4	BolI0276970	C05	19.1896	36.8471	36.5373	47.6596	131.684	53.4605	157.839	116.733	84.6533	5.6378	1.92411	3.63262	25.5114	34.9618	79.417	49.3787	305.71	132.625	65.2641	233.352	79.9302	42.732	44.5993	59.3162	100.732	182.599	53.1243	94.688	84.3559	73.8567	17.6674	25.9798	24.5993	147.999	60.4816	494.138	7.59951	15.9773	20.0882	103.335	39.2141	97.9429	17.4791	69.1225	17.5773	45.2003
Side-chain modification	IGMT4	BolI0276980	C05	15.4382	35.2506	28.9312	47.6347	87.1968	49.0743	45.369	44.9686	36.2325	1.32122	1.90848	3.36328	17.1719	32.0195	26.197	8.37638	134.103	40.0049	46.0146	112.808	42.064	9.05633	38.9904	13.647	35.3785	48.7398	16.7589	13.1507	15.2505	2.65074	11.0624	19.5266	17.4785	80.1271	41.4556	174.193	4.2401	8.18977	14.0427	30.4552	11.36	45.4809	0.685395	32.4616	0.86337	76.4121
Side-chain modification	IGMT4	BolI0277040	C05	8.67715	23.692	18.4169	27.5089	55.6918	29.7852	49.5441	52.3534	47.7728	0.756706	1.11925	2.36848	10.4886	21.9469	17.7043	4.77868	101.107	33.7641	31.0536	87.8695	32.2696	5.07283	19.1481	5.91424	42.3201	54.4146	23.0958	12.2089	17.4147	1.27581	5.39137	14.5094	9.9221	64.3953	26.3162	139.432	1.99248	4.85947	7.51306	35.0202	14.8405	57.4291	0.525635	38.9487	0.326497	44.6801
Side-chain modification	IGMT2	BolI0386130	C07	9.11065	30.0763	26.1005	85.741	193.301	100.061	77.374	44.489	36.0579	0.661066	0.803483	5.45836	18.4132	23.5306	36.6795	11.4906	245.674	77.4176	120.584	267.048	142.179	6.67477	15.9338	5.90817	20.1127	51.5186	29.5588	50.1754	18.9305	2.42987	13.3315	13.0066	16.3127	539.319	120.023	602.295	0.662716	1.56462	4.06572	19.9632	15.1862	26.9221	2.45273	285.75	0.426155	72.9835
Side-chain modification	IGMT1	BolI0386140	C07	0	0	0	0	0	0	0	0	0	0	0	0	0	0	0	0	0	0	0	0	0	0	0	0	0	0	0	0	0	0	0	0	0	0.1068	0	0	0	0	0	0	0	0	0	0	0	0
Side-chain modification	IGMT1	BolI0449950	C08	6.28332	17.3841	12.3844	0.795374	0.886909	1.77057	2.26218	3.12029	0.793446	5.45513	0.624063	10.6026	0.0457334	1.66571	2.63459	0.564407	44.1553	6.96675	2.70965	2.48841	1.97105	4.65753	4.79911	0.994104	0.418566	0.993419	0.318991	3.84115	2.51152	0.800661	1.4427	13.3864	9.05288	14.3342	1.95141	8.05942	1.14644	1.08839	0.562106	2.29759	1.18776	3.03972	1.17232	62.7079	0.962889	1.24524
Side-chain modification	IGMT4	BolI0449960	C08	0.263012	1.72791	0.942542	0	0.891	0.432666	1.47413	1.30119	0.674474	0	0.113989	0.162618	0.0459443	0.418349	1.72038	0.0472508	78.8632	2.53544	0.296962	1.11697	0.55004	0	0.247243	0	0.480567	0.616412	0.192277	0.367511	0.0494725	0	0.445955	0.159464	0.315786	6.7417	1.17625	18.1781	0	0	0	2.40305	1.72356	3.17839	0	0.254277	0	1.06854
Side-chain modification	IGMT5	BolI0343770	C06	11.0824	3.17918	8.74511	0	0	0	0.23614	0.363818	0.235732	21.7277	0.131472	0.250078	0.49458	0.0919068	8.08956	0.181659	10.3274	0.852921	0	0.0408977	0.0422933	0.0999375	0.190108	0	0	0.315978	0	0.0470972	0.798841	0.0951504	0.642939	3.92365	2.91374	0.0414702	0.0861364	0.0401649	0.463875	0.442493	0.781566	0.340372	0.254859	0.431277	0.246974	12.3176	0	1.40276
Side-chain modification	IGMT5	BolI0360340	C06	38.9086	51.9721	52.8477	31.6296	23.6249	32.9575	17.5081	22.3134	7.71081	176.602	39.2904	57.4877	16.0377	18.2198	1.9668	12.7304	68.8327	22.5246	10.9393	14.8776	11.5704	34.2745	17.9016	9.32417	15.4748	47.4724	12.1632	3.59462	3.99681	2.82943	24.2595	53.1115	33.2617	48.6076	25.0589	24.1261	82.8057	64.76	71.2077	15.3508	10.8121	15.8408	24.6844	424.662	16.4731	51.7639
Transcription factor	MYB122	BolI0083170	C02	0.0808457	0.142267	0.193148	0	0	0.0369428	0.0944003	0.295428	0.32983	0	0	0	0.0353063	0.344447	0.483053	0	2.86703	0.487096	0.114101	0	0.0422683	0.149818	0.189996	0	0.415458	0.0225565	0.0985046	0	0.114053	0	0.642559	0.0612708	0.0728004	2.67325	0	1.32466	0.0421456	0	0.0433947	0.291575	0.152825	0.0478913	0	0.0488503	0	0.200276
Transcription factor	MYB122	BolI0357800	C06	0.301669	0.278069	0.154439	0.163658	0.115258	0.0393855	35.0235	43.1013	22.5551	24.4135	0.046694	0	0.0752816	0.538592	1.24682	7.91644	21.9443	6.27491	0.0608229	0.936887	0.811136	0.638895	0.582356	0.511372	23.2291	67.0458	20.9773	1.50545	64.1814	6.43775	0.0913394	0.457255	0.0517427	1.54652	0.137666	1.54063	0.404391	0.188589	0.855884	66.3932	21.7512	52.7939	2.7192	30.3368	0	0.0854074
Transcription factor	MYB34	BolI0108900	C02	0.166917	0.946464	0.465243	0.581051	0.446415	0.839008	0.422288	0	0.259421	11.2008	0.241138	0.68802	0.510262	2.46534	0.279952	1.97414	0.870896	1.53645	0.235578	0.0562593	0	0	0.0653787	0	0.254153	0.310473	0.440648	0.129575	0	0	0.235849	0.506007	0.46762	0.0570468	0.177735	0.718267	0.17403	0.0608698	0.328512	0.334442	0.350587	0	2.54805	52.3453	0.255792	5.07223
Transcription factor	MYB34	BolI0405820	C07	7.08133	6.75361	6.93758	0.902838	0.984033	0.744944	1.40784	1.27928	1.0689	11.6472	0.036799	0.402483	1.95784	0.868211	0.341777	4.2711	2.52517	2.04629	0.223692	2.26656	0.781303	2.66439	0.83808	1.63218	3.6652	4.73799	2.4829	2.84743	4.63164	0.539312	1.61963	5.95448	3.36418	0.365638	0.470138	1.07925	7.04672	6.44661	7.69309	0.489961	0.535014	1.48881	3.16261	112.296	0.0975881	3.01206
Transcription factor	MYB28	BolI0406270	C07	17.3079	6.85584	6.14906	3.73023	4.96593	4.13628	0	0	0	62.233	0.161664	0.281883	1.23804	0.932359	0	0.982859	2.01921	0.674226	0.140388	0	0.78009	25.8373	26.5325	5.34094	0	0	0	2.05592	1.42667	0.292505	2.87248	2.91494	4.38903	0.178479	0.211835	0.543278	25.4349	19.6152	22.6115	0	0	0	26.32	1.98344	0.828861	3.17876
Transcription factor	MYB28	BolI0489320	C09	31.2146	9.5015	7.91033	5.65584	4.82813	9.11166	35.1833	23.2503	23.702	29.681	0.506781	22.7294	12.9653	11.9706	11.8909	12.3168	12.499	24.794	4.84092	4.70453	3.1919	173.048	210.267	111.322	27.8874	80.47	33.9836	151.15	42.23	179.99	15.9395	27.015	31.2709	2.19589	1.8611	7.92041	21.7394	28.7091	40.6712	7.42822	10.2376	7.2622	185.641	50.6337	18.0796	6.02516
Transcription factor	MYB51	BolI0448220	C08	4.2214	15.6694	13.6872	6.12824	13.5003	6.67492	34.6606	28.9809	17.9643	2.39969	0.0968016	1.01272	2.20444	4.66925	17.2226	6.82146	51.5018	34.7194	8.95256	10.4792	3.80689	1.35209	3.25443	0.238529	12.3707	28.7409	5.68776	11.3135	10.5032	1.99667	5.06528	5.77791	5.8193	34.4426	9.48945	64.1441	0.44246	1.88152	2.7814	39.6595	24.3477	54.5649	3.81875	31.7966	0.102684	27.7318
Transcription factor	MYB51	BolI0471130	C08	0	0.162786	0	0	0	0	0.0648093	0	0	0	0	0	0	0	0.209453	0.124642	0.461538	0.334409	0.0522232	0	0.145094	0	0	0	0	0.0309718	0.0676271	0	0	0	0	0	0	0	0.0295504	0.0551169	0	0	0	0	0.0699467	0.0986375	0	1.37504	0	0
Transcription factor	MYB51	BolI0471140	C08	0.0832553	0.390687	0.0331508	0	0	0	0.259237	0	0.129395	0	0	0	0	0	0.628359	0.523496	2.06335	1.64418	0.417786	0.0280612	0.406263	0	0	0	0.126768	0.433605	0.473389	0	0	0.0979285	0	0.0280431	0	0.14227	0.0295504	0.35826	0	0	0	0.0333628	0.0349734	0.0986375	0	2.95131	0	0.0274994
Transcription factor	MYB51	BolI0471160	C08	0.737338	2.94746	2.414	0	0	0	1.2755	0.644812	0.668479	0.0592732	0.059178	0.281413	0.0238522	0.403348	7.11078	2.94366	15.0144	11.0513	1.4903	0.386586	2.02745	0	0	0	1.09151	2.07246	0.998214	0	0.0256839	0.289096	0.11576	0.275955	0.19673	2.63199	0	3.3627	0	0.0597524	0.0586331	0.361133	0.619472	0.22648	0	20.5934	0	0.216484
Transcription factor	MYB29	BolI0116260	C03	0.503205	0.534117	0.257615	0	0.0427241	0	1.11919	1.21241	0.446901	0	0	0	0.0418582	0.0816735	0	0	0	0.36093	0	0	0	0.473653	0	0	0	0	0	0.223217	0	0	0.0761801	0.508488	0.0575402	0	0	0	0	0	0	0	0	0	0	0	0	0.0237442
Transcription factor	MYB29	BolI0543580	C09	0	0	0	0	0	0	0	0.52989	0.0980962	0	0	0	0.35282	0.076491	0	0	0	0.0507042	0	0	0	0	0	0	0.84572	0.112705	1.78417	0	0.063319	0	0.0356731	0.102048	0	0	0	0	0	0	0	0.465389	0.572699	0.717875	0	0.630549	0	0
Transporter	BASS5	BolI0145820	C03	3.23362	2.27185	1.09116	0.208133	0.195441	0	5.78099	7.18944	2.87485	32.4755	0.0395889	1.4496	1.85097	4.04748	0.735378	1.34565	1.10809	4.25609	0	0.073891	0.0382062	11.4655	2.29698	0.0867121	0	0.0407776	0	3.53131	0.567006	0.472755	3.09764	7.8274	10.09	0	0	0.326552	4.97144	5.0766	9.94337	0.0878512	0	0.0865777	13.7397	1.28052	0.503936	0.162926
Transporter	BASS5	BolI0511910	C09	1.41342	0.0771242	0.15706	0	0.0879107	0.0300405	2.95536	2.14359	2.45216	22.9728	0.106844	1.76136	0.602903	1.58718	31.486	0.265735	4.74311	0.874692	0	0	0.0343709	3.49234	1.08148	0.585057	0	0.403526	0.04005	1.72237	0.803774	0.425298	2.21193	2.42472	3.03885	0	0	0	2.26189	2.21157	2.59358	0.256855	0.144983	0.155773	11.3903	1.66837	0.39668	0.0325713
Transporter	GTR1	BolI0030280	C01	2.8527	2.32738	2.16224	1.74597	1.76859	0.64847	1.45414	0.634988	1.0634	2.37297	6.13472	7.37154	2.44103	2.59945	3.22409	5.0469	4.30657	3.79522	1.71674	1.44957	1.6656	2.64769	4.44108	5.36103	1.05835	0.71108	1.02334	6.98076	5.78811	16.9477	3.56019	1.44864	3.11214	1.90043	2.89882	1.84062	3.00447	2.09116	2.51834	0.922652	1.84314	0.651934	1.53264	3.81494	10.5185	0.860942
Transporter	GTR1	BolI0173900	C03	9.59185	10.5305	9.82528	3.3316	3.86389	2.94829	5.75098	4.37485	5.05212	7.67013	4.00234	3.03252	5.08688	8.23976	3.37649	4.32459	3.34871	5.1683	3.29023	6.73562	5.72945	6.49543	6.98827	5.50821	5.94789	7.07698	6.60112	6.19386	12.1594	5.18496	8.5859	6.98014	6.80047	3.10566	6.28021	4.30399	9.102	10.3724	9.26602	3.19736	4.31377	3.83664	10.7264	11.1303	7.78352	4.39238
Transporter	GTR1	BolI0178750	C03	29.7695	29.17	30.6523	22.033	41.8441	19.8029	42.91	86.4523	90.4466	26.1344	13.1169	9.82684	21.1931	28.4719	94.1095	25.8268	33.5772	34.4391	64.1825	66.6003	43.4736	31.6367	43.0131	138.357	274.382	279.329	269.385	24.8818	333.143	205.816	25.3404	23.1349	30.9498	30.7903	28.8513	38.7597	24.9312	30.77	26.9025	167.76	409.488	212.236	17.7635	101.275	15.5633	22.053
Transporter	GTR2	BolI0110070	C02	6.12858	5.95727	6.1356	5.95693	10.693	3.68064	71.527	91.5495	61.4022	34.2051	0.0316205	0.571394	6.69107	10.2455	81.6432	5.34779	10.2781	16.0593	6.24691	37.0192	13.183	2.57788	7.47575	3.87849	75.336	113.457	88.1668	17.314	229.033	11.1735	8.01006	6.69426	9.53072	10.2932	6.24612	7.82471	2.57112	4.35809	5.70193	59.5907	62.4122	101.825	3.96496	116.773	0.16771	2.54481
Transporter	GTR2	BolI0171530	C03	8.15053	7.0456	7.31068	37.6176	68.5566	27.6653	319.79	507.137	454.196	48.4784	16.1438	10.6682	16.9229	10.966	23.275	108.664	60.9909	23.0315	22.105	61.4346	63.3217	13.6554	15.7606	72.5356	663.526	715.315	522.014	72.8453	926.698	191.437	9.5314	9.03081	13.0994	36.418	63.9338	77.5438	12.5828	38.3579	15.7496	466.888	829.736	633.529	93.585	524.993	9.82789	6.54614
Transporter	GTR2	BolI0489820	C09	0.402395	0.202317	0.171671	0	0.0512474	0.210144	3.32259	3.53875	3.97016	0.202751	0	0.177712	0.640162	0.587802	0.28924	2.59474	3.71164	3.53563	1.13584	0.610322	0.916668	0.0355091	0	0.596851	12.8831	16.7444	14.5511	9.87321	9.78567	0.422602	0.137067	1.48126	0.603919	0.0884094	0.520291	0.0998979	0.179805	0.298725	0.077139	0.863846	5.70495	2.12831	4.2414	5.21022	0	0.484179
[truncated: 5 more columns]
